# Supplementary material for: Identifying Chemicals with Potential Therapy of HIV Based on Protein-Protein and Protein-Chemical Interaction Network
Source: PLoS One. 2013 Jun 6;8(6):e65207. doi: 10.1371/journal.pone.0065207 (PMC3675210; doi:10.1371/journal.pone.0065207)
Supplement: Additional File S1 — Protein-protein interaction information between HIV and human. (XLS) [file pone.0065207.s001.xls]

## Sheet: hiv_interactions
#Tax ID 1	Gene ID 1	product accession.version 1	product name 1	Interaction short phrase	Tax ID 2	Gene ID 2	product accession.version 2	product name 2	PubMed ID (PMID) list	last update timestamp	GeneRIF text
11676	155348	NP_705926.1	retropepsin	cleaves	9606	2	NP_000005.2	alpha-2-macroglobulin precursor	1.72416e+20	2007-11-07 17:29:00	The cleavage site of alpha 2-Macroglobulin by HIV-1 protease is the Phe684-Tyr685 bond
11676	155871	NP_057853.1	Tat	inhibits	9606	2	NP_000005.2	alpha-2-macroglobulin precursor	11100124	2007-11-07 17:30:00	Binding of HIV-1 Tat to LRP inhibits neuronal binding, uptake and degradation of physiological ligands for LRP, including alpha2-macroglobulin, apolipoprotein E4, amyloid precursor and amyloid beta-protein
11676	156110	NP_057857.2	Nef	downregulates	9606	19	NP_005493.2	ATP-binding cassette sub-family A member 1	17076584	2007-11-07 17:31:00	HIV-1 Nef interacts with ABCA1 and induces downregulation and redistribution of ABCA1 to the plasma membrane
11676	155030	NP_579876.2	matrix	interacts with	9606	58	NP_001091.1	actin, alpha skeletal muscle	9841925	2007-11-07 17:29:00	The localization of the HIV-1 reverse transcription complex to actin microfilaments is mediated by the interaction of a reverse transcription complex component (HIV-1 Matrix) with actin, but not vimentin (intermediate filaments) or tubulin (microtubules)
11676	155348	NP_705926.1	retropepsin	cleaves	9606	58	NP_001091.1	actin, alpha skeletal muscle	1540415	2007-11-07 17:29:00	Actin, one of the most abundant proteins of the cell, is hydrolyzed by the human immunodeficiency virus type 1 (HIV-1) protease during acute infection of cultured human T lymphocytes
11676	155348	NP_705926.1	retropepsin	cleaves	9606	58	NP_001091.1	actin, alpha skeletal muscle	1.54042e+27	2007-11-07 17:29:00	HIV-1 protease cleaves actin in vitro at amino acid residues 66-67, 94-95, and 126-127
11676	155348	NP_705927.1	reverse transcriptase	co-localizes with	9606	58	NP_001091.1	actin, alpha skeletal muscle	9841925	2007-11-07 17:29:00	The localization of the HIV-1 reverse transcription complex to actin microfilaments is mediated by the interaction of a reverse transcription complex component (HIV-1 Matrix) with actin, but not vimentin (intermediate filaments) or tubulin (microtubules)
11676	155871	NP_057853.1	Tat	induces rearrangement of	9606	58	NP_001091.1	actin, alpha skeletal muscle	14694110	2007-11-07 17:28:00	HIV-1 Tat induces actin cytoskeletal rearrangements through p21-activated kinase 1 (PAK1) and downstream activation of the endothelial NADPH oxidase, an effect that is lost by introduction of mutations into the Tat cysteine-rich or basic domains
11676	155871	NP_057853.1	Tat	downregulates	9606	58	NP_001091.1	actin, alpha skeletal muscle	16526095	2007-11-07 17:31:00	In Jurkat cells expressing HIV-1 Tat, decreased expression levels are found for basic cytoskeletal proteins such as actin, beta-tubulin, annexin, cofilin, gelsolin, and Rac/Rho-GDI complex
11676	155971	NP_579895.1	Envelope transmembrane glycoprotein gp41	inhibits	9606	58	NP_001091.1	actin, alpha skeletal muscle	10556093	2007-11-07 17:31:00	The interaction of the long cytoplasmic tail of HIV-1 gp41 with the carboxy-terminal regulatory domain of p115-RhoGEF inhibits p115-mediated actin stress fiber formation and activation of serum response factor (SRF)
11676	155030	NP_579876.2	matrix	interacts with	9606	59	NP_001604.1	actin, aortic smooth muscle	9841925	2007-11-07 17:29:00	The localization of the HIV-1 reverse transcription complex to actin microfilaments is mediated by the interaction of a reverse transcription complex component (HIV-1 Matrix) with actin, but not vimentin (intermediate filaments) or tubulin (microtubules)
11676	155348	NP_705926.1	retropepsin	cleaves	9606	59	NP_001604.1	actin, aortic smooth muscle	1540415	2007-11-07 17:29:00	Actin, one of the most abundant proteins of the cell, is hydrolyzed by the human immunodeficiency virus type 1 (HIV-1) protease during acute infection of cultured human T lymphocytes
11676	155348	NP_705926.1	retropepsin	cleaves	9606	59	NP_001604.1	actin, aortic smooth muscle	1.54042e+27	2007-11-07 17:29:00	HIV-1 protease cleaves actin in vitro at amino acid residues 66-67, 94-95, and 126-127
11676	155348	NP_705927.1	reverse transcriptase	co-localizes with	9606	59	NP_001604.1	actin, aortic smooth muscle	9841925	2007-11-07 17:29:00	The localization of the HIV-1 reverse transcription complex to actin microfilaments is mediated by the interaction of a reverse transcription complex component (HIV-1 Matrix) with actin, but not vimentin (intermediate filaments) or tubulin (microtubules)
11676	155871	NP_057853.1	Tat	induces rearrangement of	9606	59	NP_001604.1	actin, aortic smooth muscle	14694110	2007-11-07 17:28:00	HIV-1 Tat induces actin cytoskeletal rearrangements through p21-activated kinase 1 (PAK1) and downstream activation of the endothelial NADPH oxidase, an effect that is lost by introduction of mutations into the Tat cysteine-rich or basic domains
11676	155871	NP_057853.1	Tat	downregulates	9606	59	NP_001604.1	actin, aortic smooth muscle	16526095	2007-11-07 17:31:00	In Jurkat cells expressing HIV-1 Tat, decreased expression levels are found for basic cytoskeletal proteins such as actin, beta-tubulin, annexin, cofilin, gelsolin, and Rac/Rho-GDI complex
11676	155971	NP_579895.1	Envelope transmembrane glycoprotein gp41	inhibits	9606	59	NP_001604.1	actin, aortic smooth muscle	10556093	2007-11-07 17:31:00	The interaction of the long cytoplasmic tail of HIV-1 gp41 with the carboxy-terminal regulatory domain of p115-RhoGEF inhibits p115-mediated actin stress fiber formation and activation of serum response factor (SRF)
11676	155030	NP_579876.2	matrix	interacts with	9606	60	NP_001092.1	actin, cytoplasmic 1	9841925	2007-11-07 17:29:00	The localization of the HIV-1 reverse transcription complex to actin microfilaments is mediated by the interaction of a reverse transcription complex component (HIV-1 Matrix) with actin, but not vimentin (intermediate filaments) or tubulin (microtubules)
11676	155030	NP_579881.1	nucleocapsid	binds	9606	60	NP_001092.1	actin, cytoplasmic 1	8.66141e+52	2007-11-07 17:29:00	Mature HIV-1 Nucleocapsid, as well as the nucleocapsid domain of the HIV-1 Gag polyprotein, binds filamentous actin resulting in incorporation of actin into virus particles and enhancement of cell motility
11676	155348	NP_705926.1	retropepsin	cleaves	9606	60	NP_001092.1	actin, cytoplasmic 1	1540415	2007-11-07 17:29:00	Actin, one of the most abundant proteins of the cell, is hydrolyzed by the human immunodeficiency virus type 1 (HIV-1) protease during acute infection of cultured human T lymphocytes
11676	155348	NP_705926.1	retropepsin	cleaves	9606	60	NP_001092.1	actin, cytoplasmic 1	1.54042e+27	2007-11-07 17:29:00	HIV-1 protease cleaves actin in vitro at amino acid residues 66-67, 94-95, and 126-127
11676	155348	NP_705927.1	reverse transcriptase	binds	9606	60	NP_001092.1	actin, cytoplasmic 1	7535922	2007-11-07 17:29:00	Eukaryotic beta-actin binds to either the large subunit (p66) of HIV-1 reverse transcriptase or to the HIV-1 Pol precursor polyprotein in vitro; this interaction is believed to be important for the secretion of HIV-1 virions
11676	155348	NP_705927.1	reverse transcriptase	co-localizes with	9606	60	NP_001092.1	actin, cytoplasmic 1	9841925	2007-11-07 17:29:00	The localization of the HIV-1 reverse transcription complex to actin microfilaments is mediated by the interaction of a reverse transcription complex component (HIV-1 Matrix) with actin, but not vimentin (intermediate filaments) or tubulin (microtubules)
11676	155871	NP_057853.1	Tat	induces rearrangement of	9606	60	NP_001092.1	actin, cytoplasmic 1	14694110	2007-11-07 17:28:00	HIV-1 Tat induces actin cytoskeletal rearrangements through p21-activated kinase 1 (PAK1) and downstream activation of the endothelial NADPH oxidase, an effect that is lost by introduction of mutations into the Tat cysteine-rich or basic domains
11676	155871	NP_057853.1	Tat	upregulates	9606	60	NP_001092.1	actin, cytoplasmic 1	15710247	2007-11-07 17:28:00	Upregulation of actin, heat shock protein 90 and mitochondrial single-stranded DNA binding protein, and downregulation of lactate dehydrogenase are identified in human astrocytes expressing Tat
11676	155871	NP_057853.1	Tat	downregulates	9606	60	NP_001092.1	actin, cytoplasmic 1	16526095	2007-11-07 17:31:00	In Jurkat cells expressing HIV-1 Tat, decreased expression levels are found for basic cytoskeletal proteins such as actin, beta-tubulin, annexin, cofilin, gelsolin, and Rac/Rho-GDI complex
11676	155908	NP_057854.1	Rev	associates with	9606	60	NP_001092.1	actin, cytoplasmic 1	9150887	2007-11-07 17:29:00	Rev plays an important role in the compartmentation of translation by directing RRE-containing mRNAs to the beta-actin to form the perinuclear clusters at which the synthesis of viral structural proteins begins
11676	155908	NP_057854.1	Rev	associates with	9606	60	NP_001092.1	actin, cytoplasmic 1	1.07925e+15	2007-11-07 17:29:00	beta actin is involved in the Rev-dependent nuclear export of unspliced and incompletely spliced HIV-1 mRNA
11676	155908	NP_057854.1	Rev	associates with	9606	60	NP_001092.1	actin, cytoplasmic 1	11238447	2007-11-07 17:29:00	during Rev-mediated nuclear export of HIV-1 mRNA, actin binds to eukaryotic initiation factor 5A (eIF-5A), a protein that interacts directly with Rev and facilitates the nuclear export process
11676	155971	NP_579895.1	Envelope transmembrane glycoprotein gp41	inhibits	9606	60	NP_001092.1	actin, cytoplasmic 1	10556093	2007-11-07 17:31:00	The interaction of the long cytoplasmic tail of HIV-1 gp41 with the carboxy-terminal regulatory domain of p115-RhoGEF inhibits p115-mediated actin stress fiber formation and activation of serum response factor (SRF)
11676	156110	NP_057857.2	Nef	associates with	9606	60	NP_001092.1	actin, cytoplasmic 1	9288906	2007-11-07 17:28:00	N-terminal myristoylated, but not unmyristoylated, HIV-1 Nef associates with actin in human B and T lymphocytes forming a high-molecular-mass complex of 150-300 kDa that influences the subcellular localization of Nef
11676	156110	NP_057857.2	Nef	induces rearrangement of	9606	60	NP_001092.1	actin, cytoplasmic 1	14597672	2007-11-07 17:28:00	HIV-1 Nef induces rearrangement of actin microfilaments in dendritic cells, leading to uropod and ruffle formation, as well as the recruitment of T cells with a pronounced focal polarization of F-actin toward the DC/T cell contact sites
11676	156110	NP_057857.2	Nef	interacts with	9606	60	NP_001092.1	actin, cytoplasmic 1	1.5141e+15	2007-11-07 17:28:00	Disruption of the actin cytoskeleton by treatment with CytD and LatB complements the infectivity defect of HIV-1 virions lacking Nef, suggesting Nef interacts with actin to enhance virion infectivity
11676	156110	NP_057857.2	Nef	interacts with	9606	60	NP_001092.1	actin, cytoplasmic 1	15371598	2007-11-07 17:28:00	Assays with phage-displayed Nef from HIV-1 NL4-3 have been used to identify a series of guanidine alkaloid-based inhibitors of Nef interactions with p53, actin, and p56(lck)
11676	155030	NP_579876.2	matrix	interacts with	9606	70	NP_005150.1	actin, alpha cardiac muscle 1 proprotein	9841925	2007-11-07 17:29:00	The localization of the HIV-1 reverse transcription complex to actin microfilaments is mediated by the interaction of a reverse transcription complex component (HIV-1 Matrix) with actin, but not vimentin (intermediate filaments) or tubulin (microtubules)
11676	155348	NP_705926.1	retropepsin	cleaves	9606	70	NP_005150.1	actin, alpha cardiac muscle 1 proprotein	1540415	2007-11-07 17:29:00	Actin, one of the most abundant proteins of the cell, is hydrolyzed by the human immunodeficiency virus type 1 (HIV-1) protease during acute infection of cultured human T lymphocytes
11676	155348	NP_705926.1	retropepsin	cleaves	9606	70	NP_005150.1	actin, alpha cardiac muscle 1 proprotein	1.54042e+27	2007-11-07 17:29:00	HIV-1 protease cleaves actin in vitro at amino acid residues 66-67, 94-95, and 126-127
11676	155348	NP_705927.1	reverse transcriptase	co-localizes with	9606	70	NP_005150.1	actin, alpha cardiac muscle 1 proprotein	9841925	2007-11-07 17:29:00	The localization of the HIV-1 reverse transcription complex to actin microfilaments is mediated by the interaction of a reverse transcription complex component (HIV-1 Matrix) with actin, but not vimentin (intermediate filaments) or tubulin (microtubules)
11676	155871	NP_057853.1	Tat	induces rearrangement of	9606	70	NP_005150.1	actin, alpha cardiac muscle 1 proprotein	14694110	2007-11-07 17:28:00	HIV-1 Tat induces actin cytoskeletal rearrangements through p21-activated kinase 1 (PAK1) and downstream activation of the endothelial NADPH oxidase, an effect that is lost by introduction of mutations into the Tat cysteine-rich or basic domains
11676	155871	NP_057853.1	Tat	downregulates	9606	70	NP_005150.1	actin, alpha cardiac muscle 1 proprotein	16526095	2007-11-07 17:31:00	In Jurkat cells expressing HIV-1 Tat, decreased expression levels are found for basic cytoskeletal proteins such as actin, beta-tubulin, annexin, cofilin, gelsolin, and Rac/Rho-GDI complex
11676	155971	NP_579895.1	Envelope transmembrane glycoprotein gp41	inhibits	9606	70	NP_005150.1	actin, alpha cardiac muscle 1 proprotein	10556093	2007-11-07 17:31:00	The interaction of the long cytoplasmic tail of HIV-1 gp41 with the carboxy-terminal regulatory domain of p115-RhoGEF inhibits p115-mediated actin stress fiber formation and activation of serum response factor (SRF)
11676	155030	NP_579876.2	matrix	interacts with	9606	71	NP_001605.1	actin, cytoplasmic 2	9841925	2007-11-07 17:29:00	The localization of the HIV-1 reverse transcription complex to actin microfilaments is mediated by the interaction of a reverse transcription complex component (HIV-1 Matrix) with actin, but not vimentin (intermediate filaments) or tubulin (microtubules)
11676	155030	NP_579881.1	nucleocapsid	binds	9606	71	NP_001605.1	actin, cytoplasmic 2	8.66141e+52	2007-11-07 17:29:00	Mature HIV-1 Nucleocapsid, as well as the nucleocapsid domain of the HIV-1 Gag polyprotein, binds filamentous actin resulting in incorporation of actin into virus particles and enhancement of cell motility
11676	155348	NP_705926.1	retropepsin	cleaves	9606	71	NP_001605.1	actin, cytoplasmic 2	1540415	2007-11-07 17:29:00	Actin, one of the most abundant proteins of the cell, is hydrolyzed by the human immunodeficiency virus type 1 (HIV-1) protease during acute infection of cultured human T lymphocytes
11676	155348	NP_705926.1	retropepsin	cleaves	9606	71	NP_001605.1	actin, cytoplasmic 2	1.54042e+27	2007-11-07 17:29:00	HIV-1 protease cleaves actin in vitro at amino acid residues 66-67, 94-95, and 126-127
11676	155348	NP_705927.1	reverse transcriptase	co-localizes with	9606	71	NP_001605.1	actin, cytoplasmic 2	9841925	2007-11-07 17:29:00	The localization of the HIV-1 reverse transcription complex to actin microfilaments is mediated by the interaction of a reverse transcription complex component (HIV-1 Matrix) with actin, but not vimentin (intermediate filaments) or tubulin (microtubules)
11676	155807	NP_057852.2	Vpr	enhances polymerization of	9606	71	NP_001605.1	actin, cytoplasmic 2	919933810713718	2007-11-07 17:27:00	HIV-1 Vpr-expressing Jurkat T cell clones showed a significant increase in G-actin polymerization to filamentous actin (F-actin), indicating a role of Vpr in microfilament system assembly. Vpr also causes disruption of the actin cytoskeleton in yeast.
11676	155871	NP_057853.1	Tat	induces rearrangement of	9606	71	NP_001605.1	actin, cytoplasmic 2	14694110	2007-11-07 17:28:00	HIV-1 Tat induces actin cytoskeletal rearrangements through p21-activated kinase 1 (PAK1) and downstream activation of the endothelial NADPH oxidase, an effect that is lost by introduction of mutations into the Tat cysteine-rich or basic domains
11676	155871	NP_057853.1	Tat	downregulates	9606	71	NP_001605.1	actin, cytoplasmic 2	16526095	2007-11-07 17:31:00	In Jurkat cells expressing HIV-1 Tat, decreased expression levels are found for basic cytoskeletal proteins such as actin, beta-tubulin, annexin, cofilin, gelsolin, and Rac/Rho-GDI complex
11676	155971	NP_579895.1	Envelope transmembrane glycoprotein gp41	inhibits	9606	71	NP_001605.1	actin, cytoplasmic 2	10556093	2007-11-07 17:31:00	The interaction of the long cytoplasmic tail of HIV-1 gp41 with the carboxy-terminal regulatory domain of p115-RhoGEF inhibits p115-mediated actin stress fiber formation and activation of serum response factor (SRF)
11676	156110	NP_057857.2	Nef	associates with	9606	71	NP_001605.1	actin, cytoplasmic 2	9288906	2007-11-07 17:28:00	N-terminal myristoylated, but not unmyristoylated, HIV-1 Nef associates with actin in human B and T lymphocytes forming a high-molecular-mass complex of 150-300 kDa that influences the subcellular localization of Nef
11676	156110	NP_057857.2	Nef	induces rearrangement of	9606	71	NP_001605.1	actin, cytoplasmic 2	14597672	2007-11-07 17:28:00	HIV-1 Nef induces rearrangement of actin microfilaments in dendritic cells, leading to uropod and ruffle formation, as well as the recruitment of T cells with a pronounced focal polarization of F-actin toward the DC/T cell contact sites
11676	155030	NP_579876.2	matrix	interacts with	9606	72	NP_001606.1	actin, gamma-enteric smooth muscle isoform 1 precursor	9841925	2007-11-07 17:29:00	The localization of the HIV-1 reverse transcription complex to actin microfilaments is mediated by the interaction of a reverse transcription complex component (HIV-1 Matrix) with actin, but not vimentin (intermediate filaments) or tubulin (microtubules)
11676	155348	NP_705926.1	retropepsin	cleaves	9606	72	NP_001606.1	actin, gamma-enteric smooth muscle isoform 1 precursor	1540415	2007-11-07 17:29:00	Actin, one of the most abundant proteins of the cell, is hydrolyzed by the human immunodeficiency virus type 1 (HIV-1) protease during acute infection of cultured human T lymphocytes
11676	155348	NP_705926.1	retropepsin	cleaves	9606	72	NP_001606.1	actin, gamma-enteric smooth muscle isoform 1 precursor	1.54042e+27	2007-11-07 17:29:00	HIV-1 protease cleaves actin in vitro at amino acid residues 66-67, 94-95, and 126-127
11676	155348	NP_705927.1	reverse transcriptase	co-localizes with	9606	72	NP_001606.1	actin, gamma-enteric smooth muscle isoform 1 precursor	9841925	2007-11-07 17:29:00	The localization of the HIV-1 reverse transcription complex to actin microfilaments is mediated by the interaction of a reverse transcription complex component (HIV-1 Matrix) with actin, but not vimentin (intermediate filaments) or tubulin (microtubules)
11676	155871	NP_057853.1	Tat	induces rearrangement of	9606	72	NP_001606.1	actin, gamma-enteric smooth muscle isoform 1 precursor	14694110	2007-11-07 17:28:00	HIV-1 Tat induces actin cytoskeletal rearrangements through p21-activated kinase 1 (PAK1) and downstream activation of the endothelial NADPH oxidase, an effect that is lost by introduction of mutations into the Tat cysteine-rich or basic domains
11676	155871	NP_057853.1	Tat	downregulates	9606	72	NP_001606.1	actin, gamma-enteric smooth muscle isoform 1 precursor	16526095	2007-11-07 17:31:00	In Jurkat cells expressing HIV-1 Tat, decreased expression levels are found for basic cytoskeletal proteins such as actin, beta-tubulin, annexin, cofilin, gelsolin, and Rac/Rho-GDI complex
11676	155971	NP_579895.1	Envelope transmembrane glycoprotein gp41	inhibits	9606	72	NP_001606.1	actin, gamma-enteric smooth muscle isoform 1 precursor	10556093	2007-11-07 17:31:00	The interaction of the long cytoplasmic tail of HIV-1 gp41 with the carboxy-terminal regulatory domain of p115-RhoGEF inhibits p115-mediated actin stress fiber formation and activation of serum response factor (SRF)
11676	155971	NP_579895.1	Envelope transmembrane glycoprotein gp41	inhibits	9606	81	NP_004915.2	alpha-actinin-4	10556093	2007-11-07 17:31:00	The interaction of the long cytoplasmic tail of HIV-1 gp41 with the carboxy-terminal regulatory domain of p115-RhoGEF inhibits p115-mediated actin stress fiber formation and activation of serum response factor (SRF)
11676	155348	NP_705926.1	retropepsin	cleaves	9606	87	NP_001093.1	alpha-actinin-1 isoform b	19915138997639	2007-11-07 17:29:00	Alpha-actinin is cleaved in vitro by HIV-1 protease at amino acid residues 166-167 and 471-472
11676	155971	NP_579894.2	Envelope surface glycoprotein gp120	inhibits	9606	100	NP_000013.2	adenosine deaminase	9.10344e+29	2007-11-07 17:27:00	HIV-1 gp120 inhibits adenosine deaminase (ADA) binding to CD26 (dipeptidyl-peptidase 4) in both CD4+ and CD4- cells; this effect requires the interaction of gp120 with CD4 or CXCR4
11676	155971	NP_579894.2	Envelope surface glycoprotein gp120	inhibits	9606	103	NP_001102.2	double-stranded RNA-specific adenosine deaminase isoform a	9.10344e+29	2007-11-07 17:31:00	HIV-1 gp120 inhibits adenosine deaminase (ADA) binding to CD26 (dipeptidyl-peptidase 4) in both CD4+ and CD4- cells; this effect requires the interaction of gp120 with CD4 or CXCR4
11676	155971	NP_579894.2	Envelope surface glycoprotein gp120	inhibits	9606	104	NP_001103.1	double-stranded RNA-specific editase 1 isoform 1	9.10344e+29	2007-11-07 17:31:00	HIV-1 gp120 inhibits adenosine deaminase (ADA) binding to CD26 (dipeptidyl-peptidase 4) in both CD4+ and CD4- cells; this effect requires the interaction of gp120 with CD4 or CXCR4
11676	155971	NP_579894.2	Envelope surface glycoprotein gp120	inhibits	9606	105	NP_061172.1	double-stranded RNA-specific editase B2	9.10344e+29	2007-11-07 17:31:00	HIV-1 gp120 inhibits adenosine deaminase (ADA) binding to CD26 (dipeptidyl-peptidase 4) in both CD4+ and CD4- cells; this effect requires the interaction of gp120 with CD4 or CXCR4
11676	155871	NP_057853.1	Tat	inhibits	9606	107	NP_066939.1	adenylate cyclase type 1	11299302	2007-11-07 17:29:00	HIV-1 Tat inhibits adenylyl cyclase activity in microglia and astrocyte cultures from neonatal rat brain, suggesting that Tat inhibition of cAMP synthesis may contribute to neuronal degeneration and cell death associated with HIV infection
11676	155971	NP_579894.2	Envelope surface glycoprotein gp120	stimulates	9606	107	NP_066939.1	adenylate cyclase type 1	10808179	2007-11-07 17:31:00	The addition of HIV-1 gp120 with TNF-alpha to human B-cells stimulates cAMP production in a dose-dependent manner
11676	155971	NP_579895.1	Envelope transmembrane glycoprotein gp41	activates	9606	107	NP_066939.1	adenylate cyclase type 1	1.00896e+15	2007-11-07 17:30:00	Secretion of IL-10 is upregulated by HIV-1 gp41 in monocytes through activation of cAMP/adenylate cyclase and p70 (S6)-kinase; up-regulation of IL-10 is paralleled by an enhanced expression of the chemokine receptor CCR5
11676	156110	NP_057857.2	Nef	activates	9606	107	NP_066939.1	adenylate cyclase type 1	11884542	2007-11-07 17:28:00	HIV-1 induces the upregulation of complement factor C3 in astrocytes and neurons through signaling pathways that involve protein kinase C and adenylate cyclase activation, which is an effect that may contribute to the pathogenesis of AIDS in the brain
11676	155871	NP_057853.1	Tat	inhibits	9606	108	NP_065433.2	adenylate cyclase type 2	11299302	2007-11-07 17:29:00	HIV-1 Tat inhibits adenylyl cyclase activity in microglia and astrocyte cultures from neonatal rat brain, suggesting that Tat inhibition of cAMP synthesis may contribute to neuronal degeneration and cell death associated with HIV infection
11676	155971	NP_579894.2	Envelope surface glycoprotein gp120	stimulates	9606	108	NP_065433.2	adenylate cyclase type 2	10808179	2007-11-07 17:31:00	The addition of HIV-1 gp120 with TNF-alpha to human B-cells stimulates cAMP production in a dose-dependent manner
11676	155971	NP_579895.1	Envelope transmembrane glycoprotein gp41	activates	9606	108	NP_065433.2	adenylate cyclase type 2	1.00896e+15	2007-11-07 17:30:00	Secretion of IL-10 is upregulated by HIV-1 gp41 in monocytes through activation of cAMP/adenylate cyclase and p70 (S6)-kinase; up-regulation of IL-10 is paralleled by an enhanced expression of the chemokine receptor CCR5
11676	156110	NP_057857.2	Nef	activates	9606	108	NP_065433.2	adenylate cyclase type 2	11884542	2007-11-07 17:28:00	HIV-1 induces the upregulation of complement factor C3 in astrocytes and neurons through signaling pathways that involve protein kinase C and adenylate cyclase activation, which is an effect that may contribute to the pathogenesis of AIDS in the brain
11676	155871	NP_057853.1	Tat	inhibits	9606	109	NP_004027.1	adenylate cyclase 3	11299302	2007-11-07 17:29:00	HIV-1 Tat inhibits adenylyl cyclase activity in microglia and astrocyte cultures from neonatal rat brain, suggesting that Tat inhibition of cAMP synthesis may contribute to neuronal degeneration and cell death associated with HIV infection
11676	155971	NP_579894.2	Envelope surface glycoprotein gp120	stimulates	9606	109	NP_004027.1	adenylate cyclase 3	10808179	2007-11-07 17:31:00	The addition of HIV-1 gp120 with TNF-alpha to human B-cells stimulates cAMP production in a dose-dependent manner
11676	155971	NP_579895.1	Envelope transmembrane glycoprotein gp41	activates	9606	109	NP_004027.1	adenylate cyclase 3	1.00896e+15	2007-11-07 17:30:00	Secretion of IL-10 is upregulated by HIV-1 gp41 in monocytes through activation of cAMP/adenylate cyclase and p70 (S6)-kinase; up-regulation of IL-10 is paralleled by an enhanced expression of the chemokine receptor CCR5
11676	156110	NP_057857.2	Nef	activates	9606	109	NP_004027.1	adenylate cyclase 3	11884542	2007-11-07 17:28:00	HIV-1 induces the upregulation of complement factor C3 in astrocytes and neurons through signaling pathways that involve protein kinase C and adenylate cyclase activation, which is an effect that may contribute to the pathogenesis of AIDS in the brain
11676	155871	NP_057853.1	Tat	inhibits	9606	111	NP_899200.1	adenylate cyclase type 5 isoform 1	11299302	2007-11-07 17:29:00	HIV-1 Tat inhibits adenylyl cyclase activity in microglia and astrocyte cultures from neonatal rat brain, suggesting that Tat inhibition of cAMP synthesis may contribute to neuronal degeneration and cell death associated with HIV infection
11676	155971	NP_579894.2	Envelope surface glycoprotein gp120	stimulates	9606	111	NP_899200.1	adenylate cyclase type 5 isoform 1	10808179	2007-11-07 17:31:00	The addition of HIV-1 gp120 with TNF-alpha to human B-cells stimulates cAMP production in a dose-dependent manner
11676	155971	NP_579895.1	Envelope transmembrane glycoprotein gp41	activates	9606	111	NP_899200.1	adenylate cyclase type 5 isoform 1	1.00896e+15	2007-11-07 17:30:00	Secretion of IL-10 is upregulated by HIV-1 gp41 in monocytes through activation of cAMP/adenylate cyclase and p70 (S6)-kinase; up-regulation of IL-10 is paralleled by an enhanced expression of the chemokine receptor CCR5
11676	156110	NP_057857.2	Nef	activates	9606	111	NP_899200.1	adenylate cyclase type 5 isoform 1	11884542	2007-11-07 17:28:00	HIV-1 induces the upregulation of complement factor C3 in astrocytes and neurons through signaling pathways that involve protein kinase C and adenylate cyclase activation, which is an effect that may contribute to the pathogenesis of AIDS in the brain
11676	155871	NP_057853.1	Tat	inhibits	9606	112	NP_056085.1	adenylate cyclase type 6 isoform a	11299302	2007-11-07 17:29:00	HIV-1 Tat inhibits adenylyl cyclase activity in microglia and astrocyte cultures from neonatal rat brain, suggesting that Tat inhibition of cAMP synthesis may contribute to neuronal degeneration and cell death associated with HIV infection
11676	155971	NP_579894.2	Envelope surface glycoprotein gp120	stimulates	9606	112	NP_056085.1	adenylate cyclase type 6 isoform a	10808179	2007-11-07 17:31:00	The addition of HIV-1 gp120 with TNF-alpha to human B-cells stimulates cAMP production in a dose-dependent manner
11676	155971	NP_579895.1	Envelope transmembrane glycoprotein gp41	activates	9606	112	NP_056085.1	adenylate cyclase type 6 isoform a	1.00896e+15	2007-11-07 17:30:00	Secretion of IL-10 is upregulated by HIV-1 gp41 in monocytes through activation of cAMP/adenylate cyclase and p70 (S6)-kinase; up-regulation of IL-10 is paralleled by an enhanced expression of the chemokine receptor CCR5
11676	156110	NP_057857.2	Nef	activates	9606	112	NP_056085.1	adenylate cyclase type 6 isoform a	11884542	2007-11-07 17:28:00	HIV-1 induces the upregulation of complement factor C3 in astrocytes and neurons through signaling pathways that involve protein kinase C and adenylate cyclase activation, which is an effect that may contribute to the pathogenesis of AIDS in the brain
11676	155871	NP_057853.1	Tat	inhibits	9606	113	NP_001105.1	adenylate cyclase type 7	11299302	2007-11-07 17:29:00	HIV-1 Tat inhibits adenylyl cyclase activity in microglia and astrocyte cultures from neonatal rat brain, suggesting that Tat inhibition of cAMP synthesis may contribute to neuronal degeneration and cell death associated with HIV infection
11676	155971	NP_579894.2	Envelope surface glycoprotein gp120	stimulates	9606	113	NP_001105.1	adenylate cyclase type 7	10808179	2007-11-07 17:31:00	The addition of HIV-1 gp120 with TNF-alpha to human B-cells stimulates cAMP production in a dose-dependent manner
11676	155971	NP_579895.1	Envelope transmembrane glycoprotein gp41	activates	9606	113	NP_001105.1	adenylate cyclase type 7	1.00896e+15	2007-11-07 17:30:00	Secretion of IL-10 is upregulated by HIV-1 gp41 in monocytes through activation of cAMP/adenylate cyclase and p70 (S6)-kinase; up-regulation of IL-10 is paralleled by an enhanced expression of the chemokine receptor CCR5
11676	156110	NP_057857.2	Nef	activates	9606	113	NP_001105.1	adenylate cyclase type 7	11884542	2007-11-07 17:28:00	HIV-1 induces the upregulation of complement factor C3 in astrocytes and neurons through signaling pathways that involve protein kinase C and adenylate cyclase activation, which is an effect that may contribute to the pathogenesis of AIDS in the brain
11676	155871	NP_057853.1	Tat	inhibits	9606	114	NP_001106.1	adenylate cyclase type 8	11299302	2007-11-07 17:29:00	HIV-1 Tat inhibits adenylyl cyclase activity in microglia and astrocyte cultures from neonatal rat brain, suggesting that Tat inhibition of cAMP synthesis may contribute to neuronal degeneration and cell death associated with HIV infection
11676	155971	NP_579894.2	Envelope surface glycoprotein gp120	stimulates	9606	114	NP_001106.1	adenylate cyclase type 8	10808179	2007-11-07 17:31:00	The addition of HIV-1 gp120 with TNF-alpha to human B-cells stimulates cAMP production in a dose-dependent manner
11676	155971	NP_579895.1	Envelope transmembrane glycoprotein gp41	activates	9606	114	NP_001106.1	adenylate cyclase type 8	1.00896e+15	2007-11-07 17:30:00	Secretion of IL-10 is upregulated by HIV-1 gp41 in monocytes through activation of cAMP/adenylate cyclase and p70 (S6)-kinase; up-regulation of IL-10 is paralleled by an enhanced expression of the chemokine receptor CCR5
11676	156110	NP_057857.2	Nef	activates	9606	114	NP_001106.1	adenylate cyclase type 8	11884542	2007-11-07 17:28:00	HIV-1 induces the upregulation of complement factor C3 in astrocytes and neurons through signaling pathways that involve protein kinase C and adenylate cyclase activation, which is an effect that may contribute to the pathogenesis of AIDS in the brain
11676	155871	NP_057853.1	Tat	inhibits	9606	115	NP_001107.2	adenylate cyclase type 9	11299302	2007-11-07 17:29:00	HIV-1 Tat inhibits adenylyl cyclase activity in microglia and astrocyte cultures from neonatal rat brain, suggesting that Tat inhibition of cAMP synthesis may contribute to neuronal degeneration and cell death associated with HIV infection
11676	155971	NP_579894.2	Envelope surface glycoprotein gp120	stimulates	9606	115	NP_001107.2	adenylate cyclase type 9	10808179	2007-11-07 17:31:00	The addition of HIV-1 gp120 with TNF-alpha to human B-cells stimulates cAMP production in a dose-dependent manner
11676	155971	NP_579895.1	Envelope transmembrane glycoprotein gp41	activates	9606	115	NP_001107.2	adenylate cyclase type 9	1.00896e+15	2007-11-07 17:30:00	Secretion of IL-10 is upregulated by HIV-1 gp41 in monocytes through activation of cAMP/adenylate cyclase and p70 (S6)-kinase; up-regulation of IL-10 is paralleled by an enhanced expression of the chemokine receptor CCR5
11676	156110	NP_057857.2	Nef	activates	9606	115	NP_001107.2	adenylate cyclase type 9	11884542	2007-11-07 17:28:00	HIV-1 induces the upregulation of complement factor C3 in astrocytes and neurons through signaling pathways that involve protein kinase C and adenylate cyclase activation, which is an effect that may contribute to the pathogenesis of AIDS in the brain
11676	155871	NP_057853.1	Tat	inhibited by	9606	135	NP_000666.2	adenosine receptor A2a	15351206	2007-11-07 17:28:00	Activation of adenosine A2a receptor with CGS 21680 inhibits Tat-induced increases of intracellular calcium and this inhibition is dependent on protein phosphatase activity in monocytes
11676	155348	NP_705926.1	retropepsin	induces cleavage of	9606	142	NP_001609.1	poly (ADP-ribose) polymerase family, member 1	12404116	2007-11-07 17:29:00	HIV-1 protease directly cleaves and activates procaspase 8 in T cells, which is associated with cleavage of BID, mitochondrial release of cytochrome c, activation of the downstream caspases 9 and 3, and cleavage of DFF and PARP
11676	155348	NP_705926.1	retropepsin	cleaves	9606	142	NP_001609.1	poly (ADP-ribose) polymerase family, member 1	15781132	2007-11-07 17:29:00	Inhibition of HIV-1 protease by saquinavir and leu3.a blocks PARP cleavage and protects cells from apoptosis and necrosis
11676	155348	NP_705928.1	integrase	requires	9606	142	NP_001609.1	poly (ADP-ribose) polymerase family, member 1	1.107e+15	2007-11-07 17:29:00	PARP has been described as a requirement for efficient HIV-1 integration, however a conflicting report indicates it is not essential for efficient lentivirus integration
11676	155807	NP_057852.2	Vpr	induces cleavage of	9606	142	NP_001609.1	poly (ADP-ribose) polymerase family, member 1	15650754	2007-11-07 17:28:00	HIV-1 Vpr induces apoptosis and the cleavage of ADPRT in a manner that is signaled through the DNA damage signaling protein ataxia telangiectasia Rad3-related protein (ATR)
11676	155807	NP_057852.2	Vpr	recruits	9606	142	NP_001609.1	poly (ADP-ribose) polymerase family, member 1	16429131	2007-11-07 17:29:00	Recruitment of PARP-1 by HIV-1 Vpr-glucocorticoid receptor (GR) complex prevents its nuclear localization, which is necessary for Vpr to suppress NF-kappaB
11676	155871	NP_057853.1	Tat	regulates	9606	142	NP_001609.1	poly (ADP-ribose) polymerase family, member 1	8491200	2007-11-07 17:30:00	The poly(A) site in the HIV-1 5'-LTR is occluded in a Tat-dependent manner, suggesting a role for Tat in regulating this nucleotide signal
11676	155871	NP_057853.1	Tat	modified by	9606	142	NP_001609.1	poly (ADP-ribose) polymerase family, member 1	10405328	2007-11-07 17:30:00	Poly(ADP-ribose) polymerase modifies HIV-1 Tat with poly(ADP-ribose), suggesting a role for this enzyme in the regulation of HIV-1 gene expression
11676	155871	NP_057853.1	Tat	stimulates	9606	142	NP_001609.1	poly (ADP-ribose) polymerase family, member 1	10405328	2007-11-07 17:30:00	Purified recombinant HIV-1 Tat protein stimulates poly(ADP-ribose) polymerase in a dose dependent manner
11676	155871	NP_057853.1	Tat	induces cleavage of	9606	142	NP_001609.1	poly (ADP-ribose) polymerase family, member 1	10799874	2007-11-07 17:28:00	HIV-1 Tat induces the cleavage of PARP and activation of apoptosis through a p56lck dependent mechanism
11676	155871	NP_057853.1	Tat	induces cleavage of	9606	142	NP_001609.1	poly (ADP-ribose) polymerase family, member 1	11509621	2007-11-07 17:28:00	Treatment of primary human microvascular endothelial cells of lung origin with HIV-1 Tat caused cleavage of poly(A/DP)-ribose polymerase as a result of caspase activation
11676	155871	NP_057853.1	Tat	regulated by	9606	142	NP_001609.1	poly (ADP-ribose) polymerase family, member 1	15498776	2007-11-07 17:29:00	PARP1 negatively regulates HIV-1 transcription by directly competing with Tat-P-TEFb complex for binding to TAR RNA
11676	155971	NP_579894.2	Envelope surface glycoprotein gp120	induces cleavage of	9606	142	NP_001609.1	poly (ADP-ribose) polymerase family, member 1	954846315103018	2007-11-07 17:27:00	Contact of CD4+ T cells with HIV-1 infected or HIV-1 gp120-expressing cells induces PARP hydrolysis, which leads to the cleavage of 116 kDa PARP into two fragments
11676	155971	NP_579894.2	Envelope surface glycoprotein gp120	upregulates	9606	142	NP_001609.1	poly (ADP-ribose) polymerase family, member 1	15103018	2007-11-07 17:31:00	The mRNA expression levels for alpha-tubulin, TRADD, IFN-gamma R2, GAS1, MADD, NF-kappaB, I-kappa B, 14-3-3 protein, APaf1, PARP, IGF-1 receptor, RB1, Rb2/p130, ARC, and caspase 6 are upregulated in human neuronal cells after treatment with HIV-1 gp120
11676	156110	NP_057857.2	Nef	induces cleavage of	9606	142	NP_001609.1	poly (ADP-ribose) polymerase family, member 1	11123279	2007-11-07 17:28:00	HIV-1 Nef enhances apoptosis in CD4+ T lymphoblastoid cell lines through mechanisms that include the cleavage of the caspase target poly(ADP-ribose) polymerase
11676	156110	NP_057857.2	Nef	induces cleavage of	9606	142	NP_001609.1	poly (ADP-ribose) polymerase family, member 1	15767427	2007-11-07 17:28:00	Expression of HIV-1 Nef in human brain microvascular endothelial cells induces the cleavage of PARP protein, which is involved in DNA repair
11676	155348	NP_705926.1	retropepsin	induces cleavage of	9606	143	NP_006428.2	poly	12404116	2007-11-07 17:29:00	HIV-1 protease directly cleaves and activates procaspase 8 in T cells, which is associated with cleavage of BID, mitochondrial release of cytochrome c, activation of the downstream caspases 9 and 3, and cleavage of DFF and PARP
11676	155348	NP_705926.1	retropepsin	cleaves	9606	143	NP_006428.2	poly	15781132	2007-11-07 17:29:00	Inhibition of HIV-1 protease by saquinavir and leu3.a blocks PARP cleavage and protects cells from apoptosis and necrosis
11676	155030	NP_057850.1	Pr55(Gag)	binds	9606	160	NP_055018.2	AP-2 complex subunit alpha-1 isoform 1	16139856	2007-11-07 17:29:00	HIV-1 Gag binds to AP-2, and this binding is dependent on tyrosine residue 132 and valine residue 135 at the matrix-capsid junction in the Gag polyprotein
11676	155871	NP_057853.1	Tat	interacts with	9606	160	NP_055018.2	AP-2 complex subunit alpha-1 isoform 1	15020715	2007-11-07 17:28:00	HIV-1 Tat enters T cells by using clathrin/AP2-mediated endocytosis followed by low-pH-induced and Hsp90-assisted endosomal translocation, which leads to cell responses that are induced from the cytosol
11676	155971	NP_579895.1	Envelope transmembrane glycoprotein gp41	interacts with	9606	160	NP_055018.2	AP-2 complex subunit alpha-1 isoform 1	9882340	2007-11-07 17:30:00	The cytoplasmic domain (residues 707-856) of HIV-1 gp41 interacts with whole clathrin-associated AP-1 and AP-2 adaptor complexes
11676	155971	NP_579895.1	Envelope transmembrane glycoprotein gp41	interacts with	9606	160	NP_055018.2	AP-2 complex subunit alpha-1 isoform 1	17108326	2007-11-07 17:31:00	Two independent motifs, a membrane proximal conserved GYxxO motif (residues 711-715) and a C-terminal dileucine motif (residues 855-856), of the HIV-1 gp41 protein mediate endocytosis through interaction with the clathrin adaptor AP-2
11676	155030	NP_057850.1	Pr55(Gag)	binds	9606	161	NP_036437.1	AP-2 complex subunit alpha-2 isoform 2	16139856	2007-11-07 17:29:00	HIV-1 Gag binds to AP-2, and this binding is dependent on tyrosine residue 132 and valine residue 135 at the matrix-capsid junction in the Gag polyprotein
11676	155871	NP_057853.1	Tat	interacts with	9606	161	NP_036437.1	AP-2 complex subunit alpha-2 isoform 2	15020715	2007-11-07 17:28:00	HIV-1 Tat enters T cells by using clathrin/AP2-mediated endocytosis followed by low-pH-induced and Hsp90-assisted endosomal translocation, which leads to cell responses that are induced from the cytosol
11676	155971	NP_579895.1	Envelope transmembrane glycoprotein gp41	interacts with	9606	161	NP_036437.1	AP-2 complex subunit alpha-2 isoform 2	9882340	2007-11-07 17:30:00	The cytoplasmic domain (residues 707-856) of HIV-1 gp41 interacts with whole clathrin-associated AP-1 and AP-2 adaptor complexes
11676	155971	NP_579895.1	Envelope transmembrane glycoprotein gp41	interacts with	9606	161	NP_036437.1	AP-2 complex subunit alpha-2 isoform 2	17108326	2007-11-07 17:31:00	Two independent motifs, a membrane proximal conserved GYxxO motif (residues 711-715) and a C-terminal dileucine motif (residues 855-856), of the HIV-1 gp41 protein mediate endocytosis through interaction with the clathrin adaptor AP-2
11676	156110	NP_057857.2	Nef	interacts with	9606	162	NP_001118.2	adaptor-related protein complex 1 beta 1 subunit isoform a	9.73672e+52	2007-11-07 17:29:00	A leucine-based motif near the C-terminus of HIV-1 Nef interacts with AP-1 complexes; residues 164 and 165 in Nef are required for the interaction with AP-1
11676	156110	NP_057857.2	Nef	binds	9606	162	NP_001118.2	adaptor-related protein complex 1 beta 1 subunit isoform a	1.24861e+23	2007-11-07 17:29:00	The dileucine motif (residues 164-165) in HIV-1 Nef is required for binding to AP-1 complexes and stabilizing their association with membranes
11676	156110	NP_057857.2	Nef	stabilizes	9606	162	NP_001118.2	adaptor-related protein complex 1 beta 1 subunit isoform a	16253302	2007-11-07 17:29:00	HIV-1 Nef stabilizes AP-1 complexes on endosomal membranes after ADP-ribosylation factor-1 (ARF1) -dependent attachment
11676	155030	NP_057850.1	Pr55(Gag)	binds	9606	163	NP_001273.1	AP-2 complex subunit beta isoform b	16139856	2007-11-07 17:29:00	HIV-1 Gag binds to AP-2, and this binding is dependent on tyrosine residue 132 and valine residue 135 at the matrix-capsid junction in the Gag polyprotein
11676	155871	NP_057853.1	Tat	interacts with	9606	163	NP_001273.1	AP-2 complex subunit beta isoform b	15020715	2007-11-07 17:28:00	HIV-1 Tat enters T cells by using clathrin/AP2-mediated endocytosis followed by low-pH-induced and Hsp90-assisted endosomal translocation, which leads to cell responses that are induced from the cytosol
11676	155971	NP_579895.1	Envelope transmembrane glycoprotein gp41	interacts with	9606	163	NP_001273.1	AP-2 complex subunit beta isoform b	9882340	2007-11-07 17:30:00	The cytoplasmic domain (residues 707-856) of HIV-1 gp41 interacts with whole clathrin-associated AP-1 and AP-2 adaptor complexes
11676	155971	NP_579895.1	Envelope transmembrane glycoprotein gp41	interacts with	9606	163	NP_001273.1	AP-2 complex subunit beta isoform b	17108326	2007-11-07 17:31:00	Two independent motifs, a membrane proximal conserved GYxxO motif (residues 711-715) and a C-terminal dileucine motif (residues 855-856), of the HIV-1 gp41 protein mediate endocytosis through interaction with the clathrin adaptor AP-2
11676	156110	NP_057857.2	Nef	co-localizes with	9606	163	NP_001273.1	AP-2 complex subunit beta isoform b	9384576	2007-11-07 17:28:00	HIV-1 Nef co-localizes with the beta subunit of the adaptor protein complexes (AP-2) in human T cells; Nef residues 174-179 are required for the co-localization of Nef with the beta subunit
11676	156110	NP_057857.2	Nef	binds	9606	163	NP_001273.1	AP-2 complex subunit beta isoform b	981161111463741	2007-11-07 17:28:00	A dileucine-motif-containing segment of Nef binds directly to the beta subunit of the clathrin adaptor complexes AP-2, which are responsible for recruiting sorted proteins into clathrin coated pits
11676	156110	NP_057857.2	Nef	co-localizes with	9606	163	NP_001273.1	AP-2 complex subunit beta isoform b	11285224	2007-11-07 17:28:00	In cells expressing an HIV-1 Nef-green fluorescent protein (GFP) fusion, CD28 co-localizes with the AP-2 clathrin adaptor and Nef-GFP
11676	155971	NP_579895.1	Envelope transmembrane glycoprotein gp41	interacts with	9606	164	NP_001119.3	AP-1 complex subunit gamma-1 isoform b	988234011222723	2007-11-07 17:30:00	The cytoplasmic domain (residues 707-856) of HIV-1 gp41 interacts with whole clathrin-associated AP-1 and AP-2 adaptor complexes
11676	155971	NP_579895.1	Envelope transmembrane glycoprotein gp41	interacts with	9606	164	NP_001119.3	AP-1 complex subunit gamma-1 isoform b	11222723	2007-11-07 17:30:00	The highly conserved C-terminal dileucine motif (residues 851-856) in the cytosolic domain of HIV-1 gp41 interacts with clathrin-associated AP-1 adaptor complexes
11676	156110	NP_057857.2	Nef	binds	9606	164	NP_001119.3	AP-1 complex subunit gamma-1 isoform b	1.24861e+23	2007-11-07 17:28:00	HIV-1 Nef stabilizes the association of AP-1 with membranes; the dileucine residues (164-165) in Nef are required for Nef binding and stabilization of the AP-1 complexes
11676	156110	NP_057857.2	Nef	stabilizes	9606	164	NP_001119.3	AP-1 complex subunit gamma-1 isoform b	16253302	2007-11-07 17:29:00	HIV-1 Nef stabilizes AP-1 complexes on endosomal membranes after ADP-ribosylation factor-1 (ARF1) -dependent attachment
11676	155971	NP_579894.2	Envelope surface glycoprotein gp120	binds	9606	187	NP_005152.1	apelin receptor	96530519736741	2007-11-07 17:28:00	Macrophage-tropic HIV-1 can use CCR2b, and to a lesser extent CCR3, STRL33, and APJ, to infect cells; the V1/2 region of HIV-1 gp120 plays a more important role in governing the use of CCR2b, CCR3, STRL33, and APJ than for CXCR4
11676	155971	NP_579894.2	Envelope surface glycoprotein gp120	interacts with	9606	187	NP_005152.1	apelin receptor	11040134	2007-11-07 17:31:00	APJ, a seven transmembrane domain G-protein-coupled receptor, functions as a coreceptor for gp120 from some HIV-1 strains; a natural peptide ligand for APJ, apelin-13, efficiently blocks APJ coreceptor activity
11676	155807	NP_057852.2	Vpr	inhibits	9606	207	NP_005154.2	RAC-alpha serine/threonine-protein kinase	15616007	2007-11-07 17:28:00	HIV-1 Vpr inhibits Akt-induced cytoplasmic translocation of Foxo3a, a subtype of the forkhead transcription factors
11676	155871	NP_057853.1	Tat	activates	9606	207	NP_005154.2	RAC-alpha serine/threonine-protein kinase	9.3948e+30	2007-11-07 17:28:00	HIV-1 Tat activates AKT kinase through activation of PI3 kinase, resulting in the protection of cells from apoptosis
11676	155871	NP_057853.1	Tat	activates	9606	207	NP_005154.2	RAC-alpha serine/threonine-protein kinase	11156964	2007-11-07 17:28:00	HIV-1 Tat downregulates CREB transcription factor expression in PC12 neuronal cells through activation of a phosphatidylinositol 3-kinase/AKT/cyclic nucleoside phosphodiesterase pathway
11676	155871	NP_057853.1	Tat	upregulates	9606	207	NP_005154.2	RAC-alpha serine/threonine-protein kinase	11994280	2007-11-07 17:29:00	HIV-1 Tat upregulates several anti-apoptotic genes, including AKT-1, AKT-2, BCL2, BCL-XL, and insulin-like growth factor I in vincristine-treated Kaposi's sarcoma cells
11676	155871	NP_057853.1	Tat	activates	9606	207	NP_005154.2	RAC-alpha serine/threonine-protein kinase	17157319	2007-11-07 17:31:00	Pro-survival effects of intracellular HIV-1 Tat in a microglial cell line is attributed to activation of the PI-3-kinase (PI3K)/Akt pathway via decreasing expression of PTEN, a negative regulator of the PI-3-K pathway
11676	155971	NP_579894.2	Envelope surface glycoprotein gp120	inhibited by	9606	207	NP_005154.2	RAC-alpha serine/threonine-protein kinase	10869418	2007-11-07 17:31:00	Fractalkine (CX3CL1) protects hippocampal neurons from the neurotoxicity induced by the HIV-1 envelope protein gp120, and neuronal CX(3)CR1 receptors and Akt activation are responsible for the neuroprotective effects of fractalkine
11676	155971	NP_579894.2	Envelope surface glycoprotein gp120	decreases phosphorylation of	9606	207	NP_005154.2	RAC-alpha serine/threonine-protein kinase	11208609	2007-11-07 17:30:00	HIV-1 gp120 downregulates expression of c-Myc, Max, and 14-3-3epsilon proteins, and decreases phosphorylation of ATP-dependent tyrosine kinases (Akt) at Ser-473 in human mesangial cells (HMC)
11676	155971	NP_579894.2	Envelope surface glycoprotein gp120	regulated by	9606	207	NP_005154.2	RAC-alpha serine/threonine-protein kinase	15689238	2007-11-07 17:30:00	Pre-treatment of endothelial cells with fibroblast growth factor 2 (FGF2) protects cells from HIV-1 gp120 angiotoxicity; this protection is regulated by crosstalk among the ERK, PI3K-AKT and PKC signaling pathways
11676	155971	NP_579894.2	Envelope surface glycoprotein gp120	modulated by	9606	207	NP_005154.2	RAC-alpha serine/threonine-protein kinase	16524887	2007-11-07 17:31:00	CD45 modulates HIV-1 gp120-induced apoptosis by regulating Fas ligand induction and activation of the phosphoinositide 3-kinase/Akt pathway
11676	155971	NP_579894.2	Envelope surface glycoprotein gp120	inhibited by	9606	207	NP_005154.2	RAC-alpha serine/threonine-protein kinase	16841089	2007-11-07 17:31:00	HIV-1 gp120 induced cell death is inhibited by a CCR5-mediated neuroprotective pathway that involves protein kinase Akt/PKB as an essential component and can be triggered by the CCR5 agonists MIP-1beta and RANTES
11676	155807	NP_057852.2	Vpr	inhibits	9606	208	NP_001617.1	RAC-beta serine/threonine-protein kinase isoform 1	15616007	2007-11-07 17:28:00	HIV-1 Vpr inhibits Akt-induced cytoplasmic translocation of Foxo3a, a subtype of the forkhead transcription factors
11676	155871	NP_057853.1	Tat	activates	9606	208	NP_001617.1	RAC-beta serine/threonine-protein kinase isoform 1	9.3948e+30	2007-11-07 17:28:00	HIV-1 Tat activates AKT kinase through activation of PI3 kinase, resulting in the protection of cells from apoptosis
11676	155871	NP_057853.1	Tat	activates	9606	208	NP_001617.1	RAC-beta serine/threonine-protein kinase isoform 1	11156964	2007-11-07 17:28:00	HIV-1 Tat downregulates CREB transcription factor expression in PC12 neuronal cells through activation of a phosphatidylinositol 3-kinase/AKT/cyclic nucleoside phosphodiesterase pathway
11676	155871	NP_057853.1	Tat	upregulates	9606	208	NP_001617.1	RAC-beta serine/threonine-protein kinase isoform 1	11994280	2007-11-07 17:28:00	HIV-1 Tat upregulates several anti-apoptotic genes, including AKT-1, AKT-2, BCL2, BCL-XL, and insulin-like growth factor I in vincristine-treated Kaposi's sarcoma cells
11676	155871	NP_057853.1	Tat	activates	9606	208	NP_001617.1	RAC-beta serine/threonine-protein kinase isoform 1	17157319	2007-11-07 17:31:00	Pro-survival effects of intracellular HIV-1 Tat in a microglial cell line is attributed to activation of the PI-3-kinase (PI3K)/Akt pathway via decreasing expression of PTEN, a negative regulator of the PI-3-K pathway
11676	155971	NP_579894.2	Envelope surface glycoprotein gp120	inhibited by	9606	208	NP_001617.1	RAC-beta serine/threonine-protein kinase isoform 1	10869418	2007-11-07 17:31:00	Fractalkine (CX3CL1) protects hippocampal neurons from the neurotoxicity induced by the HIV-1 envelope protein gp120, and neuronal CX(3)CR1 receptors and Akt activation are responsible for the neuroprotective effects of fractalkine
11676	155971	NP_579894.2	Envelope surface glycoprotein gp120	decreases phosphorylation of	9606	208	NP_001617.1	RAC-beta serine/threonine-protein kinase isoform 1	11208609	2007-11-07 17:30:00	HIV-1 gp120 downregulates expression of c-Myc, Max, and 14-3-3epsilon proteins, and decreases phosphorylation of ATP-dependent tyrosine kinases (Akt) at Ser-473 in human mesangial cells (HMC)
11676	155971	NP_579894.2	Envelope surface glycoprotein gp120	regulated by	9606	208	NP_001617.1	RAC-beta serine/threonine-protein kinase isoform 1	15689238	2007-11-07 17:30:00	Pre-treatment of endothelial cells with fibroblast growth factor 2 (FGF2) protects cells from HIV-1 gp120 angiotoxicity; this protection is regulated by crosstalk among the ERK, PI3K-AKT and PKC signaling pathways
11676	155971	NP_579894.2	Envelope surface glycoprotein gp120	modulated by	9606	208	NP_001617.1	RAC-beta serine/threonine-protein kinase isoform 1	16524887	2007-11-07 17:31:00	CD45 modulates HIV-1 gp120-induced apoptosis by regulating Fas ligand induction and activation of the phosphoinositide 3-kinase/Akt pathway
11676	155971	NP_579894.2	Envelope surface glycoprotein gp120	inhibited by	9606	208	NP_001617.1	RAC-beta serine/threonine-protein kinase isoform 1	16841089	2007-11-07 17:31:00	HIV-1 gp120 induced cell death is inhibited by a CCR5-mediated neuroprotective pathway that involves protein kinase Akt/PKB as an essential component and can be triggered by the CCR5 agonists MIP-1beta and RANTES
11676	155871	NP_057853.1	Tat	induces release of	9606	213	NP_000468.1	serum albumin preproprotein	1.07807e+15	2007-11-07 17:27:00	HIV-1 Tat induces a dose-dependent flux of albumin through endothelial cell monolayers, an effect involving Tat activation of the VEGF receptor type 2 and MAP kinase
11676	155971	NP_579894.2	Envelope surface glycoprotein gp120	interacts with	9606	213	NP_000468.1	serum albumin preproprotein	1810199	2007-11-07 17:30:00	Inhibition of HIV-1 binding to CD4 by suramin is reversed by human albumin, suggesting that only free suramin has antiviral properties
11676	155971	NP_579894.2	Envelope surface glycoprotein gp120	binds	9606	213	NP_000468.1	serum albumin preproprotein	8.60559e+30	2007-11-07 17:30:00	The negatively charged succinylated and aconitylated albumins bind to the V3 loop (amino acids 296-330) and the C-terminal part of HIV-1 gp120 and do not interact directly with the HIV chemokine receptors CXCR4 and CCR5
11676	155971	NP_579894.2	Envelope surface glycoprotein gp120	binds	9606	213	NP_000468.1	serum albumin preproprotein	9168236	2007-11-07 17:27:00	The inhibition of HIV-1 gp120 binding to cells by succinylated human serum albumin is reversed by heparin
11676	155971	NP_579895.1	Envelope transmembrane glycoprotein gp41	inhibited by	9606	213	NP_000468.1	serum albumin preproprotein	7576927	2007-11-07 17:31:00	The lysis of erythrocytes induced by the amino-terminal peptide (residues 519-541) of HIV-1 gp41 is blocked by anti-(518-541) IgG, dextran sulfate, and anionic albumins
11676	155971	NP_579895.1	Envelope transmembrane glycoprotein gp41	binds	9606	213	NP_000468.1	serum albumin preproprotein	8312056	2007-11-07 17:31:00	N-terminal gp41 peptide binds as an alpha helix (residues 519-536) to fatty acid sites on human serum albumin (HSA)
11676	155971	NP_579894.2	Envelope surface glycoprotein gp120	upregulates	9606	240	NP_000689.1	arachidonate 5-lipoxygenase	963956012354292	2007-11-07 17:30:00	HIV-1 gp120 increases the intracellular concentrations of prostaglandin E2 and leukotriene B4 by upregulating the activity and expression of the arachidonate-metabolizing enzymes prostaglandin H synthase and 5-lipoxygenase, respectively
11676	155971	NP_579894.2	Envelope surface glycoprotein gp120	downregulates	9606	248	NP_001622.1	intestinal alkaline phosphatase precursor	1321014	2007-11-07 17:30:00	Cells exposed in vitro to HIV-1 gp120 show a defect in inositol polyphosphate-mediated signal transduction resulting from the downregulation of inositol (1,3,4,5)P4 5-phosphomonoesterase (PME) by gp120
11676	155971	NP_579894.2	Envelope surface glycoprotein gp120	downregulates	9606	249	NP_000469.3	alkaline phosphatase, tissue-nonspecific isozyme isoform 1 precursor	1321014	2007-11-07 17:30:00	Cells exposed in vitro to HIV-1 gp120 show a defect in inositol polyphosphate-mediated signal transduction resulting from the downregulation of inositol (1,3,4,5)P4 5-phosphomonoesterase (PME) by gp120
11676	155971	NP_579894.2	Envelope surface glycoprotein gp120	downregulates	9606	250	NP_001623.3	alkaline phosphatase, placental type preproprotein	1321014	2007-11-07 17:30:00	Cells exposed in vitro to HIV-1 gp120 show a defect in inositol polyphosphate-mediated signal transduction resulting from the downregulation of inositol (1,3,4,5)P4 5-phosphomonoesterase (PME) by gp120
11676	155908	NP_057854.1	Rev	requires	9606	262	NP_001625.2	S-adenosylmethionine decarboxylase proenzyme isoform 1 precursor	16941339	2007-11-07 17:31:00	Inhibition of S-adenosylmethionine decarboxylase, a key enzyme in polyamine biosynthesis, compromises hypusine modification and activation of eukaryotic initiation factor 5A (eIF-5A), a cellular cofactor of HIV-1 Rev, and inhibits Rev function
11676	155807	NP_057852.2	Vpr	binds	9606	291	NP_001142.2	ADP/ATP translocase 1	1.06206e+103	2007-11-07 17:27:00	HIV-1 Vpr (amino acids 71-96) induces mitochondrial membrane permeabilization and apoptosis via a specific binding interaction with the adenine nucleotide translocator (amino acids 104-116)
11676	155807	NP_057852.2	Vpr	binds	9606	291	NP_001142.2	ADP/ATP translocase 1	1.06206e+55	2007-11-07 17:27:00	Interaction of HIV-1 Vpr with human adenine nucleotide translocator (ANT) is presumed based on a specific binding interaction between Vpr and rat ANT
11676	155807	NP_057852.2	Vpr	binds	9606	291	NP_001142.2	ADP/ATP translocase 1	16492162	2007-11-07 17:31:00	HIV-1 Vpr peptides 27-51 and 71-82 bind to adenine nucleotide translocator (ANT) in a region encompassing the first ANT intermembrane space loop and part of its second and third transmembrane helices
11676	155030	NP_057850.1	Pr55(Gag)	co-localizes with	9606	302	NP_001002858.1	annexin A2 isoform 1	1.65011e+15	2007-11-07 17:31:00	Annexin 2 (Anx2) interacts with HIV-1 Gag by coimmunoprecipitation in transfected cells and in a cell-free system; Anx2 co-localizes with Gag and CD63 in intracellular vesicles of HIV-1 infected macrophages
11676	155030	NP_057850.1	Pr55(Gag)	interacts with	9606	302	NP_001002858.1	annexin A2 isoform 1	16501079	2007-11-07 17:31:00	Anx2 depletion by siRNA is associated with decreased infectivity of HIV-1 and aberrant HIV-1 Gag processing, indicating an interaction of Anx2 with Gag
11676	155871	NP_057853.1	Tat	downregulates	9606	302	NP_004030.1	annexin A2 isoform 2	16526095	2007-11-07 17:31:00	In Jurkat cells expressing HIV-1 Tat, decreased expression levels are found for basic cytoskeletal proteins such as actin, beta-tubulin, annexin, cofilin, gelsolin, and Rac/Rho-GDI complex
11676	155971	NP_579894.2	Envelope surface glycoprotein gp120	upregulates	9606	317	NP_037361.1	apoptotic protease-activating factor 1 isoform a	15103018	2007-11-07 17:30:00	The mRNA expression levels for alpha-tubulin, TRADD, IFN-gamma R2, GAS1, MADD, NF-kappaB, I-kappa B, 14-3-3 protein, APaf1, PARP, IGF-1 receptor, RB1, Rb2/p130, ARC, and caspase 6 are upregulated in human neuronal cells after treatment with HIV-1 gp120
11676	155807	NP_057852.2	Vpr	downregulates	9606	329	NP_001157.1	baculoviral IAP repeat-containing protein 2	17158886	2007-11-07 17:31:00	HIV-1 Vpr-(52-96)-induced apoptosis is mediated through downregulation of Bcl2 and c-IAP1 genes
11676	155871	NP_057853.1	Tat	upregulates	9606	330	NP_001156.1	baculoviral IAP repeat-containing protein 3	12539042	2007-11-07 17:30:00	Microarray analysis indicates HIV-1 Tat upregulates the expression of many proteins, including MIHC, in immature dendritic cells, an effect that likely facilitates the expansion of HIV-1 infection
11676	155807	NP_057852.2	Vpr	upregulates	9606	332	NP_001159.2	baculoviral IAP repeat-containing protein 5 isoform 1	12510154	2007-11-07 17:28:00	HIV-1 Vpr upregulates survivin expression by transactivating the survivin promoter
11676	155971	NP_579894.2	Envelope surface glycoprotein gp120	competes with	9606	335	NP_000030.1	apolipoprotein A-I preproprotein	12608057	2007-11-07 17:30:00	Apolipoprotein A-1 competes with CD4 receptor binding to HIV-1 gp120 in human lymphocytes
11676	156110	NP_057857.2	Nef	inhibits	9606	335	NP_000030.1	apolipoprotein A-I preproprotein	17076584	2007-11-07 17:31:00	HIV-1 Nef impairs cholesterol efflux from macrophages and inhibits internalization of apolipoprotein A1 from the plasma membrane
11676	155871	NP_057853.1	Tat	inhibits	9606	348	NP_000032.1	apolipoprotein E precursor	1.11001e+15	2007-11-07 17:30:00	Binding of HIV-1 Tat to LRP inhibits neuronal binding, uptake and degradation of physiological ligands for LRP, including alpha2-macroglobulin, apolipoprotein E4, amyloid precursor and amyloid beta-protein
11676	155871	NP_057853.1	Tat	inhibited by	9606	348	NP_000032.1	apolipoprotein E precursor	15264223	2007-11-07 17:28:00	The antioxidant properties of human lipidated apoE3 protects neurons from Tat-induced toxicity
11676	155971	NP_579894.2	Envelope surface glycoprotein gp120	interacts with	9606	348	NP_000032.1	apolipoprotein E precursor	16697650	2007-11-07 17:31:00	HIV-1 gp120 causes increased neurotoxicity in human neuronal cultures with the ApoE4 allele
11676	155030	NP_057850.1	Pr55(Gag)	binds	9606	350	NP_000033.1	apolipoprotein H precursor	8989432	2007-11-07 17:29:00	Binding of apolipoprotein H to HIV-1 Gag protein p18 as well as to the Gag p55 polyprotein has been demonstrated in vitro
11676	155348	NP_705926.1	retropepsin	cleaves	9606	351	NP_000475.1	amyloid beta A4 protein isoform a precursor	1907279	2007-11-07 17:29:00	HIV-1 protease cleaves amyloid protein precursor at amino acid sites 200-201, 229-230, and 535-536
11676	155871	NP_057853.1	Tat	inhibits	9606	351	NP_000475.1	amyloid beta A4 protein isoform a precursor	11100124	2007-11-07 17:30:00	Binding of HIV-1 Tat to LRP inhibits neuronal binding, uptake and degradation of physiological ligands for LRP, including alpha2-macroglobulin, apolipoprotein E4, amyloid precursor and amyloid beta-protein
11676	155871	NP_057853.1	Tat	upregulates	9606	351	NP_000475.1	amyloid beta A4 protein isoform a precursor	1.56685e+15	2007-11-07 17:28:00	HIV-1 Tat treatment results in a 125% increase in soluble amyloid beta (Abeta) in brain cultures
11676	155971	NP_579894.2	Envelope surface glycoprotein gp120	inhibited by	9606	351	NP_000475.1	amyloid beta A4 protein isoform a precursor	76993358624131	2007-11-07 17:30:00	Transgenic (tg) mice overexpressing both human amyloid precursor proteins and HIV-1 gp120 at moderate levels show significantly less neuronal loss, synapto-dendritic degeneration, and gliosis than singly tg mice expressing gp120 alone
11676	155971	NP_579895.1	Envelope transmembrane glycoprotein gp41	downregulates	9606	351	NP_000475.1	amyloid beta A4 protein isoform a precursor	10527458	2007-11-07 17:31:00	A putative immunosuppressive domain (amino acids 583-599) of HIV-1 gp41 downregulates the interleukin 1beta- (IL-1beta) induced elevation of the secreted form of APP (sAPP alpha)
11676	155871	NP_057853.1	Tat	upregulates	9606	355	NP_000034.1	tumor necrosis factor receptor superfamily member 6 isoform 1 precursor	7.53989e+37	2007-11-07 17:27:00	HIV-1 Tat sensitizes T cells to CD95 mediated apoptosis through the upregulation of CD95 ligand and caspase 8
11676	155871	NP_057853.1	Tat	upregulates	9606	355	NP_000034.1	tumor necrosis factor receptor superfamily member 6 isoform 1 precursor	92233249268734	2007-11-07 17:27:00	HIV-1 Tat activates B and T cells and upregulates expression of Fas (CD95) in these cells
11676	155945	NP_057855.1	Vpu	interacts with	9606	355	NP_000034.1	tumor necrosis factor receptor superfamily member 6 isoform 1 precursor	9847311	2007-11-07 17:27:00	Increased susceptibility of HIV-infected cells to Fas killing has been mapped to the HIV-1 vpu gene
11676	155971	NP_057856.1	Envelope surface glycoprotein gp160, precursor	interacts with	9606	355	NP_000034.1	tumor necrosis factor receptor superfamily member 6 isoform 1 precursor	878039410625668	2007-11-07 17:30:00	The calmodulin-binding domains in HIV-1 gp160 are involved in Fas-mediated apoptosis
11676	155971	NP_579894.2	Envelope surface glycoprotein gp120	interacts with	9606	355	NP_000034.1	tumor necrosis factor receptor superfamily member 6 isoform 1 precursor	8.97618e+34	2007-11-07 17:30:00	Antibodies reactive to a domain within the V3 region of HIV-1 gp120 are effective cross-linkers of Fas and increase apoptosis in peripheral T cells
11676	155971	NP_579894.2	Envelope surface glycoprotein gp120	interacts with	9606	355	NP_000034.1	tumor necrosis factor receptor superfamily member 6 isoform 1 precursor	9.00296e+36	2007-11-07 17:31:00	Apoptosis induced by HIV-1 gp120/CD4 cross-linking in Th1 clones is inhibited by anti-CD95 or anti-CD95L neutralizing monoclonal antibodies, as well as by a specific interleukin-1 beta converting enzyme (ICE) inhibitor
11676	155971	NP_579894.2	Envelope surface glycoprotein gp120	interacts with	9606	355	NP_000034.1	tumor necrosis factor receptor superfamily member 6 isoform 1 precursor	922617510072505	2007-11-07 17:31:00	Binding of HIV-1 gp120 to CD4 downregulates Bcl-2 protein in CD4+ T lymphocytes and facilitates Fas/Fas-ligand triggered apoptosis; addition of IL-2 rescues CD4+ T cells from CD4/gp120-induced Bcl-2 downmodulation and apoptosis induction
11676	155971	NP_579894.2	Envelope surface glycoprotein gp120	interacts with	9606	355	NP_000034.1	tumor necrosis factor receptor superfamily member 6 isoform 1 precursor	926301110505674	2007-11-07 17:27:00	HIV-1 gp120 induces CD4 association with lymphocyte surface molecules CD3, CD11a, CD27, CD45RA, CD45RB, CD45RO, CD49d, CD38, CD26, CD59, CD95 and class I MHC molecules
11676	155971	NP_579894.2	Envelope surface glycoprotein gp120	interacts with	9606	355	NP_000034.1	tumor necrosis factor receptor superfamily member 6 isoform 1 precursor	9.47535e+22	2007-11-07 17:28:00	Preincubation of T cells with HIV-1 gp120 accelerates the apoptosis observed during CD2-pathway stimulation of the T cells; this process is mediated by Fas/Fas ligand interaction and related to an increased induction of Fas ligand mRNA by gp120
11676	155971	NP_579894.2	Envelope surface glycoprotein gp120	upregulates	9606	355	NP_000034.1	tumor necrosis factor receptor superfamily member 6 isoform 1 precursor	11208609	2007-11-07 17:30:00	At high concentrations, HIV-1 gp120 enhances expression of Fas and FasL and promotes apoptosis in human mesangial cells (HMC)
11676	155971	NP_579894.2	Envelope surface glycoprotein gp120	interacts with	9606	355	NP_000034.1	tumor necrosis factor receptor superfamily member 6 isoform 1 precursor	14739941	2007-11-07 17:30:00	HIV-1 gp120-mediated CD4 engagement is involved in the induction of susceptibility of primary human T lymphocytes to CD95-mediated apoptosis through ezrin phosphorylation and ezrin-to-CD95 association
11676	155971	NP_579894.2	Envelope surface glycoprotein gp120	relocalizes	9606	355	NP_000034.1	tumor necrosis factor receptor superfamily member 6 isoform 1 precursor	15972662	2007-11-07 17:30:00	CXCR4-tropic and CXCR4/CCR5 dual-tropic HIV-1 gp120 induce the relocalization of cytoplasmic CD95 to the cellular plasma membrane and a 23% increase in CD95-mediated apoptosis
11676	155971	NP_579894.2	Envelope surface glycoprotein gp120	modulated by	9606	355	NP_000034.1	tumor necrosis factor receptor superfamily member 6 isoform 1 precursor	16524887	2007-11-07 17:31:00	CD45 modulates HIV-1 gp120-induced apoptosis by regulating Fas ligand induction and activation of the phosphoinositide 3-kinase/Akt pathway
11676	156110	NP_057857.2	Nef	upregulates	9606	355	NP_000034.1	tumor necrosis factor receptor superfamily member 6 isoform 1 precursor	9920849	2007-11-07 17:27:00	HIV-1 Nef sensitizes CD4+ T lymphoid cells to apoptosis by upregulating the expression of both Fas and Fas ligand, an effect that requires the PxxP motif (amino acids 72-75) in the core region of Nef
11676	156110	NP_057857.2	Nef	inhibits	9606	355	NP_000034.1	tumor necrosis factor receptor superfamily member 6 isoform 1 precursor	1.11774e+23	2007-11-07 17:27:00	HIV-1 Nef inhibits Fas-mediated apoptosis by binding to and inactivating the catalytic activity of ASK1, as well as through the downregulation of caspase-3 and caspase-8
11676	156110	NP_057857.2	Nef	inhibits	9606	355	NP_000034.1	tumor necrosis factor receptor superfamily member 6 isoform 1 precursor	11298454	2007-11-07 17:27:00	Amino acid 106 of HIV-1 Nef is important for the inhibition of Fas-mediated apoptosis resulting from the interaction of Nef with ASK1
11676	156110	NP_057857.2	Nef	upregulates	9606	355	NP_000034.1	tumor necrosis factor receptor superfamily member 6 isoform 1 precursor	15858021	2007-11-07 17:28:00	In a murine model of AIDS, CD4C/HIV transgenic (Tg) mice expressing HIV-1 Nef, it has been shown that Nef upregulates expression of Fas and FasL in CD4+ and CD8+ cells from the Tg mouse
11676	155871	NP_057853.1	Tat	upregulates	9606	356	NP_000630.1	tumor necrosis factor ligand superfamily member 6	7.53989e+45	2007-11-07 17:27:00	HIV-1 Tat sensitizes T cells to CD95 mediated apoptosis through the upregulation of CD95 ligand and caspase 8
11676	155871	NP_057853.1	Tat	upregulates	9606	356	NP_000630.1	tumor necrosis factor ligand superfamily member 6	1.06712e+15	2007-11-07 17:27:00	HIV-1 Tat upregulates FasL expression by enhancing Egr-dependent and NF-kappaB mediated transactivation of the FasL promoter
11676	155871	NP_057853.1	Tat	interacts with	9606	356	NP_000630.1	tumor necrosis factor ligand superfamily member 6	17118988	2007-11-07 17:31:00	HIV-1 Tat has a synergistic effect on Cryptosporidium parvum-induced cholangiocyte apoptosis via a paracrine-mediated, FasL-dependent mechanism
11676	155971	NP_579894.2	Envelope surface glycoprotein gp120	interacts with	9606	356	NP_000630.1	tumor necrosis factor ligand superfamily member 6	9.00296e+36	2007-11-07 17:27:00	Apoptosis induced by HIV-1 gp120/CD4 cross-linking in Th1 clones is inhibited by anti-CD95 or anti-CD95L neutralizing monoclonal antibodies, as well as by a specific interleukin-1 beta converting enzyme (ICE) inhibitor
11676	155971	NP_579894.2	Envelope surface glycoprotein gp120	interacts with	9606	356	NP_000630.1	tumor necrosis factor ligand superfamily member 6	922617510072505	2007-11-07 17:31:00	Binding of HIV-1 gp120 to CD4 downregulates Bcl-2 protein in CD4+ T lymphocytes and facilitates Fas/Fas-ligand triggered apoptosis; addition of IL-2 rescues CD4+ T cells from CD4/gp120-induced Bcl-2 downmodulation and apoptosis induction
11676	155971	NP_579894.2	Envelope surface glycoprotein gp120	interacts with	9606	356	NP_000630.1	tumor necrosis factor ligand superfamily member 6	947535210799864	2007-11-07 17:28:00	Preincubation of T cells with HIV-1 gp120 accelerates the apoptosis observed during CD2-pathway stimulation of the T cells; this process is mediated by Fas/Fas ligand interaction and related to an increased induction of Fas ligand mRNA by gp120
11676	155971	NP_579894.2	Envelope surface glycoprotein gp120	interacts with	9606	356	NP_000630.1	tumor necrosis factor ligand superfamily member 6	9.67264e+21	2007-11-07 17:27:00	Depletion of CD4 and CD8 T cells by HIV-1 gp120 is mediated by Fas ligand
11676	155971	NP_579894.2	Envelope surface glycoprotein gp120	upregulates	9606	356	NP_000630.1	tumor necrosis factor ligand superfamily member 6	11208609	2007-11-07 17:30:00	At high concentrations, HIV-1 gp120 enhances expression of Fas and FasL and promotes apoptosis in human mesangial cells (HMC)
11676	156110	NP_057857.2	Nef	upregulates	9606	356	NP_000630.1	tumor necrosis factor ligand superfamily member 6	9.92085e+22	2007-11-07 17:27:00	HIV-1 Nef sensitizes CD4+ T lymphoid cells to apoptosis by upregulating the expression of both Fas and Fas ligand, an effect that requires the PxxP motif (amino acids 72-75) in the core region of Nef
11676	156110	NP_057857.2	Nef	upregulates	9606	356	NP_000630.1	tumor necrosis factor ligand superfamily member 6	10224289	2007-11-07 17:27:00	Upregulation of Fas ligand by HIV-1 Nef is mediated through a direct interaction of Nef with the T cell Receptor zeta chain and binding of Nef to the Nef-associated kinase (NAK/p62)
11676	156110	NP_057857.2	Nef	upregulates	9606	356	NP_000630.1	tumor necrosis factor ligand superfamily member 6	12884192	2007-11-07 17:27:00	HIV-1 Nef upregulates Fas ligand expression in gene-transfected hepatic cells from rat liver allografts
11676	156110	NP_057857.2	Nef	upregulates	9606	356	NP_000630.1	tumor necrosis factor ligand superfamily member 6	15858021	2007-11-07 17:28:00	Increased expression of Fas ligand was observed in CD4(+) and CD8(+) T cells from Transgenic (Tg) mice expressing HIV-1 Nef compared to that of non-Tg mice
11676	156110	NP_057857.2	Nef	upregulates	9606	356	NP_000630.1	tumor necrosis factor ligand superfamily member 6	15928037	2007-11-07 17:28:00	Experiments using a dominant-negative isoform of p38 MAPK, p38 siRNA, and inhibitors of p38 activation indicate that p38 is required for HIV-1 Nef-induced Fas ligand upregulation
11676	156110	NP_057857.2	Nef	upregulates	9606	356	NP_000630.1	tumor necrosis factor ligand superfamily member 6	15928037	2007-11-07 17:28:00	The PxxP domain of HIV-1 Nef is required for upregulation of Fas ligand transcription and p38 MAPK activation by Nef
11676	156110	NP_057857.2	Nef	binds	9606	375	NP_001649.1	ADP-ribosylation factor 1	15202998	2007-11-07 17:28:00	Nef binds GTPase ARF1 directly via residues E154 and E155 and recruits the GTPase to endosomal membranes
11676	155030	NP_057850.1	Pr55(Gag)	inhibited by	9606	382	NP_001654.1	ADP-ribosylation factor 6	15465916	2007-11-07 17:29:00	Overexpression of an active form of Arf6 (Arf6/Q67L), which induces the formation of PI(4,5)P2-enriched endosomal structures, severely reduces HIV-1 Gag virus production by redirecting Gag to PI(4,5)P2-enriched vesicles
11676	156110	NP_057857.2	Nef	regulated by	9606	382	NP_001654.1	ADP-ribosylation factor 6	1.25268e+15	2007-11-07 17:28:00	HIV-1 Nef-mediated downregulation of MHC-I has been reported to be regulated by ARF6, however a separate report indicates the apparent Arf6 dependency of Nef-mediated MHC class I down-modulation is due to nonspecific perturbations in membrane traffic
11676	156110	NP_057857.2	Nef	activates	9606	382	NP_001654.1	ADP-ribosylation factor 6	1.25268e+15	2007-11-07 17:27:00	The interaction of HIV-1 Nef and phosphatidylinositol-3-kinase (PI3K) activates the expression of ADP-ribosylation factor 6 (ARF6) in human melanoma cells
11676	155807	NP_057852.2	Vpr	upregulates	9606	387	NP_001655.1	transforming protein RhoA precursor	10713718	2007-11-07 17:27:00	HIV-1 Vpr-expressing Jurkat T cell clones showed a significant upregulation of RhoA expression
11676	155871	NP_057853.1	Tat	activates	9606	387	NP_001655.1	transforming protein RhoA precursor	16105876	2007-11-07 17:29:00	HIV-1 Tat exerts several pleiotropic effects by interacting with different cellular receptors, including integrin alpha(v)beta3, which triggers the activation of focal adhesion kinase, RhoA and pp60src
11676	155807	NP_057852.2	Vpr	upregulates	9606	388	NP_004031.1	rho-related GTP-binding protein RhoB precursor	10713718	2007-11-07 17:27:00	HIV-1 Vpr-expressing Jurkat T cell clones showed a significant upregulation of RhoB expression
11676	155807	NP_057852.2	Vpr	upregulates	9606	391	NP_001656.2	rho-related GTP-binding protein RhoG precursor	10713718	2007-11-07 17:27:00	HIV-1 Vpr-expressing Jurkat T cell clones showed a significant upregulation of RhoG expression
11676	155807	NP_057852.2	Vpr	upregulates	9606	396	NP_004300.1	rho GDP-dissociation inhibitor 1 isoform a	10713718	2007-11-07 17:27:00	HIV-1 Vpr-expressing Jurkat T cell clones showed a significant upregulation of Rho GDI expression
11676	155871	NP_057853.1	Tat	downregulates	9606	396	NP_004300.1	rho GDP-dissociation inhibitor 1 isoform a	16526095	2007-11-07 17:31:00	In Jurkat cells expressing HIV-1 Tat, decreased expression levels are found for basic cytoskeletal proteins such as actin, beta-tubulin, annexin, cofilin, gelsolin, and Rac/Rho-GDI complex
11676	155807	NP_057852.2	Vpr	activates	9606	466	NP_005162.1	cyclic AMP-dependent transcription factor ATF-1	12444143	2007-11-07 17:27:00	HIV-1 Vpr activation of activating protein 1-regulated promoters is linked to Vpr regulation of IL-12, CD44, Toll-like receptor 4, indolamine 2,3-dioxygenase, macrophage receptor with collagenous structure, and thrombospondin 1
11676	155807	NP_057852.2	Vpr	activates	9606	466	NP_005162.1	cyclic AMP-dependent transcription factor ATF-1	12444143	2007-11-07 17:27:00	HIV-1 Vpr potentiates the trans-activation, but not the trans-repression, properties of the glucocorticoid receptor on activating protein 1-regulated simple promoters
11676	156110	NP_057857.2	Nef	upregulates	9606	467	NP_001665.1	cyclic AMP-dependent transcription factor ATF-3 isoform 1	11810028	2007-11-07 17:28:00	Expression of activating transcription factor 3 (ATF-3) is upregulated by HIV-1 Nef in HeLa cells
11676	155945	NP_057855.1	Vpu	stabilizes	9606	468	NP_001666.2	cyclic AMP-dependent transcription factor ATF-4	14561767	2007-11-07 17:29:00	HIV-1 Vpu is a strong competitive inhibitor of beta-TrCP and impairs the degradation of SCF-beta-TrCP substrates such as IKBalpha, ATF4 and beta-catenin
11676	155348	NP_705928.1	integrase	interacts with	9606	472	NP_000042.3	serine-protein kinase ATM	11158303	2007-11-07 17:29:00	ATM is proposed to play a role in the prevention of HIV-1 Integrase mediated cell killing
11676	155807	NP_057852.2	Vpr	activates	9606	472	NP_000042.3	serine-protein kinase ATM	16983346	2007-11-07 17:31:00	HIV-1 Vpr activates ATM, a DNA double-strand break kinase that is required for cell response to DNA damage and for genome stability
11676	155908	NP_057854.1	Rev	stimulated by	9606	472	NP_000042.3	serine-protein kinase ATM	16474151	2007-11-07 17:29:00	Ataxia-telangiectasia-mutated (ATM) kinase enhances HIV-1 replication by stimulating the action of the HIV-1 Rev viral posttranscriptional regulator
11676	155348	NP_705928.1	integrase	interacts with	9606	545	NP_001175.1	ataxia telangiectasia and Rad3 related protein	12679521	2007-11-07 17:29:00	ATR kinase is hypothesized to be required for successful completion of the HIV-1 viral DNA integration process, suggesting a functional interaction with HIV-1 Integrase
11676	155807	NP_057852.2	Vpr	activates	9606	545	NP_001175.1	ataxia telangiectasia and Rad3 related protein	1.27388e+55	2007-11-07 17:30:00	HIV-1 Vpr activates ATR, resulting in phosphorylation of Chk1 and activation of the ATR-mediated DNA damage response
11676	155807	NP_057852.2	Vpr	interacts with	9606	545	NP_001175.1	ataxia telangiectasia and Rad3 related protein	15650754	2007-11-07 17:28:00	HIV-1 Vpr induces phosphorylation of BRCA1 at serine 1423 in an ATR-dependent manner
11676	155807	NP_057852.2	Vpr	interacts with	9606	545	NP_001175.1	ataxia telangiectasia and Rad3 related protein	16956949	2007-11-07 17:31:00	HIV-1 Vpr induces phosphorylation of replication protein A (RPA32) at serine 4 and 8 in an ATR-dependent manner
11676	155807	NP_057852.2	Vpr	activates	9606	545	NP_001175.1	ataxia telangiectasia and Rad3 related protein	17140287	2007-11-07 17:31:00	HIV-1 Vpr-induced apoptosis is mediated via Bax, downstream of ATR activation
11676	155871	NP_057853.1	Tat	downregulates	9606	567	NP_004039.1	beta-2-microglobulin precursor	975171210199391	2007-11-07 17:28:00	HIV-1 Tat represses transcription of the beta 2-microglobulin (B2M) promoter, thereby downregulating B2M expression, suggesting a mechanism by which HIV-1 could prevent cell surface expression of the MHC class I complex and avoid immune detection
11676	155871	NP_057853.1	Tat	induces phosphorylation of	9606	572	NP_004313.1	bcl2 antagonist of cell death	11994280	2007-11-07 17:28:00	HIV-1 Tat enhances phosphorylation of BAD in vincristine-treated Kaposi's sarcoma cells, an effect that contributes to the anti-apoptotic effect of Tat in these cells
11676	155971	NP_057856.1	Envelope surface glycoprotein gp160, precursor	decreases phosphorylation of	9606	572	NP_004313.1	bcl2 antagonist of cell death	11739707	2007-11-07 17:30:00	Treatment of CD4+ cells with HIV-1 gp160 causes intracellular calcium increase followed by the release of cytochrome c from mitochondria; association of BAD with Bcl-xL is observed, and a portion of BAD is dephosphorylated after gp160 induction
11676	156110	NP_057857.2	Nef	induces phosphorylation of	9606	572	NP_004313.1	bcl2 antagonist of cell death	1.16899e+23	2007-11-07 17:28:00	HIV-1 Nef-associated p21-activated kinase (PAK), which is activated by Nef, phosphorylates BCL2-antagonist of cell death (BAD) leading to induction of anti-apoptotic signals
11676	155871	NP_057853.1	Tat	upregulates	9606	573	NP_004314.4	BCL2-associated athanogene isoform 1L	11994280	2007-11-07 17:28:00	HIV-1 Tat upregulates the expression of BAG-1 in Kaposi's sarcoma cells
11676	155807	NP_057852.2	Vpr	downregulates	9606	581	NP_004315.1	apoptosis regulator BAX isoform beta	9449720	2007-11-07 17:27:00	Constitutive expression of HIV-1 Vpr in Jurkat cells resulted in downregulation of Bax, suggesting Vpr is a negative regulator of apoptosis
11676	155807	NP_057852.2	Vpr	enhanced by	9606	581	NP_004315.1	apoptosis regulator BAX isoform beta	1.06206e+15	2007-11-07 17:27:00	HIV-1 Vpr induction of mitochondrial membrane permeabilization through binding to adenine nucleotide translocator (ANT) is enhanced by Bax
11676	155807	NP_057852.2	Vpr	upregulates	9606	581	NP_004315.1	apoptosis regulator BAX isoform beta	1.14377e+15	2007-11-07 17:27:00	Mice transgenic for the HIV-1 vpr gene have enhanced apoptotic death of T lymphocytes with up-regulation of Bax suggesting the involvement of Bax in the apoptotic processes
11676	155807	NP_057852.2	Vpr	mediated by	9606	581	NP_004315.1	apoptosis regulator BAX isoform beta	17140287	2007-11-07 17:31:00	HIV-1 Vpr-induced apoptosis is mediated via Bax, downstream of ATR activation
11676	155871	NP_057853.1	Tat	upregulates	9606	581	NP_004315.1	apoptosis regulator BAX isoform beta	876029015555592	2007-11-07 17:30:00	Expression of HIV-1 Tat in hematopoietic cells results in downregulation of Bcl-2 and upregulation of Bax, resulting in the induction of apoptosis
11676	155871	NP_057853.1	Tat	upregulates	9606	581	NP_004315.1	apoptosis regulator BAX isoform beta	11994280	2007-11-07 17:28:00	HIV-1 Tat upregulates the expression of BAX in Kaposi's sarcoma cells
11676	155871	NP_057853.1	Tat	interacts with	9606	581	NP_004315.1	apoptosis regulator BAX isoform beta	16235026	2007-11-07 17:29:00	Tumor protein p73 interferes with Tat-mediated apoptosis by preventing the up-regulation of Bax and down-regulation of Bcl-2 proteins in astrocytes
11676	155971	NP_579894.2	Envelope surface glycoprotein gp120	interacts with	9606	581	NP_620116.1	apoptosis regulator BAX isoform alpha	1.09424e+23	2007-11-07 17:31:00	Induction of apoptosis in cell cultures through binding of HIV-1 gp120 or gp160 to CXCR4 involves protein kinase C, basic fibroblast growth factor, caspase-3, and the pro-apoptotic molecule Bax
11676	155971	NP_579894.2	Envelope surface glycoprotein gp120	upregulates	9606	581	NP_620116.1	apoptosis regulator BAX isoform alpha	1.16026e+15	2007-11-07 17:31:00	Syncytial apoptosis mediated by the fusion of cells expressing HIV-1 gp120 with cells expressing the CD4/CXCR4 receptor/coreceptor complex causes phosphorylation of p53 on serine 15 and Bax upregulation
11676	155871	NP_057853.1	Tat	downregulates	9606	595	NP_444284.1	G1/S-specific cyclin-D1	12539042	2007-11-07 17:30:00	Microarray analysis indicates HIV-1 Tat downregulates the expression of many proteins, including Cyclin PRAD1, in immature dendritic cells, an effect that likely facilitates the expansion of HIV-1 infection
11676	155871	NP_057853.1	Tat	upregulates	9606	595	NP_444284.1	G1/S-specific cyclin-D1	16436505	2007-11-07 17:29:00	Treatment of human endothelial cells with HIV-1 Tat significantly upregulates Cyclin D1
11676	156110	NP_057857.2	Nef	upregulates	9606	595	NP_444284.1	G1/S-specific cyclin-D1	12241561	2007-11-07 17:28:00	HIV-1 Nef is implicated in the upregulation of Cyclin D1 in infected podocytes and may be involved in the pathogenesis of HIV-associated nephropathy
11676	155348	NP_705926.1	retropepsin	downregulates	9606	596	NP_000624.2	apoptosis regulator Bcl-2 alpha isoform	87903719561195	2007-11-07 17:29:00	HIV-1 protease depletes infected cells of bcl-2, leading to oxidative stress-dependent activation of NF kappa B, a cellular factor required for HIV transcription, and ultimately to cell death
11676	155348	NP_705926.1	retropepsin	cleaves	9606	596	NP_000624.2	apoptosis regulator Bcl-2 alpha isoform	8790371	2007-11-07 17:29:00	Purified bcl-2 is cleaved by HIV-1 protease between phenylalanine 112 and alanine 113
11676	155807	NP_057852.2	Vpr	upregulates	9606	596	NP_000624.2	apoptosis regulator Bcl-2 alpha isoform	9.44972e+30	2007-11-07 17:28:00	Constitutive expression of HIV-1 Vpr in Jurkat cells or transgenic mice resulted in upregulation of Bcl-2, providing evidence for the role of Vpr in the regulation of apoptosis during HIV-1 replication
11676	155807	NP_057852.2	Vpr	inhibited by	9606	596	NP_000624.2	apoptosis regulator Bcl-2 alpha isoform	1.06206e+63	2007-11-07 17:27:00	Bcl-2 inhibits or reduces HIV-1 Vpr mediated cytotoxicity, induction of mitochondrial membrane permeabilization and apoptosis
11676	155807	NP_057852.2	Vpr	downregulates	9606	596	NP_000624.2	apoptosis regulator Bcl-2 alpha isoform	17158886	2007-11-07 17:31:00	HIV-1 Vpr-(52-96)-induced apoptosis is mediated through downregulation of Bcl2 and c-IAP1 genes
11676	155871	NP_057853.1	Tat	upregulates	9606	596	NP_000624.2	apoptosis regulator Bcl-2 alpha isoform	7.57935e+52	2007-11-07 17:30:00	HIV-1 Tat upregulates Bcl-2 expression in a variety of cell types (PBMC, MDM, Jurkat, HeLa, etc.), an effect that is linked to the ability of Tat to inhibit apoptosis
11676	155871	NP_057853.1	Tat	downregulates	9606	596	NP_000624.2	apoptosis regulator Bcl-2 alpha isoform	876029015179054	2007-11-07 17:30:00	Expression of HIV-1 Tat in hematopoietic cells results in downregulation of Bcl-2 and induction of apoptosis
11676	155871	NP_057853.1	Tat	downregulates	9606	596	NP_000624.2	apoptosis regulator Bcl-2 alpha isoform	15093750	2007-11-07 17:28:00	Tat-expressing EBV-positive B cells show downregulation of Bcl-2, and in serum starvation conditions display the Retinoblastoma (Rb) hyper-phosphorylated form, progress throughout the cell cycle, and retain the ability to grow in small clumps
11676	155871	NP_057853.1	Tat	interacts with	9606	596	NP_000624.2	apoptosis regulator Bcl-2 alpha isoform	16181427	2007-11-07 17:29:00	A fusion protein between HIV-1 Tat and a Bcl-2 construct with the loop domain deleted (TAT-Bcl-2Deltaloop) binds to neural cell and rat brain mitochondria to increase the survival of cortical neurons
11676	155871	NP_057853.1	Tat	interacts with	9606	596	NP_000624.2	apoptosis regulator Bcl-2 alpha isoform	16235026	2007-11-07 17:29:00	Tumor protein p73 interferes with Tat-mediated apoptosis by preventing the up-regulation of Bax and down-regulation of Bcl-2 proteins in astrocytes
11676	155971	NP_057856.1	Envelope surface glycoprotein gp160, precursor	downregulates	9606	596	NP_000624.2	apoptosis regulator Bcl-2 alpha isoform	9226228	2007-11-07 17:31:00	HIV-1 gp160-induced apoptosis is affected in part by the release of TNF-alpha and is associated with attenuated Bcl-2 mRNA expression
11676	155971	NP_579894.2	Envelope surface glycoprotein gp120	downregulates	9606	596	NP_000624.2	apoptosis regulator Bcl-2 alpha isoform	922617510072505	2007-11-07 17:27:00	Binding of HIV-1 gp120 to CD4 downregulates Bcl-2 protein in CD4+ T lymphocytes and facilitates Fas/Fas-ligand triggered apoptosis; addition of IL-2 rescues CD4+ T cells from CD4/gp120-induced Bcl-2 downmodulation and apoptosis induction
11676	155971	NP_579894.2	Envelope surface glycoprotein gp120	downregulates	9606	596	NP_000624.2	apoptosis regulator Bcl-2 alpha isoform	10072505	2007-11-07 17:31:00	Binding of HIV-1 envelope protein gp120 to CD4 downregulates Bcl-2 expression; this effect is inhibited by gp17/GCDFP-15, which blocks the ability of CD4 to interact with gp120, leading to moderate up-regulation of Bcl-2
11676	156110	NP_057857.2	Nef	downregulates	9606	596	NP_000624.2	apoptosis regulator Bcl-2 alpha isoform	11123279	2007-11-07 17:28:00	HIV-1 Nef enhances apoptosis in CD4+ human lymphoblastoid cell lines through mechanisms that include the downregulation of the anti-apoptotic proteins Bcl-2 and Bcl-XL
11676	155945	NP_057855.1	Vpu	downregulates	9606	597	NP_004040.1	bcl-2-related protein A1 isoform 1	11696595	2007-11-07 17:27:00	Levels of A1/Bfl-1 are reduced in T cells as a result of HIV-1 Vpu-mediated inhibition of NF-kappa B activation
11676	155807	NP_057852.2	Vpr	relocalizes	9606	598	NP_612815.1	bcl-2-like protein 1 isoform 1	10713718	2007-11-07 17:27:00	Expression of HIV-1 Vpr causes redistribution of Bcl-X protein into an organized, network-like manner to form filamentous structures
11676	155807	NP_057852.2	Vpr	downregulates	9606	598	NP_612815.1	bcl-2-like protein 1 isoform 1	11437653	2007-11-07 17:27:00	HIV-1 Vpr downregulated Bcl-X expression in transgenic mice suggesting a role in Vpr mediated apoptosis of T lymphocytes
11676	155871	NP_057853.1	Tat	upregulates	9606	598	NP_612815.1	bcl-2-like protein 1 isoform 1	11994280	2007-11-07 17:28:00	HIV-1 Tat upregulates several anti-apoptotic genes, including AKT-1, AKT-2, BCL2, BCL-XL, and insulin-like growth factor I in vincristine-treated Kaposi's sarcoma cells
11676	155945	NP_057855.1	Vpu	downregulates	9606	598	NP_612815.1	bcl-2-like protein 1 isoform 1	11696595	2007-11-07 17:27:00	Levels of Bcl-xL are reduced in T cells as a result of HIV-1 Vpu-mediated inhibition of NF-kappa B activation
11676	155971	NP_057856.1	Envelope surface glycoprotein gp160, precursor	interacts with	9606	598	NP_612815.1	bcl-2-like protein 1 isoform 1	11739707	2007-11-07 17:30:00	Treatment of CD4+ cells with HIV-1 gp160 causes intracellular calcium increase followed by the release of cytochrome c from mitochondria; association of BAD with Bcl-xL is observed, and a portion of BAD is dephosphorylated after gp160 induction
11676	156110	NP_057857.2	Nef	downregulates	9606	598	NP_612815.1	bcl-2-like protein 1 isoform 1	11123279	2007-11-07 17:28:00	HIV-1 Nef enhances apoptosis in CD4+ human lymphoblastoid cell lines through mechanisms that include the downregulation of the anti-apoptotic proteins Bcl-2 and Bcl-XL
11676	156110	NP_057857.2	Nef	upregulates	9606	598	NP_612815.1	bcl-2-like protein 1 isoform 1	15459189	2007-11-07 17:28:00	HIV-1 Nef suppresses apoptosis of TF-1 macrophages by upregulating mitochondrial anti-apoptosis protein Bcl-XL expression; cell survival and Bcl-XL induction by Nef are dependent on the Erk/MAPK pathway, but independent of PI3K and Akt activation
11676	155871	NP_057853.1	Tat	upregulates	9606	604	NP_001697.2	B-cell lymphoma 6 protein isoform 1	11994280	2007-11-07 17:28:00	HIV-1 Tat upregulates the expression of BCL-6 in Kaposi's sarcoma cells
11676	155971	NP_579894.2	Envelope surface glycoprotein gp120	interacts with	9606	627	NP_001700.2	brain-derived neurotrophic factor isoform a preproprotein	9878821	2007-11-07 17:31:00	Co-exposure of human fetal neurons to brain-derived neurotrophic factor (BDNF) and HIV-1 gp120 leads to a dose-dependent increase in BDNF-induced somatostatin (SRIF) production
11676	155348	NP_705926.1	retropepsin	induces cleavage of	9606	637	NP_932070.1	BH3-interacting domain death agonist isoform 1	12404116	2007-11-07 17:29:00	HIV-1 protease directly cleaves and activates procaspase 8 in T cells which is associated with cleavage of BID, mitochondrial release of cytochrome c, activation of the downstream caspases 9 and 3, and cleavage of DFF and PARP
11676	155871	NP_057853.1	Tat	upregulates	9606	649	NP_001190.1	bone morphogenetic protein 1 isoform 1 precursor	15857508	2007-11-07 17:29:00	BMP-1 is upregulated in human epithelial cells by HIV-1 Tat treatment
11676	155871	NP_057853.1	Tat	upregulates	9606	650	NP_001191.1	bone morphogenetic protein 2 preproprotein	15857508	2007-11-07 17:28:00	BMP-2 is upregulated by HIV-1 Tat treatment in human epithelial cells
11676	155871	NP_057853.1	Tat	downregulates	9606	659	NP_001195.2	bone morphogenetic protein receptor type-2 precursor	16282533	2007-11-07 17:29:00	HIV-1 Tat decreases the transcriptional levels of bone morphogenetic protein receptor-2 (BMPR2) in the macrophage cell line U937
11676	155871	NP_057853.1	Tat	downregulates	9606	659	NP_001195.2	bone morphogenetic protein receptor type-2 precursor	16615932	2007-11-07 17:31:00	HIV-1 Tat interaction with cyclin T1 is required for the repression of mannose receptor (MR) and bone morphogenetic protein receptor-2 (BMPR2) promoters
11676	155871	NP_057853.1	Tat	activates	9606	661	NP_001713.2	DNA-directed RNA polymerase III subunit RPC4	1403646	2007-11-07 17:27:00	HIV-1 Tat upregulates the transcription by RNA polymerase III of co-transfected or endogenous cellular Alu-repeated sequences by activating transcription factor TFIIIC
11676	155807	NP_057852.2	Vpr	relocalizes	9606	672	NP_009225.1	breast cancer type 1 susceptibility protein isoform 1	1.54859e+15	2007-11-07 17:28:00	HIV-1 Vpr expression in HeLa cells induces formation of nuclear foci containing H2AFX and BRCA1
11676	155807	NP_057852.2	Vpr	induces phosphorylation of	9606	672	NP_009225.1	breast cancer type 1 susceptibility protein isoform 1	15650754	2007-11-07 17:28:00	HIV-1 Vpr induces phosphorylation of BRCA1 at serine 1423 in an ATR-dependent manner
11676	155807	NP_057852.2	Vpr	stimulates	9606	672	NP_009225.1	breast cancer type 1 susceptibility protein isoform 1	16983346	2007-11-07 17:31:00	HIV-1 Vpr stimulates the focus formation of Rad51 and BRCA1, which are involved in repair of DNA double-strand breaks (DSBs) by homologous recombination (HR)
11676	155971	NP_057856.1	Envelope surface glycoprotein gp160, precursor	regulated by	9606	682	NP_001719.2	basigin isoform 1 precursor	12925876	2007-11-07 17:30:00	The functional interaction between CD98 and CD147 is involved in the regulation of HIV-1 gp160-mediated cell fusion
11676	155871	NP_057853.1	Tat	enhanced by	9606	687	NP_001197.1	Krueppel-like factor 9	8257632	2007-11-07 17:30:00	BTEB enhances HIV-1 Tat transactivation of the HIV-1 LTR promoter
11676	155871	NP_057853.1	Tat	binds	9606	708	NP_001203.1	complement component 1 Q subcomponent-binding protein, mitochondrial precursor	7778269	2007-11-07 17:30:00	Using a yeast two-hybrid system, the splicing factor SF2-associated protein p32 has been shown to bind to the basic domain of HIV-1 Tat (amino acids 47-59), suggesting a role for p32 in mediating the biological activity of Tat during HIV-1 replication
11676	155871	NP_057853.1	Tat	binds	9606	708	NP_001203.1	complement component 1 Q subcomponent-binding protein, mitochondrial precursor	16537587	2007-11-07 17:31:00	Splicing factor SF2-associated protein p32 preferentially binds acetylated HIV-1 Tat and co-localizes with Tat in HIV-1 infected cells
11676	155908	NP_057854.1	Rev	binds	9606	708	NP_001203.1	complement component 1 Q subcomponent-binding protein, mitochondrial precursor	81895228626563	2007-11-07 17:29:00	p32 binds to the basic domain of HIV-1 Rev (amino acids 35-50)
11676	155908	NP_057854.1	Rev	inhibits	9606	708	NP_001203.1	complement component 1 Q subcomponent-binding protein, mitochondrial precursor	862656312833064	2007-11-07 17:29:00	Rev binding to p32 is associated with the function of Rev in inhibiting the splicing of HIV-1 mRNA by splicing factors ASF/SF2
11676	155908	NP_057854.1	Rev	binds	9606	708	NP_001203.1	complement component 1 Q subcomponent-binding protein, mitochondrial precursor	8626563	2007-11-07 17:29:00	Rev bridges the association of p32 with RRE RNA
11676	155908	NP_057854.1	Rev	binds	9606	708	NP_001203.1	complement component 1 Q subcomponent-binding protein, mitochondrial precursor	12833064	2007-11-07 17:30:00	Human p32 protein relieves a post-transcriptional block to HIV-1 replication in murine cells by restoring HIV-1 Rev function
11676	155348	NP_705926.1	retropepsin	cleaves	9606	710	NP_000053.2	plasma protease C1 inhibitor precursor	15325085	2007-11-07 17:29:00	HIV-1 protease directly cleaves complement component 1 inhibitor precursor between amino acid residues Leu-32 and Phe-33 in the N-terminal region of C1-inhibitor
11676	155871	NP_057853.1	Tat	upregulates	9606	710	NP_000053.2	plasma protease C1 inhibitor precursor	12539042	2007-11-07 17:30:00	Microarray analysis indicates HIV-1 Tat upregulates the expression of many proteins, including Plasma protease (C1) inhibitor, in immature dendritic cells, an effect that likely facilitates the expansion of HIV-1 infection
11676	155971	NP_579894.2	Envelope surface glycoprotein gp120	interacts with	9606	712	NP_057075.1	complement C1q subcomponent subunit A precursor	18759539443108	2007-11-07 17:30:00	Fibronectin, which is present in submandibular saliva, binds to HIV-1 gp120/160 and enhances the interaction of C1q with gp120/160
11676	155971	NP_579894.2	Envelope surface glycoprotein gp120	binds	9606	712	NP_057075.1	complement C1q subcomponent subunit A precursor	1.87595e+28	2007-11-07 17:30:00	Free C1q binds to HIV-1 gp120; digestion of the C1q stem portion with collagenase completely eliminates its binding to recombinant gp120, suggesting that the collagen-like stem region of C1q participates in the binding to gp120
11676	155971	NP_579895.1	Envelope transmembrane glycoprotein gp41	binds	9606	712	NP_057075.1	complement C1q subcomponent subunit A precursor	1.74458e+34	2007-11-07 17:31:00	HIV-1 gp41 (amino acid residues 561-575, 591-605 and 601-620) binds to complement C1q and activates the C1 complex in a dose- and time-dependent manner
11676	155971	NP_579895.1	Envelope transmembrane glycoprotein gp41	binds	9606	712	NP_057075.1	complement C1q subcomponent subunit A precursor	1.74458e+79	2007-11-07 17:27:00	Three sites (amino acids 526-538, 590-613 and 625-655) of the cell-external part of HIV-1 gp41 bind both HIV-1 gp120 and C1q
11676	155971	NP_579895.1	Envelope transmembrane glycoprotein gp41	interacts with	9606	712	NP_057075.1	complement C1q subcomponent subunit A precursor	7739575	2007-11-07 17:31:00	The interaction between C1q and HIV-gp41 is dependent upon the presence of calcium; calcium can not be replaced by larger cations such as strontium, barium, lead or smaller ions such as magnesium and manganese
11676	155971	NP_579894.2	Envelope surface glycoprotein gp120	interacts with	9606	713	NP_000482.3	complement C1q subcomponent subunit B precursor	18759539443108	2007-11-07 17:30:00	Fibronectin, which is present in submandibular saliva, binds to HIV-1 gp120/160 and enhances the interaction of C1q with gp120/160
11676	155971	NP_579894.2	Envelope surface glycoprotein gp120	binds	9606	713	NP_000482.3	complement C1q subcomponent subunit B precursor	1.87595e+28	2007-11-07 17:30:00	Free C1q binds to HIV-1 gp120; digestion of the C1q stem portion with collagenase completely eliminates its binding to recombinant gp120, suggesting that the collagen-like stem region of C1q participates in the binding to gp120
11676	155971	NP_579895.1	Envelope transmembrane glycoprotein gp41	binds	9606	713	NP_000482.3	complement C1q subcomponent subunit B precursor	17445799780209	2007-11-07 17:31:00	HIV-1 gp41 (amino acid residues 561-575, 591-605 and 601-620) binds to complement C1q and activates the C1 complex in a dose- and time-dependent manner
11676	155971	NP_579895.1	Envelope transmembrane glycoprotein gp41	binds	9606	713	NP_000482.3	complement C1q subcomponent subunit B precursor	1.74458e+58	2007-11-07 17:27:00	Three sites (amino acids 526-538, 590-613 and 625-655) of the cell-external part of HIV-1 gp41 bind both HIV-1 gp120 and C1q
11676	155971	NP_579895.1	Envelope transmembrane glycoprotein gp41	interacts with	9606	713	NP_000482.3	complement C1q subcomponent subunit B precursor	7739575	2007-11-07 17:31:00	The interaction between C1q and HIV-gp41 is dependent upon the presence of calcium; calcium can not be replaced by larger cations such as strontium, barium, lead or smaller ions such as magnesium and manganese
11676	155971	NP_579894.2	Envelope surface glycoprotein gp120	interacts with	9606	714	NP_758957.2	complement C1q subcomponent subunit C precursor	18759539443108	2007-11-07 17:30:00	Fibronectin, which is present in submandibular saliva, binds to HIV-1 gp120/160 and enhances the interaction of C1q with gp120/160
11676	155971	NP_579894.2	Envelope surface glycoprotein gp120	binds	9606	714	NP_758957.2	complement C1q subcomponent subunit C precursor	1.87595e+35	2007-11-07 17:30:00	Free C1q binds to HIV-1 gp120; digestion of the C1q stem portion with collagenase completely eliminates its binding to recombinant gp120, suggesting that the collagen-like stem region of C1q participates in the binding to gp120
11676	155971	NP_579895.1	Envelope transmembrane glycoprotein gp41	binds	9606	714	NP_758957.2	complement C1q subcomponent subunit C precursor	1744579	2007-11-07 17:31:00	HIV-1 gp41 (amino acid residues 561-575, 591-605 and 601-620) binds to complement C1q and activates the C1 complex in a dose- and time-dependent manner
11676	155971	NP_579895.1	Envelope transmembrane glycoprotein gp41	binds	9606	714	NP_758957.2	complement C1q subcomponent subunit C precursor	1.74458e+58	2007-11-07 17:27:00	Three sites (amino acids 526-538, 590-613 and 625-655) of the cell-external part of HIV-1 gp41 bind both HIV-1 gp120 and C1q
11676	155971	NP_579895.1	Envelope transmembrane glycoprotein gp41	interacts with	9606	714	NP_758957.2	complement C1q subcomponent subunit C precursor	7739575	2007-11-07 17:31:00	The interaction between C1q and HIV-gp41 is dependent upon the presence of calcium; calcium can not be replaced by larger cations such as strontium, barium, lead or smaller ions such as magnesium and manganese
11676	155971	NP_057856.1	Envelope surface glycoprotein gp160, precursor	upregulates	9606	718	NP_000055.2	complement C3 precursor	84713129544576	2007-11-07 17:30:00	Complement component 3 (C3) production is upregulated by HIV-1 gp160
11676	155971	NP_579894.2	Envelope surface glycoprotein gp120	interacts with	9606	718	NP_000055.2	complement C3 precursor	7535292	2007-11-07 17:27:00	Inhibition of DAF or use of factor H depleted sera significantly increases C3 deposition on recombinant HIV-1 gp120 coated CD4 cells
11676	155971	NP_579894.2	Envelope surface glycoprotein gp120	binds	9606	718	NP_000055.2	complement C3 precursor	75908668630395	2007-11-07 17:27:00	Amino acid residues 100-129, 161-190, 231-250, 301-328, 410-449, and 470-499 of HIV-1 gp120 are involved in its binding to C3
11676	155971	NP_579894.2	Envelope surface glycoprotein gp120	binds	9606	718	NP_000055.2	complement C3 precursor	7.59087e+27	2007-11-07 17:27:00	Complement proteins C4, C3d, C5b-9, and properdin bind to HIV-1 gp120-coated CD4+ T cells of healthy individuals when incubated in autologous serum
11676	155971	NP_579894.2	Envelope surface glycoprotein gp120	interacts with	9606	718	NP_000055.2	complement C3 precursor	7893437	2007-11-07 17:31:00	Preincubation of HIV-1 gp41 with either factor H or properdin, and of HIV-1 gp120 with C3b or C4b affect the interaction between HIV-1 gp41 and gp120
11676	155971	NP_579894.2	Envelope surface glycoprotein gp120	cleaves	9606	718	NP_000055.2	complement C3 precursor	8471312	2007-11-07 17:31:00	Complexes of recombinant HIV-1 gp120 with anti-HIV-1 antibodies cleave C3 and present generated C3 fragments on the cell surface
11676	155971	NP_579894.2	Envelope surface glycoprotein gp120	binds	9606	718	NP_000055.2	complement C3 precursor	8630395	2007-11-07 17:31:00	A synthetic peptide covering positions 233-251 of the HIV-1 gp120 protein binds to complement proteins C3, C4, C5, C9, and properdin
11676	156110	NP_057857.2	Nef	upregulates	9606	718	NP_000055.2	complement C3 precursor	11884542	2007-11-07 17:28:00	HIV-1 induces the upregulation of complement factor C3 in astrocytes and neurons through signaling pathways that involve protein kinase C and adenylate cyclase activation, which is an effect that may contribute to the pathogenesis of AIDS in the brain
11676	155971	NP_579894.2	Envelope surface glycoprotein gp120	binds	9606	721	NP_001002029	complement C4-B preproprotein	7590866	2007-11-07 17:27:00	Amino acid residues 410-449 of HIV-1 gp120 are involved in its binding to C4b
11676	155971	NP_579894.2	Envelope surface glycoprotein gp120	binds	9606	721	NP_001002029	complement C4-B preproprotein	7.64221e+20	2007-11-07 17:27:00	Complement proteins C4, C3d, C5b-9, and properdin bind to HIV-1 gp120-coated CD4+ T cells of healthy individuals when incubated in autologous serum
11676	155971	NP_579894.2	Envelope surface glycoprotein gp120	interacts with	9606	721	NP_001002029	complement C4-B preproprotein	7893437	2007-11-07 17:31:00	Preincubation of HIV-1 gp41 with either factor H or properdin, and of HIV-1 gp120 with C3b or C4b affect the interaction between HIV-1 gp41 and gp120
11676	155971	NP_579894.2	Envelope surface glycoprotein gp120	binds	9606	721	NP_001002029	complement C4-B preproprotein	8630395	2007-11-07 17:30:00	A synthetic peptide covering positions 233-251 of the HIV-1 gp120 protein binds to complement proteins C3, C4, C5, C9, and properdin
11676	155971	NP_579894.2	Envelope surface glycoprotein gp120	binds	9606	727	NP_001726.2	complement C5 preproprotein	7911492	2007-11-07 17:27:00	Complement proteins C4, C3d, C5b-9, and properdin bind to HIV-1 gp120-coated CD4+ T cells of healthy individuals when incubated in autologous serum
11676	155971	NP_579894.2	Envelope surface glycoprotein gp120	binds	9606	727	NP_001726.2	complement C5 preproprotein	8630395	2007-11-07 17:30:00	A synthetic peptide covering positions 233-251 of the HIV-1 gp120 protein binds to complement proteins C3, C4, C5, C9, and properdin
11676	155971	NP_579894.2	Envelope surface glycoprotein gp120	downregulates	9606	728	NP_001727.1	C5a anaphylatoxin chemotactic receptor	2541200	2007-11-07 17:29:00	Interaction of HIV-1 gp120 with CD4 is sufficient to trigger a marked reduction in C5a Receptor and a modest reduction in FMLP Receptor on monocytes
11676	156110	NP_057857.2	Nef	upregulates	9606	728	NP_001727.1	C5a anaphylatoxin chemotactic receptor	10597774	2007-11-07 17:28:00	Stable expression of HIV-1 Nef induces the upregulated expression of CD88 (complement receptor C5a)
11676	155971	NP_579894.2	Envelope surface glycoprotein gp120	binds	9606	735	NP_001728.1	complement component C9 precursor	8630395	2007-11-07 17:30:00	A synthetic peptide covering positions 233-251 of the HIV-1 gp120 protein binds to complement proteins C3, C4, C5, C9, and properdin
11676	155030	NP_579876.2	matrix	binds	9606	801	NP_008819.1	calmodulin isoform 1	11054265	2007-11-07 17:28:00	Calmodulin binds to both HIV-1 Gag and Matrix proteins through an extended calmodulin-binding domain in Matrix (amino acids 11-46)
11676	155348	NP_705926.1	retropepsin	cleaves	9606	801	NP_008819.1	calmodulin isoform 1	18728712062825	2007-11-07 17:29:00	Calcium-depleted calmodulin can be cleaved at phe65-pro66 and met71-met72 by HIV-1 protease
11676	155971	NP_057856.1	Envelope surface glycoprotein gp160, precursor	binds	9606	801	NP_008819.1	calmodulin isoform 1	8.2268e+42	2007-11-07 17:29:00	The carboxyl-terminal domains (residues 768-788 and 826-854) of HIV-1 gp160 bind to calmodulin (CaM)
11676	155971	NP_057856.1	Envelope surface glycoprotein gp160, precursor	binds	9606	801	NP_008819.1	calmodulin isoform 1	8.78039e+36	2007-11-07 17:30:00	The calmodulin-binding domains in HIV-1 gp160 are involved in Fas-mediated apoptosis
11676	155971	NP_579895.1	Envelope transmembrane glycoprotein gp41	binds	9606	801	NP_008819.1	calmodulin isoform 1	8.2268e+21	2007-11-07 17:31:00	The carboxyl terminus (amino acid residues 768-788 and 828-855) of HIV-1 gp41 binds efficiently to purified calmodulin (CaM) and inhibits in vitro CaM-mediated stimulation of phosphodiesterase activity
11676	155971	NP_579895.1	Envelope transmembrane glycoprotein gp41	inhibited by	9606	801	NP_008819.1	calmodulin isoform 1	9282777	2007-11-07 17:31:00	The fusion between CD4+ human cells and cells stably expressing HIV-1 gp41 and gp120 is inhibited by calmodulin
11676	156110	NP_057857.2	Nef	interacts with	9606	801	NP_008819.1	calmodulin isoform 1	9096366	2007-11-07 17:28:00	HIV-1 Nef induces interleukin 10 expression through an interaction with the calcium/calmodulin-dependent phosphodiesterase signal transduction pathway
11676	156110	NP_057857.2	Nef	interacts with	9606	801	NP_008819.1	calmodulin isoform 1	11847276	2007-11-07 17:28:00	Fluorescence spectroscopy analyses indicate the myristoylated N-terminal eight amino acids of HIV-1 Nef directly interact with calcium bound calmodulin
11676	156110	NP_057857.2	Nef	binds	9606	801	NP_008819.1	calmodulin isoform 1	15632291	2007-11-07 17:28:00	Interaction of HIV-1 Nef with calmodulin has been shown by coimmunoprecipitation analyses with lysates from NIH3T3 cells expressing Nef; a myristoylated 20 amino-acid peptide of Nef binds to calmodulin with higher affinity than the nonmyristoylated form
11676	156110	NP_057857.2	Nef	requires	9606	801	NP_008819.1	calmodulin isoform 1	17046994	2007-11-07 17:31:00	HIV-1 Nef-induced CCL-2/MCP-1 upregulation in astrocytes depends on the myristoylation moiety (residues 2-3) of Nef and requires functional calmodulin
11676	155030	NP_579876.2	matrix	binds	9606	805	NP_001734.1	calmodulin	11054265	2007-11-07 17:28:00	Calmodulin binds to both HIV-1 Gag and Matrix proteins through an extended calmodulin-binding domain in Matrix (amino acids 11-46)
11676	155971	NP_057856.1	Envelope surface glycoprotein gp160, precursor	binds	9606	805	NP_001734.1	calmodulin	8.2268e+42	2007-11-07 17:29:00	The carboxyl-terminal domains (residues 768-788 and 826-854) of HIV-1 gp160 bind to calmodulin (CaM)
11676	155971	NP_057856.1	Envelope surface glycoprotein gp160, precursor	binds	9606	805	NP_001734.1	calmodulin	8.78039e+36	2007-11-07 17:30:00	The calmodulin-binding domains in HIV-1 gp160 are involved in Fas-mediated apoptosis
11676	155971	NP_579895.1	Envelope transmembrane glycoprotein gp41	binds	9606	805	NP_001734.1	calmodulin	8.2268e+21	2007-11-07 17:31:00	The carboxyl terminus (amino acid residues 768-788 and 828-855) of HIV-1 gp41 binds efficiently to purified calmodulin (CaM) and inhibits in vitro CaM-mediated stimulation of phosphodiesterase activity
11676	155971	NP_579895.1	Envelope transmembrane glycoprotein gp41	inhibited by	9606	805	NP_001734.1	calmodulin	9282777	2007-11-07 17:31:00	The fusion between CD4+ human cells and cells stably expressing HIV-1 gp41 and gp120 is inhibited by calmodulin
11676	156110	NP_057857.2	Nef	interacts with	9606	805	NP_001734.1	calmodulin	9096366	2007-11-07 17:28:00	HIV-1 Nef induces interleukin 10 expression through an interaction with the calcium/calmodulin-dependent phosphodiesterase signal transduction pathway
11676	156110	NP_057857.2	Nef	interacts with	9606	805	NP_001734.1	calmodulin	11847276	2007-11-07 17:28:00	Fluorescence spectroscopy analyses indicate the myristoylated N-terminal eight amino acids of HIV-1 Nef directly interact with calcium bound calmodulin
11676	156110	NP_057857.2	Nef	requires	9606	805	NP_001734.1	calmodulin	17046994	2007-11-07 17:31:00	HIV-1 Nef-induced CCL-2/MCP-1 upregulation in astrocytes depends on the myristoylation moiety (residues 2-3) of Nef and requires functional calmodulin
11676	155030	NP_579876.2	matrix	binds	9606	808	NP_005175.2	calmodulin	11054265	2007-11-07 17:28:00	Calmodulin binds to both HIV-1 Gag and Matrix proteins through an extended calmodulin-binding domain in Matrix (amino acids 11-46)
11676	155971	NP_057856.1	Envelope surface glycoprotein gp160, precursor	binds	9606	808	NP_005175.2	calmodulin	8.2268e+42	2007-11-07 17:29:00	The carboxyl-terminal domains (residues 768-788 and 826-854) of HIV-1 gp160 bind to calmodulin (CaM)
11676	155971	NP_057856.1	Envelope surface glycoprotein gp160, precursor	binds	9606	808	NP_005175.2	calmodulin	8.78039e+36	2007-11-07 17:30:00	The calmodulin-binding domains in HIV-1 gp160 are involved in Fas-mediated apoptosis
11676	155971	NP_579895.1	Envelope transmembrane glycoprotein gp41	binds	9606	808	NP_005175.2	calmodulin	8.2268e+21	2007-11-07 17:31:00	The carboxyl terminus (amino acid residues 768-788 and 828-855) of HIV-1 gp41 binds efficiently to purified calmodulin (CaM) and inhibits in vitro CaM-mediated stimulation of phosphodiesterase activity
11676	155971	NP_579895.1	Envelope transmembrane glycoprotein gp41	inhibited by	9606	808	NP_005175.2	calmodulin	9256481	2007-11-07 17:31:00	The fusion between CD4+ human cells and cells stably expressing HIV-1 gp41 and gp120 is inhibited by calmodulin
11676	156110	NP_057857.2	Nef	interacts with	9606	808	NP_005175.2	calmodulin	9096366	2007-11-07 17:28:00	HIV-1 Nef induces interleukin 10 expression through an interaction with the calcium/calmodulin-dependent phosphodiesterase signal transduction pathway
11676	156110	NP_057857.2	Nef	interacts with	9606	808	NP_005175.2	calmodulin	11847276	2007-11-07 17:28:00	Fluorescence spectroscopy analyses indicate the myristoylated N-terminal eight amino acids of HIV-1 Nef directly interact with calcium bound calmodulin
11676	156110	NP_057857.2	Nef	requires	9606	808	NP_005175.2	calmodulin	17046994	2007-11-07 17:31:00	HIV-1 Nef-induced CCL-2/MCP-1 upregulation in astrocytes depends on the myristoylation moiety (residues 2-3) of Nef and requires functional calmodulin
11676	155971	NP_057856.1	Envelope surface glycoprotein gp160, precursor	binds	9606	811	NP_004334.1	calreticulin precursor	8550632	2007-11-07 17:30:00	The ubiquitous eukaryotic protein calreticulin binds to newly synthesized HIV-1 gp160, suggesting that calreticulin might act as a chaperone
11676	155871	NP_057853.1	Tat	inhibits	9606	815	NP_057065.2	calcium/calmodulin-dependent protein kinase type II subunit alpha isoform 1	11751951	2007-11-07 17:30:00	HIV-1 Tat inhibits the activation of CAMKII elicited via LFA-1 in NK cells, providing evidence that Tat inhibits NK cell activation which might contribute to the impairment of natural immunity in HIV-1 infection
11676	155871	NP_057853.1	Tat	inhibits	9606	815	NP_057065.2	calcium/calmodulin-dependent protein kinase type II subunit alpha isoform 1	11867691	2007-11-07 17:30:00	HIV-1 Tat inhibits the activation of CAMKII elicited via beta (3) integrin
11676	155871	NP_057853.1	Tat	inhibits	9606	816	NP_001211.3	calcium/calmodulin-dependent protein kinase type II subunit beta isoform 1	11751951	2007-11-07 17:30:00	HIV-1 Tat inhibits the activation of CAMKII elicited via LFA-1 in NK cells, providing evidence that Tat inhibits NK cell activation which might contribute to the impairment of natural immunity in HIV-1 infection
11676	155871	NP_057853.1	Tat	inhibits	9606	816	NP_001211.3	calcium/calmodulin-dependent protein kinase type II subunit beta isoform 1	11867691	2007-11-07 17:30:00	HIV-1 Tat inhibits the activation of CAMKII elicited via beta (3) integrin
11676	155971	NP_057856.1	Envelope surface glycoprotein gp160, precursor	binds	9606	821	NP_001737.1	calnexin precursor	8.55063e+29	2007-11-07 17:30:00	The molecular chaperone calnexin binds to newly synthesized HIV-1 gp160; nonglycosylated gp160 is not associated with calnexin, suggesting a requirement for N-linked oligosaccharides on the newly synthesized protein for binding to occur
11676	155971	NP_579894.2	Envelope surface glycoprotein gp120	associates with	9606	821	NP_001737.1	calnexin precursor	10873786	2007-11-07 17:31:00	The signal-sequence-retained form of HIV-1 gp120 is associated with calnexin in the endoplasmic reticulum (ER), while the signal-sequence-cleaved form is disassociated from calnexin and undergoes folding to associate with the CD4 cellular receptor
11676	155971	NP_579894.2	Envelope surface glycoprotein gp120	activates	9606	823	NP_005177.2	calpain-1 catalytic subunit	8954122	2007-11-07 17:27:00	Activation of the Ca(2+)-dependent protease, calpain, is involved in cytotoxic effects mediated by HIV-1 gp120 in neuroblastoma cultures
11676	155971	NP_579894.2	Envelope surface glycoprotein gp120	activates	9606	824	NP_001739.1	calpain 2, large subunit	8954122	2007-11-07 17:27:00	Activation of the Ca(2+)-dependent protease, calpain, is involved in cytotoxic effects mediated by HIV-1 gp120 in neuroblastoma cultures
11676	155971	NP_579894.2	Envelope surface glycoprotein gp120	activates	9606	825	NP_000061.1	calpain-3 isoform a	8954122	2007-11-07 17:27:00	Activation of the Ca(2+)-dependent protease, calpain, is involved in cytotoxic effects mediated by HIV-1 gp120 in neuroblastoma cultures
11676	155807	NP_057852.2	Vpr	activates	9606	834	NP_150634.1	caspase-1 isoform alpha precursor	1.04386e+23	2007-11-07 17:27:00	HIV-1 Vpr-induced apoptosis involves activation of caspases and the involvement of caspase 1 is suggested based on studies with mice transgenic for the HIV-1 vpr gene
11676	155971	NP_579894.2	Envelope surface glycoprotein gp120	interacts with	9606	834	NP_150634.1	caspase-1 isoform alpha precursor	90029599548463	2007-11-07 17:27:00	Apoptosis induced by HIV-1 gp120/CD4 cross-linking in Th1 clones is inhibited by anti-CD95 or anti-CD95L neutralizing monoclonal antibodies, as well as by a specific interleukin-1 beta converting enzyme (ICE) inhibitor
11676	155971	NP_579894.2	Envelope surface glycoprotein gp120	upregulates	9606	834	NP_150634.1	caspase-1 isoform alpha precursor	15749123	2007-11-07 17:30:00	Up-regulation of apoptosis genes such as caspase 1, NALP1, and TNF receptor-associated factor 5 are induced by HIV-gp120/ethanol in human neurons
11676	155348	NP_705926.1	retropepsin	activates	9606	836	NP_004337.2	caspase-3 preproprotein	12404116	2007-11-07 17:29:00	HIV-1 protease directly cleaves and activates procaspase 8 in T cells which is associated with cleavage of BID, mitochondrial release of cytochrome c, activation of the downstream caspases 9 and 3, and cleavage of DFF and PARP
11676	155807	NP_057852.2	Vpr	activates	9606	836	NP_004337.2	caspase-3 preproprotein	1.04386e+87	2007-11-07 17:27:00	Through activation of the caspase 9 pathway, HIV-1 Vpr also activates caspase 3
11676	155807	NP_057852.2	Vpr	activates	9606	836	NP_004337.2	caspase-3 preproprotein	1.64809e+15	2007-11-07 17:31:00	HIV-1 Vpr increases the activity of caspase-3 and caspase-9, but not of caspase-8 in human HeLa cells; Vpr-induced apoptosis can be inhibited by inhibitors of caspase-3 and caspase-9, but not by inhibitors of caspase-8
11676	155807	NP_057852.2	Vpr	activates	9606	836	NP_004337.2	caspase-3 preproprotein	16520893	2007-11-07 17:31:00	Overproduction of EEF2 blocks HIV-1 Vpr-induced cell death both in fission yeast and human cells, suppresses caspase 9 and caspase 3-mediated apoptosis induced by Vpr, and reduces cytochrome c release induced by Vpr
11676	155807	NP_057852.2	Vpr	activates	9606	836	NP_004337.2	caspase-3 preproprotein	17140287	2007-11-07 17:31:00	HIV-1 Vpr-induced apoptosis through caspase activation and Smac release from mitochondria is dependent on G2 cell cycle arrest , but is lost in cells synchronized in G1/S
11676	155871	NP_057853.1	Tat	activates	9606	836	NP_004337.2	caspase-3 preproprotein	9.87817e+38	2007-11-07 17:28:00	HIV-1 Tat induces apoptosis through activation of caspase-3
11676	155871	NP_057853.1	Tat	downregulates	9606	836	NP_004337.2	caspase-3 preproprotein	15179054	2007-11-07 17:28:00	A p53 fusion protein with the HIV-1 Tat basic domain at its N terminus activates the expression of p21and downregulates the levels of caspase-3 and Bcl-2
11676	155945	NP_057855.1	Vpu	activates	9606	836	NP_004337.2	caspase-3 preproprotein	11696595	2007-11-07 17:27:00	Levels of active caspase-3 are elevated in T cells as a result of HIV-1 Vpu-mediated inhibition of NF-kappa B activation
11676	155971	NP_579894.2	Envelope surface glycoprotein gp120	interacts with	9606	836	NP_004337.2	caspase-3 preproprotein	954846310430052	2007-11-07 17:27:00	The cytolytic process that takes place between primary uninfected CD4+ T cells and HIV-1 infected or HIV-1 gp120-expressing cells requires the activity of caspases such as ICE and CPP32
11676	155971	NP_579894.2	Envelope surface glycoprotein gp120	interacts with	9606	836	NP_004337.2	caspase-3 preproprotein	1.07043e+71	2007-11-07 17:31:00	Induction of apoptosis in cell cultures through binding of HIV-1 gp120 or gp160 to CXCR4 involves protein kinase C, basic fibroblast growth factor, caspase-3, and the pro-apoptotic molecule Bax
11676	155971	NP_579894.2	Envelope surface glycoprotein gp120	activates	9606	836	NP_004337.2	caspase-3 preproprotein	11462036	2007-11-07 17:31:00	The interaction of cell-associated HIV-1 gp120 with CXCR4-expressing target cells triggers apoptotic processes by activating caspase-9 and -3
11676	155971	NP_579894.2	Envelope surface glycoprotein gp120	activates	9606	836	NP_004337.2	caspase-3 preproprotein	16897667	2007-11-07 17:31:00	Signal transducer and activator of transcription factor 1 (STAT1) partially regulates HIV-1 gp120/HCV E2-induced caspase 3 activity
11676	155971	NP_579895.1	Envelope transmembrane glycoprotein gp41	interacts with	9606	836	NP_004337.2	caspase-3 preproprotein	16330530	2007-11-07 17:31:00	HIV-1 gp41-dependent apoptosis involves caspase-3-dependent mitochondrial depolarization and reactive oxygen species production; HIV-1 gp41-induced mitochondrial depolarization is inhibited by the protease inhibitor nelfinavir
11676	156110	NP_057857.2	Nef	activates	9606	836	NP_004337.2	caspase-3 preproprotein	11123279	2007-11-07 17:27:00	Stable expression of HIV-1 Nef in CEM T cells activates caspase-3 and enhances apoptosis through mechanisms unrelated to Fas
11676	156110	NP_057857.2	Nef	inactivates	9606	836	NP_004337.2	caspase-3 preproprotein	11177389	2007-11-07 17:27:00	Stable expression of HIV-1 Nef in Jurkat T cells confers resistance to Fas-mediated apoptosis through inactivation of caspase-3 and caspase-8
11676	156110	NP_057857.2	Nef	requires	9606	836	NP_004337.2	caspase-3 preproprotein	15767427	2007-11-07 17:28:00	Microarray and Western blot analyses have shown HIV-1 Nef-induced apoptosis in human brain microvascular endothelial cells requires the involvement of caspase-3 and caspase-9
11676	155971	NP_579894.2	Envelope surface glycoprotein gp120	upregulates	9606	839	NP_001217.2	caspase-6 isoform alpha preproprotein	15103018	2007-11-07 17:30:00	The mRNA expression levels for alpha-tubulin, TRADD, IFN-gamma R2, GAS1, MADD, NF-kappaB, I-kappa B, 14-3-3 protein, APaf1, PARP, IGF-1 receptor, RB1, Rb2/p130, ARC, and caspase 6 are upregulated in human neuronal cells after treatment with HIV-1 gp120
11676	155348	NP_705926.1	retropepsin	activates	9606	841	NP_001219.2	caspase-8 isoform A precursor	12404116	2007-11-07 17:29:00	HIV-1 protease directly cleaves and activates procaspase 8 in T cells, which is associated with cleavage of BID, mitochondrial release of cytochrome c, activation of the downstream caspases 9 and 3, and cleavage of DFF and PARP
11676	155807	NP_057852.2	Vpr	activates	9606	841	NP_001219.2	caspase-8 isoform A precursor	1.04386e+71	2007-11-07 17:27:00	HIV-1 Vpr induces apoptosis through caspase activation and caspase 8 has been specifically demonstrated in one study to be activated during this process, however in other studies it was not activated
11676	155871	NP_057853.1	Tat	upregulates	9606	841	NP_001219.2	caspase-8 isoform A precursor	98781679971775	2007-11-07 17:28:00	HIV-1 Tat induces apoptosis and increases sensitivity to apoptotic signals by upregulating FLICE/Caspase-8
11676	156110	NP_057857.2	Nef	inactivates	9606	841	NP_001219.2	caspase-8 isoform A precursor	11177389	2007-11-07 17:27:00	Stable expression of HIV-1 Nef in Jurkat T cells confers resistance to Fas-mediated apoptosis through inactivation of caspase-3 and caspase-8
11676	155348	NP_705926.1	retropepsin	activates	9606	842	NP_001220.2	caspase-9 isoform alpha preproprotein	12404116	2007-11-07 17:29:00	HIV-1 protease directly cleaves and activates procaspase 8 in T cells which is associated with cleavage of BID, mitochondrial release of cytochrome c, activation of the downstream caspases 9 and 3, and cleavage of DFF and PARP
11676	155807	NP_057852.2	Vpr	activates	9606	842	NP_001220.2	caspase-9 isoform alpha preproprotein	1.04386e+79	2007-11-07 17:27:00	HIV-1 Vpr induces apoptosis through activation of caspase 9 as well as by increasing the overall expression level of caspase 9
11676	155807	NP_057852.2	Vpr	activates	9606	842	NP_001220.2	caspase-9 isoform alpha preproprotein	16520893	2007-11-07 17:31:00	Overproduction of EEF2 blocks HIV-1 Vpr-induced cell death both in fission yeast and human cells, suppresses caspase 9 and caspase 3-mediated apoptosis induced by Vpr, and reduces cytochrome c release induced by Vpr
11676	155807	NP_057852.2	Vpr	activates	9606	842	NP_001220.2	caspase-9 isoform alpha preproprotein	17140287	2007-11-07 17:31:00	HIV-1 Vpr-induced apoptosis through caspase activation and Smac release from mitochondria is dependent on G2 cell cycle arrest , but is lost in cells synchronized in G1/S
11676	155971	NP_579894.2	Envelope surface glycoprotein gp120	activates	9606	842	NP_001220.2	caspase-9 isoform alpha preproprotein	11462036	2007-11-07 17:31:00	The interaction of cell-associated HIV-1 gp120 with CXCR4-expressing target cells triggers apoptotic processes by activating caspase-9 and -3
11676	156110	NP_057857.2	Nef	upregulates	9606	842	NP_001220.2	caspase-9 isoform alpha preproprotein	15767427	2007-11-07 17:28:00	Microarray analyses have shown HIV-1 Nef-induced upregulation of caspase-9 in primary human brain microvascular endothelial cells
11676	155971	NP_057856.1	Envelope surface glycoprotein gp160, precursor	inhibited by	9606	847	NP_001743.1	catalase	14975589	2007-11-07 17:30:00	Free radical scavengers such as superoxide dismutase (SOD), dimethylthiourea (DMTU) and catalase attenuate morphine and gp160-induced human monocyte apoptosis
11676	155971	NP_579895.1	Envelope transmembrane glycoprotein gp41	binds	9606	857	NP_001744.2	caveolin-1 isoform alpha	1.55391e+15	2007-11-07 17:31:00	HIV-1 gp41 forms a stable complex with caveolin-1 through its amino-acid residues 623-631 in HIV-infected cells; antibodies to the caveolin-1 binding domain in gp41 inhibit virus infectivity
11676	155971	NP_579895.1	Envelope transmembrane glycoprotein gp41	binds	9606	857	NP_001744.2	caveolin-1 isoform alpha	17197700	2007-11-07 17:31:00	Amino acid residues 61-101 of caveolin 1 are involved in the binding of caveolin 1 to the N36(L8)C34 domain of gp41
11676	156110	NP_057857.2	Nef	induces phosphorylation of	9606	867	NP_005179.2	E3 ubiquitin-protein ligase CBL	15892963	2007-11-07 17:28:00	HIV-1 Nef enhances the phosphorylation of c-Cbl in CD4+ T cells, an effect that requires the Src tyrosine kinase Lck
11676	156110	NP_057857.2	Nef	induces complex with	9606	867	NP_005179.2	E3 ubiquitin-protein ligase CBL	16356860	2007-11-07 17:29:00	In the presence of Nef, lipid raft Cdc42 is activated and forms a ternary complex between the c-Cbl-interacting protein p85Cool-1/betaPix and c-Cbl, displacing UbcH7 from rafts
11676	155871	NP_057853.1	Tat	interacts with	9606	890	NP_001228.1	cyclin-A2	15050687	2007-11-07 17:28:00	When expressed in astrocytes, neurons, and non-glial 293T cells, HIV-1 Tat interacts with a number of cell cycle-related proteins including cyclin A, cyclin B, cyclin D3, Cdk2, Cdk4, Cdk1/Cdc2, cdc6, p27, p53, p63, hdlg, and PCNA
11676	155807	NP_057852.2	Vpr	inactivates	9606	891	NP_114172.1	G2/mitotic-specific cyclin-B1	7.47408e+42	2007-11-07 17:28:00	HIV-1 Vpr inactivates the cdc2-cyclin B kinase complex by inhibiting the dephosphorylation of cdc2 tyrosine 15, leading to arrest in the G2 phase of the cell cycle
11676	155807	NP_057852.2	Vpr	inactivates	9606	891	NP_114172.1	G2/mitotic-specific cyclin-B1	7.4741e+22	2007-11-07 17:28:00	HIV-1 Vpr inactivates the cdc2-cyclin B kinase complex by inactivating cdc25C, the phosphatase that dephosphorylates and activates cdc2
11676	155807	NP_057852.2	Vpr	inactivates	9606	891	NP_114172.1	G2/mitotic-specific cyclin-B1	7494303	2007-11-07 17:28:00	Inactivation of the cdc2-cyclin B kinase complex and arrest in the G2 phase of the cell cycle has been mapped to the C-terminus of HIV-1 Vpr, including amino acids 73, 80 and 84-96
11676	155807	NP_057852.2	Vpr	inactivates	9606	891	NP_114172.1	G2/mitotic-specific cyclin-B1	9520381	2007-11-07 17:28:00	The human Vpr interacting protein (hVIP/MOV34) is a likely cellular cofactor for HIV-1 Vpr inactivation of the cdc2-cyclin B kinase complex and induction of cell cycle arrest
11676	155807	NP_057852.2	Vpr	inhibits	9606	891	NP_114172.1	G2/mitotic-specific cyclin-B1	9560267	2007-11-07 17:28:00	Data suggests that HIV-1 Vpr transactivation of the HIV-LTR promoter occurs through the inhibition of p300-associated cdc2-cyclin B kinase complex activity which enhances transcriptional activation by Rel A and p300
11676	155807	NP_057852.2	Vpr	induces release of	9606	891	NP_114172.1	G2/mitotic-specific cyclin-B1	11691994	2007-11-07 17:28:00	Rupture of HIV-1 Vpr-induced nuclear envelope herniations produces transient loss of the subcellular compartmentalization of Wee1, Cdc25C, cyclin B1, and presumably other soluble cellular components, resulting in their release into the cytoplasm
11676	155807	NP_057852.2	Vpr	inactivates	9606	891	NP_114172.1	G2/mitotic-specific cyclin-B1	11878934	2007-11-07 17:28:00	Inactivation of the cdc2-cyclin B kinase complex by HIV-1 Vpr leads to the activation of Poly(A) polymerase
11676	155871	NP_057853.1	Tat	upregulates	9606	891	NP_114172.1	G2/mitotic-specific cyclin-B1	16751065	2007-11-07 17:31:00	HIV-1 Tat induces a constitutive overexpression of cyclin B1 protein in human rhabdomyosarcoma cells
11676	155971	NP_579894.2	Envelope surface glycoprotein gp120	induces accumulation of	9606	891	NP_114172.1	G2/mitotic-specific cyclin-B1	8524869	2007-11-07 17:30:00	Cell-cell contact between T cells expressing HIV-1 gp120/gp41 and other T cells expressing CD4 receptors leads to the rapid accumulation of cyclin B and tyrosine-hyperphosphorylated p34cdc2 (cdk1) kinase, indicative of cell cycle arrest at G2 phase
11676	155871	NP_057853.1	Tat	interacts with	9606	892	NP_005181.2	cyclin-C isoform a	9121429	2007-11-07 17:28:00	HIV-1 Tat interacts with the RNA polymerase II holoenzyme, which includes cyclin c, during Tat-mediated transactivation of the HIV-1 LTR
11676	155871	NP_057853.1	Tat	interacts with	9606	896	NP_001751.1	G1/S-specific cyclin-D3 isoform 2	15050687	2007-11-07 17:28:00	When expressed in astrocytes, neurons, and non-glial 293T cells, HIV-1 Tat interacts with a number of cell cycle-related proteins including cyclin A, cyclin B, cyclin D3, Cdk2, Cdk4, Cdk1/Cdc2, cdc6, p27, p53, p63, hdlg, and PCNA
11676	155871	NP_057853.1	Tat	activates	9606	898	NP_001229.1	G1/S-specific cyclin-E1	9223324	2007-11-07 17:27:00	HIV-1 Tat induces Cyclin E-associated cdk activity in lymphocytes, indicating Tat drives cells to the late G1 phase of the cell cycle
11676	155871	NP_057853.1	Tat	downregulates	9606	898	NP_001229.1	G1/S-specific cyclin-E1	9525916	2007-11-07 17:28:00	HIV-1 Tat induces a G1 arrest in cells of glial origin, leading to a downregulation of cyclin E-Cdk2 kinase activity and phosphorylation of Rb
11676	155871	NP_057853.1	Tat	stimulated by	9606	898	NP_001229.1	G1/S-specific cyclin-E1	12114499	2007-11-07 17:30:00	Cdk2/cyclin E stimulates Tat-dependent HIV-1 transcription
11676	155871	NP_057853.1	Tat	binds	9606	898	NP_001229.1	G1/S-specific cyclin-E1	16289656	2007-11-07 17:29:00	HIV-1 Tat 41/44 peptide TAALS from the core domain of Tat inhibits Tat-mediated HIV-1 gene expression and replication by binding the Cdk2/Cyclin E complex and inhibiting the phosphorylation of serine 5 of RNAPII
11676	155971	NP_579894.2	Envelope surface glycoprotein gp120	downregulates	9606	898	NP_001229.1	G1/S-specific cyclin-E1	9453249	2007-11-07 17:28:00	The V3 loop of HIV-1 gp120 induces G1 arrest in IL-2-dependent cell cycle progression by reducing cyclin E expression and phosphorylation of retinoblastoma protein (pRb)
11676	156110	NP_057857.2	Nef	downregulates	9606	898	NP_001229.1	G1/S-specific cyclin-E1	15343382	2007-11-07 17:28:00	HIV-1 Nef induces the downregulation of cyclin E expression in podocytes
11676	155807	NP_057852.2	Vpr	enhanced by	9606	902	NP_001230.1	cyclin-H isoform 1	12379213	2007-11-07 17:28:00	As a component of the TFIIH transcription complex, cyclin H enhances the synergistic activation of glucocorticoid receptor by HIV-1 Vpr and p300
11676	155807	NP_057852.2	Vpr	inhibited by	9606	902	NP_001230.1	cyclin-H isoform 1	12379213	2007-11-07 17:28:00	As a component of the TFIIH transcription complex, cyclin H inhibits HIV-1 Vpr cell cycle-arresting function
11676	155871	NP_057853.1	Tat	binds	9606	902	NP_001230.1	cyclin-H isoform 1	8.62827e+34	2007-11-07 17:28:00	Amino acids 1-48 of HIV-1 Tat, which includes the Tat activation domain, mediate the binding of Tat to CAK and the TFIIH complex through a direct interaction with CDK7 and possibly other TFIIH subunits, including p62 and ERCC3
11676	155871	NP_057853.1	Tat	interacts with	9606	902	NP_001230.1	cyclin-H isoform 1	8.84945e+27	2007-11-07 17:28:00	HIV-1 Tat interacts with the RNA polymerase II holoenzyme and transcription preinitiation complexes, which include TFIIH, during Tat-mediated transactivation of the HIV-1 LTR
11676	155871	NP_057853.1	Tat	requires	9606	902	NP_001230.1	cyclin-H isoform 1	8.93453e+20	2007-11-07 17:28:00	CAK/TFIIH is required for HIV-1 Tat-mediated transactivation of the HIV-1 LTR promoter
11676	155871	NP_057853.1	Tat	stimulates	9606	902	NP_001230.1	cyclin-H isoform 1	8.93453e+65	2007-11-07 17:28:00	Interaction of HIV-1 Tat with TFIIH stimulates phosphorylation of Ser-5 of the RNA polymerase II C-terminal domain (CTD), which in turn also stimulates co-transcriptional capping of HIV-1 mRNA
11676	155871	NP_057853.1	Tat	synergizes with	9606	902	NP_001230.1	cyclin-H isoform 1	8934526	2007-11-07 17:28:00	TFIIH synergizes with HIV-1 Tat to induce transcription elongation from the HIV-1 LTR promoter
11676	155871	NP_057853.1	Tat	binds	9606	902	NP_001230.1	cyclin-H isoform 1	9.31182e+22	2007-11-07 17:28:00	TFIIH subunits CDK7 and cyclin H have been identified as two components associated with the Tat-associated CTD kinase (TTK) that binds to HIV-1 Tat
11676	155871	NP_057853.1	Tat	interacts with	9606	902	NP_001230.1	cyclin-H isoform 1	9.65167e+38	2007-11-07 17:28:00	TFIIH interacts with HIV-1 Tat as a component of the HIV-1 transcription preinitiation complex, but is released from the elongation complex which includes P-TEFb
11676	155807	NP_057852.2	Vpr	binds	9606	904	NP_001231.2	cyclin-T1	1.09318e+15	2007-11-07 17:28:00	HIV-1 Vpr binds to cyclin T1 (amino acids 300-479) in a ternary complex of HIV-1 Tat, Vpr, Cyclin T1, and CDK9, and enhances Tat transactivation of the viral LTR promoter
11676	155871	NP_057853.1	Tat	stimulates	9606	904	NP_001231.2	cyclin-T1	7.8535e+153	2007-11-07 17:27:00	During HIV-1 Tat mediated transactivation of the HIV-1 LTR promoter, Tat stimulates the phosphorylation of the C-terminal domain (CTD) of RNA polymerase II by P-TEFb, leading to transcription elongation
11676	155871	NP_057853.1	Tat	binds	9606	904	NP_001231.2	cyclin-T1	7.8535e+134	2007-11-07 17:27:00	The N-terminus (amino acids 1-48, including activation domain) of HIV-1 Tat binds to P-TEFb through a direct interaction with the N-terminus (amino acids 1-290) of cyclin T1 during Tat-mediated transactivation of the HIV-1 LTR promoter
11676	155871	NP_057853.1	Tat	recruits	9606	904	NP_001231.2	cyclin-T1	8.67648e+82	2007-11-07 17:27:00	HIV-1 Tat recruits P-TEFb to the HIV-1 Transcription Activation Response (TAR) RNA during Tat-mediated transactivation of the HIV-1 LTR promoter
11676	155871	NP_057853.1	Tat	complexes with	9606	904	NP_001231.2	cyclin-T1	8.84945e+60	2007-11-07 17:27:00	Tat-SF1 is a required cofactor for HIV-1 Tat activity that complexes with P-TEFb and Tat, and stimulates Tat-mediated activation of the HIV-1 LTR promoter
11676	155871	NP_057853.1	Tat	requires	9606	904	NP_001231.2	cyclin-T1	9.33433e+52	2007-11-07 17:27:00	P-TEFb is required for HIV-1 Tat-mediated transcriptional activation
11676	155871	NP_057853.1	Tat	regulated by	9606	904	NP_001231.2	cyclin-T1	9.35645e+125	2007-11-07 17:27:00	The up and downregulation of expression of CDK9 and cyclin T1 or sequestration of cyclin T1 in infected cells may regulate HIV-1 latency by up or downregulating HIV-1 Tat transcriptional activation
11676	155871	NP_057853.1	Tat	enhanced by	9606	904	NP_001231.2	cyclin-T1	9.65167e+78	2007-11-07 17:27:00	The interaction of HIV-1 Tat with HIV-1 Transcription Activation Response (TAR) RNA is enhanced by the interaction of Tat with P-TEFb, and TAR RNA also enhances the interaction between Tat and cyclin T1
11676	155871	NP_057853.1	Tat	binds	9606	904	NP_001231.2	cyclin-T1	9.8325e+52	2007-11-07 17:27:00	Amino acids 260-263 of cyclin T1 are critical for HIV-1 Tat-mediated transcriptional activation, and mediate the species specificity of cyclin T1 and P-TEFb binding to Tat
11676	155871	NP_057853.1	Tat	interacts with	9606	904	NP_001231.2	cyclin-T1	1.00668e+15	2007-11-07 17:27:00	P-TEFb interacts with HIV-1 Tat as part of both the HIV-1 transcription preinitiation and elongation complexes
11676	155871	NP_057853.1	Tat	binds	9606	904	NP_001231.2	cyclin-T1	1.05451e+31	2007-11-07 17:27:00	Acetylation of HIV-1 Tat by cellular histone acetyltransferases regulates the binding of Tat to P-TEFb
11676	155871	NP_057853.1	Tat	stimulates	9606	904	NP_001231.2	cyclin-T1	10617616	2007-11-07 17:27:00	Hsp70 and Hsp90/Cdc37 stabilize CDK9 as well as the assembly of an active P-TEFb complex which is stimulated by HIV-1 Tat during HIV-1 transcriptional activation
11676	155871	NP_057853.1	Tat	binds	9606	904	NP_001231.2	cyclin-T1	1.06614e+15	2007-11-07 17:27:00	HIV-1 Tat competes with CIITA for the binding to P-TEFb, leading to the downregulation of MHC class II gene expression
11676	155871	NP_057853.1	Tat	interacts with	9606	904	NP_001231.2	cyclin-T1	1.06715e+15	2007-11-07 17:27:00	The human I-mfa domain-containing protein (HIC) interacts with both P-TEFb and HIV-1 Tat, and modulates Tat transactivation of the HIV-1 LTR promoter
11676	155871	NP_057853.1	Tat	stimulates	9606	904	NP_001231.2	cyclin-T1	1.07578e+23	2007-11-07 17:27:00	HIV-1 Tat stimulates the phosphorylation of SPT5 by P-TEFb during transactivation of the HIV-1 LTR promoter
11676	155871	NP_057853.1	Tat	regulated by	9606	904	NP_001231.2	cyclin-T1	1.09132e+15	2007-11-07 17:27:00	P-TEFb regulates HIV-1 Tat-mediated activation of transcription through two built-in autoinhibitory mechanisms, autophosphorylation of CDK9 and cyclin T1 binding to the transcription elongation factor Tat-SF1
11676	155871	NP_057853.1	Tat	recruited by	9606	904	NP_001231.2	cyclin-T1	1.1282e+39	2007-11-07 17:27:00	Cyclin T1 is capable of recruiting CDK9 and HIV-1 Tat to splicing factor-rich nuclear speckle regions, suggesting nuclear speckles are a site of P-TEFb and Tat function
11676	155871	NP_057853.1	Tat	complexes with	9606	904	NP_001231.2	cyclin-T1	11704662	2007-11-07 17:27:00	The p160 nuclear receptor co-activator GRIP1 binds to the N-terminal region of HIV-1 Tat, bridging HIV-1 LTR promoter-bound factors to the Tat-P-TEFb complex and enhancing the transactivating activity of Tat
11676	155871	NP_057853.1	Tat	cooperates with	9606	904	NP_001231.2	cyclin-T1	11730934	2007-11-07 17:27:00	P-TEFb, Puralpha and HIV-1 Tat cooperate to activate the TNFalpha promoter
11676	155871	NP_057853.1	Tat	interacts with	9606	904	NP_001231.2	cyclin-T1	1.2589e+15	2007-11-07 17:27:00	The growth factor granulin and the promyelocytic leukemia (PML) protein regulate HIV-1 Tat-mediated transcriptional activation by competing with the Tat interaction with cyclin T1/P-TEFb
11676	155871	NP_057853.1	Tat	binds	9606	904	NP_001231.2	cyclin-T1	12832472	2007-11-07 17:27:00	MAQ1 and 7SK RNA interact with P-TEFb and compete with the binding of HIV-1 Tat to cyclin T1, suggesting the TAR RNA/Tat lentivirus system evolved to subvert the cellular 7SK RNA/MAQ1 system
11676	155871	NP_057853.1	Tat	stimulates	9606	904	NP_001231.2	cyclin-T1	14569024	2007-11-07 17:27:00	HIV-1 Tat-mediated stimulation of RNA polymerase II C-terminal domain phosphorylation by P-TEFb leads to stimulation of co-transcriptional capping of HIV-1 mRNA
11676	155871	NP_057853.1	Tat	complexes with	9606	904	NP_001231.2	cyclin-T1	15498776	2007-11-07 17:29:00	PARP1 negatively regulates HIV-1 transcription by directly competing with Tat-P-TEFb complex for binding to TAR RNA
11676	155871	NP_057853.1	Tat	complexes with	9606	904	NP_001231.2	cyclin-T1	15905409	2007-11-07 17:28:00	SKIP is required for Tat transactivation in vivo and stimulates HIV-1 transcription elongation by associating with CycT1:CDK9 (P-TEFb) and Tat:P-TEFb complexes both in nuclear extracts and in recombinant Tat:P-TEFb:TAR RNA complexes in vitro
11676	155871	NP_057853.1	Tat	interacts with	9606	904	NP_001231.2	cyclin-T1	16439541	2007-11-07 17:29:00	Expression of human cyclin T1 in transgenic mice is sufficient to support HIV-1 Tat-mediated transactivation in primary mouse CD4 T lymphocytes and monocytes/macrophages and increases in vitro and in vivo HIV-1 production
11676	155871	NP_057853.1	Tat	interacts with	9606	904	NP_001231.2	cyclin-T1	16615932	2007-11-07 17:31:00	HIV-1 Tat interaction with cyclin T1 is required for the repression of mannose receptor (MR) and bone morphogenetic protein receptor-2 (BMPR2) promoters
11676	155871	NP_057853.1	Tat	interacts with	9606	904	NP_001231.2	cyclin-T1	16781761	2007-11-07 17:31:00	IL-10 inhibits HIV-1 gene expression in an HIV-1 Tat-dependent manner by downregulating cyclin T1 expression through the induction of proteasome-mediated proteolysis in human macrophages
11676	155871	NP_057853.1	Tat	requires	9606	904	NP_001231.2	cyclin-T1	17014716	2007-11-07 17:31:00	Cyclin T1-P-TEFb is important for prostratin stimulation of HIV-1 virus expression in the presence of functional Tat
11676	155871	NP_057853.1	Tat	inhibited by	9606	905	NP_001232.1	cyclin-T2 isoform a	1.00498e+15	2007-11-07 17:27:00	Cyclin T2 competes with cyclin T1 for binding to CDK9 and can thereby inhibit HIV-1 Tat activity
11676	155871	NP_057853.1	Tat	binds	9606	905	NP_001232.1	cyclin-T2 isoform a	1.03291e+15	2007-11-07 17:27:00	Amino acids 260-263 of cyclin T1 are critical for HIV-1 Tat-mediated transcriptional activation, and site-directed mutations in this region of cyclin T2 (asparagine to cysteine at residue 260) allow it to bind Tat and stimulate transcription
11676	156110	NP_057857.2	Nef	downregulates	9606	909	NP_001754.2	T-cell surface glycoprotein CD1a precursor	1.52625e+23	2007-11-07 17:28:00	CD1a molecules are downregulated by and co-localized with Nef in CD1a-transfected cells; this co-localization is dependent upon the CD1a cytoplasmic tail from amino acid position 325 to 327
11676	155971	NP_579894.2	Envelope surface glycoprotein gp120	downregulates	9606	912	NP_001757.1	antigen-presenting glycoprotein CD1d precursor	15790518	2007-11-07 17:31:00	CD1d surface expression on human cell lines is downregulated after infection with M-tropic HIV, T-tropic HIV, or after exposure to HIV gp120 in vitro
11676	156110	NP_057857.2	Nef	downregulates	9606	912	NP_001757.1	antigen-presenting glycoprotein CD1d precursor	1.59168e+23	2007-11-07 17:28:00	Nef-induced downregulation of CD1d is observed when cells are co-expressing Nef and CD1d, and six amino acids (300-305) in the cytoplasmic tail of CD1d are required for the downregulation by Nef
11676	156110	NP_057857.2	Nef	downregulates	9606	912	NP_001757.1	antigen-presenting glycoprotein CD1d precursor	1.63856e+15	2007-11-07 17:29:00	HIV-1 Nef downregulates the expression of the non-classical MHC-I like CD1d molecule by increasing internalization of CD1d molecules from the cell surface and retaining CD1d in the trans-Golgi-network (TGN)
11676	156110	NP_057857.2	Nef	downregulates	9606	912	NP_001757.1	antigen-presenting glycoprotein CD1d precursor	1.63856e+15	2007-11-07 17:29:00	HIV-1 Nef-mediated downregulation of CD1d requires a tyrosine-based motif in the CD1d cytoplasmic tail and four Nef amino acid motifs (EEEE65, PxxP75, DD165, and LL175), which are known to be involved in the downregulation of MHC-I and CD4
11676	155030	NP_579880.1	capsid	interacts with	9606	914	NP_001758.1	CD2 molecule	1.38532e+42	2007-11-07 17:29:00	Synthetic peptides corresponding to amino acids 218-238 of HIV-1 Capsid have been shown to inhibit in a dose dependent manner the induction of a specific antibody response to the sheep red cell (SRC) antigen
11676	155030	NP_579880.1	capsid	interacts with	9606	914	NP_001758.1	CD2 molecule	7517794	2007-11-07 17:29:00	Peptides corresponding to amino acids 218-238 of HIV-1 Capsid inhibited anti-CD3-induced lymphoproliferation but did not directly affect anti-CD2 activation
11676	155030	NP_579880.1	capsid	interacts with	9606	914	NP_001758.1	CD2 molecule	88091269743208	2007-11-07 17:29:00	Interferon-gamma can counteract the inhibitory effect of HIV-1 Capsid based peptides on antibody response to SRC
11676	155971	NP_579894.2	Envelope surface glycoprotein gp120	inhibited by	9606	914	NP_001758.1	CD2 molecule	7589092	2007-11-07 17:30:00	Molecular interactions of CD2 with LFA-3 and CD28 with B7-1 in conjunction with TCR occupancy prevent T cells from programmed apoptosis mediated by binding of CD4 to HIV-1 gp120, resulting in increased levels of IL-2 and IL-4 secretion from the T cells
11676	155971	NP_579894.2	Envelope surface glycoprotein gp120	interacts with	9606	914	NP_001758.1	CD2 molecule	9475352	2007-11-07 17:31:00	Preincubation of T cells with HIV-1 gp120 accelerates the apoptosis observed during CD2-pathway stimulation of the T cells; this process is mediated by Fas/Fas ligand interaction and related to an increased induction of Fas ligand mRNA by gp120
11676	155971	NP_579895.1	Envelope transmembrane glycoprotein gp41	inhibits	9606	914	NP_001758.1	CD2 molecule	1832084	2007-11-07 17:31:00	HIV-1 gp41 peptide (amino acids 581-597) inhibits lymphoproliferation stimulated via the T-cell-activation molecules CD3, CD2, and CD28, as well as via direct stimulation mediated by phorbol ester combined with ionomycin
11676	155030	NP_579880.1	capsid	inhibits	9606	915	NP_000723.1	T-cell surface glycoprotein CD3 delta chain isoform A precursor	1.38532e+42	2007-11-07 17:29:00	Synthetic peptides corresponding to amino acids 218-238 of HIV-1 Capsid have been shown to inhibit in a dose dependent manner the induction of a specific antibody response to the sheep red cell (SRC) antigen through the T3-Ti complex
11676	155030	NP_579880.1	capsid	inhibits	9606	915	NP_000723.1	T-cell surface glycoprotein CD3 delta chain isoform A precursor	7517794	2007-11-07 17:29:00	Peptides corresponding to amino acids 218-238 of HIV-1 Capsid inhibited anti-CD3-induced lymphoproliferation but did not directly affect anti-CD2 activation
11676	155030	NP_579880.1	capsid	interacts with	9606	915	NP_000723.1	T-cell surface glycoprotein CD3 delta chain isoform A precursor	88091269743208	2007-11-07 17:29:00	Interferon-gamma can counteract the inhibitory effect of HIV-1 Capsid based peptides on antibody response to SRC
11676	155871	NP_057853.1	Tat	interacts with	9606	915	NP_000723.1	T-cell surface glycoprotein CD3 delta chain isoform A precursor	9.04561e+21	2007-11-07 17:28:00	HIV-1 Tat interacts with CD3 and CD28 to co-stimulate IL-2 and IL-8 expression
11676	155971	NP_579894.2	Envelope surface glycoprotein gp120	inhibits	9606	915	NP_000723.1	T-cell surface glycoprotein CD3 delta chain isoform A precursor	1979339	2007-11-07 17:29:00	HIV-1 envelope glycoproteins gp120 and gp160 directly and specifically impair the CD3/TcR-mediated activation of phospholipase C (PLC) via the CD4 molecule in uninfected T cells
11676	155971	NP_579894.2	Envelope surface glycoprotein gp120	stimulates	9606	915	NP_000723.1	T-cell surface glycoprotein CD3 delta chain isoform A precursor	7.50655e+20	2007-11-07 17:29:00	Binding of HIV-1 gp120 to the CD4 receptor molecule results in co-stimulation of CD3-induced T cell activation
11676	155971	NP_579894.2	Envelope surface glycoprotein gp120	interacts with	9606	915	NP_000723.1	T-cell surface glycoprotein CD3 delta chain isoform A precursor	7539755	2007-11-07 17:27:00	Treatment of CD4+ T cells with HIV-1 gp120 significantly increases CD4 association with CD3, CD45RA, CD45RB, CD59, CD38, CD26 and HLA class I, and decreases that with CD45RC
11676	155971	NP_579894.2	Envelope surface glycoprotein gp120	inhibits	9606	915	NP_000723.1	T-cell surface glycoprotein CD3 delta chain isoform A precursor	7774645	2007-11-07 17:30:00	HIV-1 gp120 inhibits CD3-induced Lck activation and cellular tyrosine phosphorylation, particularly of phosphoinositide-specific phospholipase C-gamma-1
11676	155971	NP_579894.2	Envelope surface glycoprotein gp120	interacts with	9606	915	NP_000723.1	T-cell surface glycoprotein CD3 delta chain isoform A precursor	9263011	2007-11-07 17:27:00	HIV-1 gp120 induces CD4 association with lymphocyte surface molecules CD3, CD11a, CD27, CD45RA, CD45RB, CD45RO, CD49d, CD38, CD26, CD59, CD95 and class I MHC molecules
11676	155971	NP_579895.1	Envelope transmembrane glycoprotein gp41	inhibits	9606	915	NP_000723.1	T-cell surface glycoprotein CD3 delta chain isoform A precursor	1832084	2007-11-07 17:31:00	HIV-1 gp41 peptide (amino acids 581-597) inhibits lymphoproliferation stimulated via the T-cell-activation molecules CD3, CD2, and CD28, as well as via direct stimulation mediated by phorbol ester combined with ionomycin
11676	156110	NP_057857.2	Nef	downregulates	9606	915	NP_000723.1	T-cell surface glycoprotein CD3 delta chain isoform A precursor	16777597	2007-11-07 17:31:00	HIV-1 nef alleles from the great majority of primate lentiviruses, including HIV-2, downregulate TCR-CD3 from infected T cells and thereby block their responsiveness to activation
11676	155030	NP_579880.1	capsid	interacts with	9606	916	NP_000724.1	T-cell surface glycoprotein CD3 epsilon chain precursor	1.38532e+42	2007-11-07 17:29:00	Synthetic peptides corresponding to amino acids 218-238 of HIV-1 Capsid have been shown to inhibit in a dose dependent manner the induction of a specific antibody response to the sheep red cell (SRC) antigen through the T3-Ti complex
11676	155030	NP_579880.1	capsid	inhibits	9606	916	NP_000724.1	T-cell surface glycoprotein CD3 epsilon chain precursor	7517794	2007-11-07 17:29:00	Peptides corresponding to amino acids 218-238 of HIV-1 Capsid inhibited anti-CD3-induced lymphoproliferation but did not directly affect anti-CD2 activation
11676	155030	NP_579880.1	capsid	interacts with	9606	916	NP_000724.1	T-cell surface glycoprotein CD3 epsilon chain precursor	88091269743208	2007-11-07 17:29:00	Interferon-gamma can counteract the inhibitory effect of HIV-1 Capsid based peptides on antibody response to SRC
11676	155871	NP_057853.1	Tat	interacts with	9606	916	NP_000724.1	T-cell surface glycoprotein CD3 epsilon chain precursor	9.04561e+21	2007-11-07 17:28:00	HIV-1 Tat interacts with CD3 and CD28 to co-stimulate IL-2 and IL-8 expression
11676	155971	NP_579894.2	Envelope surface glycoprotein gp120	inhibits	9606	916	NP_000724.1	T-cell surface glycoprotein CD3 epsilon chain precursor	1979339	2007-11-07 17:29:00	HIV-1 envelope glycoproteins gp120 and gp160 directly and specifically impair the CD3/TcR-mediated activation of phospholipase C (PLC) via the CD4 molecule in uninfected T cells
11676	155971	NP_579894.2	Envelope surface glycoprotein gp120	stimulates	9606	916	NP_000724.1	T-cell surface glycoprotein CD3 epsilon chain precursor	7.50655e+20	2007-11-07 17:29:00	Binding of HIV-1 gp120 to the CD4 receptor molecule results in co-stimulation of CD3-induced T cell activation
11676	155971	NP_579894.2	Envelope surface glycoprotein gp120	interacts with	9606	916	NP_000724.1	T-cell surface glycoprotein CD3 epsilon chain precursor	7539755	2007-11-07 17:27:00	Treatment of CD4+ T cells with HIV-1 gp120 significantly increases CD4 association with CD3, CD45RA, CD45RB, CD59, CD38, CD26 and HLA class I, and decreases that with CD45RC
11676	155971	NP_579894.2	Envelope surface glycoprotein gp120	inhibits	9606	916	NP_000724.1	T-cell surface glycoprotein CD3 epsilon chain precursor	7774645	2007-11-07 17:30:00	HIV-1 gp120 inhibits CD3-induced Lck activation and cellular tyrosine phosphorylation, particularly of phosphoinositide-specific phospholipase C-gamma-1
11676	155971	NP_579894.2	Envelope surface glycoprotein gp120	interacts with	9606	916	NP_000724.1	T-cell surface glycoprotein CD3 epsilon chain precursor	9263011	2007-11-07 17:27:00	HIV-1 gp120 induces CD4 association with lymphocyte surface molecules CD3, CD11a, CD27, CD45RA, CD45RB, CD45RO, CD49d, CD38, CD26, CD59, CD95 and class I MHC molecules
11676	155971	NP_579895.1	Envelope transmembrane glycoprotein gp41	inhibits	9606	916	NP_000724.1	T-cell surface glycoprotein CD3 epsilon chain precursor	1832084	2007-11-07 17:31:00	HIV-1 gp41 peptide (amino acids 581-597) inhibits lymphoproliferation stimulated via the T-cell-activation molecules CD3, CD2, and CD28, as well as via direct stimulation mediated by phorbol ester combined with ionomycin
11676	156110	NP_057857.2	Nef	downregulates	9606	916	NP_000724.1	T-cell surface glycoprotein CD3 epsilon chain precursor	16777597	2007-11-07 17:31:00	HIV-1 nef alleles from the great majority of primate lentiviruses, including HIV-2, downregulate TCR-CD3 from infected T cells and thereby block their responsiveness to activation
11676	155030	NP_579880.1	capsid	interacts with	9606	917	NP_000064.1	T-cell surface glycoprotein CD3 gamma chain precursor	1.38532e+42	2007-11-07 17:29:00	Synthetic peptides corresponding to amino acids 218-238 of HIV-1 Capsid have been shown to inhibit in a dose dependent manner the induction of a specific antibody response to the sheep red cell (SRC) antigen through the T3-Ti complex
11676	155030	NP_579880.1	capsid	inhibits	9606	917	NP_000064.1	T-cell surface glycoprotein CD3 gamma chain precursor	7517794	2007-11-07 17:29:00	Peptides corresponding to amino acids 218-238 of HIV-1 Capsid inhibited anti-CD3-induced lymphoproliferation but did not directly affect anti-CD2 activation
11676	155030	NP_579880.1	capsid	interacts with	9606	917	NP_000064.1	T-cell surface glycoprotein CD3 gamma chain precursor	88091269743208	2007-11-07 17:29:00	Interferon-gamma can counteract the inhibitory effect of HIV-1 Capsid based peptides on antibody response to SRC
11676	155871	NP_057853.1	Tat	interacts with	9606	917	NP_000064.1	T-cell surface glycoprotein CD3 gamma chain precursor	9.04561e+21	2007-11-07 17:28:00	HIV-1 Tat interacts with CD3 and CD28 to co-stimulate IL-2 and IL-8 expression
11676	155971	NP_579894.2	Envelope surface glycoprotein gp120	inhibits	9606	917	NP_000064.1	T-cell surface glycoprotein CD3 gamma chain precursor	1979339	2007-11-07 17:29:00	HIV-1 envelope glycoproteins gp120 and gp160 directly and specifically impair the CD3/TcR-mediated activation of phospholipase C (PLC) via the CD4 molecule in uninfected T cells
11676	155971	NP_579894.2	Envelope surface glycoprotein gp120	stimulates	9606	917	NP_000064.1	T-cell surface glycoprotein CD3 gamma chain precursor	7.50655e+20	2007-11-07 17:29:00	Binding of HIV-1 gp120 to the CD4 receptor molecule results in co-stimulation of CD3-induced T cell activation
11676	155971	NP_579894.2	Envelope surface glycoprotein gp120	interacts with	9606	917	NP_000064.1	T-cell surface glycoprotein CD3 gamma chain precursor	7539755	2007-11-07 17:27:00	Treatment of CD4+ T cells with HIV-1 gp120 significantly increases CD4 association with CD3, CD45RA, CD45RB, CD59, CD38, CD26 and HLA class I, and decreases that with CD45RC
11676	155971	NP_579894.2	Envelope surface glycoprotein gp120	inhibits	9606	917	NP_000064.1	T-cell surface glycoprotein CD3 gamma chain precursor	7774645	2007-11-07 17:30:00	HIV-1 gp120 inhibits CD3-induced Lck activation and cellular tyrosine phosphorylation, particularly of phosphoinositide-specific phospholipase C-gamma-1
11676	155971	NP_579894.2	Envelope surface glycoprotein gp120	interacts with	9606	917	NP_000064.1	T-cell surface glycoprotein CD3 gamma chain precursor	9263011	2007-11-07 17:27:00	HIV-1 gp120 induces CD4 association with lymphocyte surface molecules CD3, CD11a, CD27, CD45RA, CD45RB, CD45RO, CD49d, CD38, CD26, CD59, CD95 and class I MHC molecules
11676	155971	NP_579895.1	Envelope transmembrane glycoprotein gp41	decreases phosphorylation of	9606	917	NP_000064.1	T-cell surface glycoprotein CD3 gamma chain precursor	18320842139676	2007-11-07 17:30:00	A synthetic peptide containing residues 581-597 from HIV-1 gp41 inhibits protein kinase C (pkC)-mediated phosphorylation of the CD3 gamma-chain in intact cells and directly inhibits partially purified pkC
11676	155971	NP_579895.1	Envelope transmembrane glycoprotein gp41	inhibits	9606	917	NP_000064.1	T-cell surface glycoprotein CD3 gamma chain precursor	1832084	2007-11-07 17:31:00	HIV-1 gp41 peptide (amino acids 581-597) inhibits lymphoproliferation stimulated via the T-cell-activation molecules CD3, CD2, and CD28, as well as via direct stimulation mediated by phorbol ester combined with ionomycin
11676	156110	NP_057857.2	Nef	downregulates	9606	917	NP_000064.1	T-cell surface glycoprotein CD3 gamma chain precursor	1.12983e+15	2007-11-07 17:28:00	Expression of HIV-1 Tat and/or HIV-1 Nef in the absence of HIV-1 Rev leads to downregulation of CD3-gamma gene transcripts and TCR/CD3 surface density
11676	156110	NP_057857.2	Nef	downregulates	9606	917	NP_000064.1	T-cell surface glycoprotein CD3 gamma chain precursor	16777597	2007-11-07 17:31:00	HIV-1 nef alleles from the great majority of primate lentiviruses, including HIV-2, downregulate TCR-CD3 from infected T cells and thereby block their responsiveness to activation
11676	155030	NP_579880.1	capsid	interacts with	9606	919	NP_000725.1	T-cell surface glycoprotein CD3 zeta chain isoform 2 precursor	1.38532e+42	2007-11-07 17:29:00	Synthetic peptides corresponding to amino acids 218-238 of HIV-1 Capsid have been shown to inhibit in a dose dependent manner the induction of a specific antibody response to the sheep red cell (SRC) antigen through the T3-Ti complex
11676	155030	NP_579880.1	capsid	inhibits	9606	919	NP_000725.1	T-cell surface glycoprotein CD3 zeta chain isoform 2 precursor	7517794	2007-11-07 17:29:00	Peptides corresponding to amino acids 218-238 of HIV-1 Capsid inhibited anti-CD3-induced lymphoproliferation but did not directly affect anti-CD2 activation
11676	155030	NP_579880.1	capsid	interacts with	9606	919	NP_000725.1	T-cell surface glycoprotein CD3 zeta chain isoform 2 precursor	88091269743208	2007-11-07 17:29:00	Interferon-gamma can counteract the inhibitory effect of HIV-1 Capsid based peptides on antibody response to SRC
11676	155871	NP_057853.1	Tat	interacts with	9606	919	NP_932170.1	T-cell surface glycoprotein CD3 zeta chain isoform 1 precursor	9.04561e+21	2007-11-07 17:28:00	HIV-1 Tat interacts with CD3 and CD28 to co-stimulate IL-2 and IL-8 expression
11676	156110	NP_057857.2	Nef	interacts with	9606	919	NP_932170.1	T-cell surface glycoprotein CD3 zeta chain isoform 1 precursor	1.02243e+23	2007-11-07 17:28:00	HIV-1 Nef directly interacts with TCR-zeta; this interaction is mediated through amino acids 73-82 in Nef and is required for HIV-mediated upregulation of Fas ligand expression
11676	156110	NP_057857.2	Nef	Interacts with	9606	919	NP_932170.1	T-cell surface glycoprotein CD3 zeta chain isoform 1 precursor	1.15257e+23	2007-11-07 17:28:00	An HIV-1 Nef isoform (R-Nef) efficiently interacts with signaling molecules of the T cell receptor (TCR) in primary T cells, including TCR-zeta, Lck, and Vav; the PxxP motif in Nef is involved in the interactions
11676	156110	NP_057857.2	Nef	Upregulates	9606	919	NP_932170.1	T-cell surface glycoprotein CD3 zeta chain isoform 1 precursor	1.51865e+15	2007-11-07 17:28:00	HIV-1 Nef increases the association of the src family tyrosine kinase, Lck, and TCRzeta with rafts in human T cells, suggesting Nef primes resting T cells for activation by increasing the levels of signaling molecules within rafts
11676	155459	NP_057851.1	Vif	interacts with	9606	920	NP_000607.1	T-cell surface glycoprotein CD4 isoform 1 precursor	8924209	2007-11-07 17:27:00	Vif plays an important role in promoting HIV-1 binding to CD4
11676	155807	NP_057852.2	Vpr	downregulates	9606	920	NP_000607.1	T-cell surface glycoprotein CD4 isoform 1 precursor	1.10242e+15	2007-11-07 17:27:00	HIV-1 Vpr downregulates the expression of surface CD4 receptors in Jurkat T cells
11676	155871	NP_057853.1	Tat	upregulates	9606	920	NP_000607.1	T-cell surface glycoprotein CD4 isoform 1 precursor	2.84515e+22	2007-11-07 17:28:00	HIV-1 Tat upregulates mRNA expression and cell surface levels of CD4 antigen in Jurkat cells
11676	155945	NP_057855.1	Vpu	degrades	9606	920	NP_000607.1	T-cell surface glycoprotein CD4 isoform 1 precursor	1.43351e+127	2007-11-07 17:27:00	The C-terminal domain of HIV-1 Vpu (amino acids 76-81) interacts with the cytoplasmic domain of CD4 (amino acids 402-425) and causes the rapid degradation of CD4 in the endoplasmic reticulum
11676	155945	NP_057855.1	Vpu	regulates	9606	920	NP_000607.1	T-cell surface glycoprotein CD4 isoform 1 precursor	17274867961587	2007-11-07 17:27:00	HIV-1 Vpu regulates the formation of intracellular HIV-1 gp160-CD4 complexes and liberates Golgi-targeted gp160 from CD4-dependent retention in the endoplasmic reticulum
11676	155945	NP_057855.1	Vpu	degrades	9606	920	NP_000607.1	T-cell surface glycoprotein CD4 isoform 1 precursor	8.13901e+36	2007-11-07 17:27:00	Phosphorylation of HIV-1 Vpu on two serine phosphoacceptor sites (amino acids 52 and 56) by casein kinase 2 is required for Vpu-mediated degradation of CD4 in the endoplasmic reticulum
11676	155945	NP_057855.1	Vpu	degrades	9606	920	NP_000607.1	T-cell surface glycoprotein CD4 isoform 1 precursor	9.49909e+53	2007-11-07 17:27:00	HIV-1 Vpu mediated degradation of CD4 requires the function of proteasomes and results from the formation of a ternary complex between beta-TrCP, Vpu and CD4 which connects CD4 to the endoplasmic reticulum degradation pathway
11676	155945	NP_057855.1	Vpu	inhibited by	9606	920	NP_000607.1	T-cell surface glycoprotein CD4 isoform 1 precursor	10559275	2007-11-07 17:27:00	Cell surface CD4 inhibits HIV-1 particle release by interfering with Vpu activity, possibly by disrupting the oligomeric structure of Vpu
11676	155945	NP_057855.1	Vpu	downregulates	9606	920	NP_000607.1	T-cell surface glycoprotein CD4 isoform 1 precursor	1.27465e+23	2007-11-07 17:29:00	Downregulation of CD4 from the surface of HIV-1 infected cells by HIV-1 Vpu increases viral infectivity
11676	155945	NP_057855.1	Vpu	downregulates	9606	920	NP_000607.1	T-cell surface glycoprotein CD4 isoform 1 precursor	15975620	2007-11-07 17:28:00	A simian-human immunodeficiency virus (SHIVtm) with a scrambled amino acid sequence in the transmembrane domain of HIV-1 Vpu fails to downregulate cell surface expression of CD4
11676	155945	NP_057855.1	Vpu	downregulates	9606	920	NP_000607.1	T-cell surface glycoprotein CD4 isoform 1 precursor	17121803	2007-11-07 17:31:00	Co-expression of HIV-1 Vpu with beta-TrCP2 induces degradation of total cellular CD4 content; Vpu-mediated CD4 down-modulation is inhibited by double silencing of beta-TrCP1 and beta-TrCP2
11676	155971	NP_057856.1	Envelope surface glycoprotein gp160, precursor	binds	9606	920	NP_000607.1	T-cell surface glycoprotein CD4 isoform 1 precursor	15012948151300	2007-11-07 17:30:00	Dimeric HIV-1 gp160 binds to two CD4 molecules
11676	155971	NP_057856.1	Envelope surface glycoprotein gp160, precursor	binds	9606	920	NP_000607.1	T-cell surface glycoprotein CD4 isoform 1 precursor	1501294,1520872,1677023,1678778,1697332,1727486,1727497,1979339,1984054,1985202,2104682,2111957,2187500,2190605,2214026,2523711,2538547,2545918,2558687,7504739,7576930,7688827,7853478,7903106,8091666,8151300,8151301,8178478,8438588,8560759,8635586,8661396,8661397,8738430,8862276,8882662,8896248,9269777,9360974,9499113,10606089,10873786,11333908,11414813,14646564,15033690,15977243,17083721	2007-11-07 17:29:00	HIV-1 glycoprotein gp160 binds to both cell surface receptor and soluble CD4 and the interaction of gp160 with CD4 results in virus-cell and cell-cell fusion
11676	155971	NP_057856.1	Envelope surface glycoprotein gp160, precursor	binds	9606	920	NP_000607.1	T-cell surface glycoprotein CD4 isoform 1 precursor	15012948151300	2007-11-07 17:30:00	HIV-1 gp160 molecules exist predominantly as a dimer, but higher forms corresponding to trimers and tetramers are also observed; multiple CD4 molecules bind to the gp160 oligomers
11676	155971	NP_057856.1	Envelope surface glycoprotein gp160, precursor	interacts with	9606	920	NP_000607.1	T-cell surface glycoprotein CD4 isoform 1 precursor	1.53579e+20	2007-11-07 17:31:00	Interaction of HIV-1 gp160 with CD4 increases p56lck autophosphorylation and kinase activity
11676	155971	NP_057856.1	Envelope surface glycoprotein gp160, precursor	complexes with	9606	920	NP_000607.1	T-cell surface glycoprotein CD4 isoform 1 precursor	1.72749e+20	2007-11-07 17:31:00	Coexpression of HIV-1 gp160 and human CD4 in HeLa cells severely impairs HIV-1 gp120 production due to the formation of intracellular gp160-CD4 complexes; this CD4-mediated inhibition of gp160 processing is alleviated by coexpression of Vpu
11676	155971	NP_057856.1	Envelope surface glycoprotein gp160, precursor	complexes with	9606	920	NP_000607.1	T-cell surface glycoprotein CD4 isoform 1 precursor	1.72749e+34	2007-11-07 17:29:00	Newly synthesized CD4 and HIV-1 gp160 form a complex prior to transport from the endoplasmic reticulum (ER)
11676	155971	NP_057856.1	Envelope surface glycoprotein gp160, precursor	interacts with	9606	920	NP_000607.1	T-cell surface glycoprotein CD4 isoform 1 precursor	791751917083721	2007-11-07 17:31:00	ICAM-1 promotes HIV-1 gp160-mediated syncytium formation, and the ICAM-1 contrareceptor LFA-1 attenuates the syncytium-inhibiting activity of virus-neutralizing monoclonal antibodies and soluble CD4
11676	155971	NP_057856.1	Envelope surface glycoprotein gp160, precursor	downregulates	9606	920	NP_000607.1	T-cell surface glycoprotein CD4 isoform 1 precursor	8.17848e+21	2007-11-07 17:30:00	A complete disappearance of surface CD4 preceding single-cell death occurs in cell clones expressing gp160, in which a complex between CD4 and gp160 is formed and then accumulates intracellularly
11676	155971	NP_057856.1	Envelope surface glycoprotein gp160, precursor	interacts with	9606	920	NP_000607.1	T-cell surface glycoprotein CD4 isoform 1 precursor	8661396	2007-11-07 17:27:00	Amino acid residues 257, 368, 370, and 457 of HIV-1 gp160 are critical for both cell surface and intracellular interaction between gp160 and CD4
11676	155971	NP_057856.1	Envelope surface glycoprotein gp160, precursor	downregulates	9606	920	NP_000607.1	T-cell surface glycoprotein CD4 isoform 1 precursor	8661397	2007-11-07 17:27:00	Interaction of the anchoring domain of HIV-1 gp160 with the endoplasmic reticulum membrane is responsible for gp160-mediated cell surface downregulation of CD4
11676	155971	NP_057856.1	Envelope surface glycoprotein gp160, precursor	binds	9606	920	NP_000607.1	T-cell surface glycoprotein CD4 isoform 1 precursor	92697779344703	2007-11-07 17:30:00	HIV-1 gp160 alone or CD4/gp160 cross-linking induces tyrosine phosphorylation of intracellular substrates p59fyn, zap 70, and p95vav and also leads to ras activation
11676	155971	NP_057856.1	Envelope surface glycoprotein gp160, precursor	binds	9606	920	NP_000607.1	T-cell surface glycoprotein CD4 isoform 1 precursor	9443108	2007-11-07 17:31:00	HIV-1 gp160 and gp120 specifically recognize the C-terminal heparin-binding domain of fibronectin (Fn) and this binding inhibits the interaction of gp160/gp120 with soluble CD4
11676	155971	NP_579894.2	Envelope surface glycoprotein gp120	binds	9606	920	NP_000607.1	T-cell surface glycoprotein CD4 isoform 1 precursor	1279195,1280382,1281202,1348943,1352879,1354681,1356673,1370558,1373203,1373549,1374095,1376134,1376135,1378510,1381203,1381399,1382339,1388715,1402655,1438278,1457207,1465431,1472279,1493050,1500858,1501286,1503822,1512692,1543562,1546447,1548744,1548769,1549584,1563094,1567578,1569213,1588493,1599754,1602552,1614536,1627247,1636088,1685857,1690236,1691226,1691563,1693676,1696539,1698804,1698964…	2007-11-07 17:29:00	HIV-1 envelope glycoprotein gp120 binds to the cell surface receptor CD4 or soluble CD4; the carbohydrates present on gp120 are necessary for CD4 binding during HIV-1 entry
11676	155971	NP_579894.2	Envelope surface glycoprotein gp120	binds	9606	920	NP_000607.1	T-cell surface glycoprotein CD4 isoform 1 precursor	1279195,1280382,1370558,1374095,1376134,1376135,1380099,1382339,1543562,1548744,1588493,1690236,1702163,1703212,1710248,1717717,1720590,1722676,1724568,1888898,2068099,2136376,2324685,2431105,2431482,2432599,2436231,2437327,2438696,2441727,2446880,2462895,2482055,2821115,2833917,2986290,2986291,2990682,3006256,3018753,3023102,3027168,3038935,3304356,3466790,3484980,3495568,3497054,3652531,7529290…	2007-11-07 17:30:00	Monoclonal antibodies (MAbs) to defined peptide epitopes or N-linked glycans in HIV-1 gp120 inhibit the binding of gp120 to CD4 and exhibit neutralizing activities against HIV-1
11676	155971	NP_579894.2	Envelope surface glycoprotein gp120	binds	9606	920	NP_000607.1	T-cell surface glycoprotein CD4 isoform 1 precursor	1280382,1281202,1348943,1373203,1563094,1567578,1599754,1605591,1627247,1639820,1674549,1687500,1690832,1693676,1713252,1727475,1727487,1870209,1871120,1977427,2007979,2015114,2078408,2190604,2190605,2341717,2538505,2549987,2550671,2829022,2829023,7592573,7618285,7687306,7690418,7693970,7734186,7904348,7904656,8139010,8363802,8419649,8464887,8510207,8663408,8827217,8906988,9658072,11533181,118275…	2007-11-07 17:29:00	Soluble CD4 can bind to HIV-1 gp120 and block HIV-1 infectivity
11676	155971	NP_579894.2	Envelope surface glycoprotein gp120	requires	9606	920	NP_000607.1	T-cell surface glycoprotein CD4 isoform 1 precursor	1281202,1348943,1370558,1370739,1376135,1380099,1457207,1501286,1527858,1546447,1548744,1548769,1602552,1622897,1627247,1636088,1706342,1709701,1720627,1721822,1742075,1845049,1870202,1899141,1910691,1985197,1995942,2109100,2374593,2830667,2995487,3001934,3016552,3095663,3257102,6096719,7592573,7618285,7688827,7707502,7737288,7754236,7897356,8129620,8160267,8280475,8331723,8361381,8437234,8510207…	2007-11-07 17:30:00	A high affinity interaction between the HIV-1 glycoprotein gp120/gp41 complex and the cellular receptor CD4 is necessary for both virus-cell and cell-cell fusion; the V3 region (amino acids 301-336) of gp120 and gp41 amino terminus are involved in fusion
11676	155971	NP_579894.2	Envelope surface glycoprotein gp120	interacts with	9606	920	NP_000607.1	T-cell surface glycoprotein CD4 isoform 1 precursor	1.31099e+27	2007-11-07 17:29:00	HIV-1 envelope glycoproteins gp120 and gp160 directly and specifically impair the CD3/TcR-mediated activation of phospholipase C (PLC) via the CD4 molecule in uninfected T cells
11676	155971	NP_579894.2	Envelope surface glycoprotein gp120	binds	9606	920	NP_000607.1	T-cell surface glycoprotein CD4 isoform 1 precursor	1352879,1354681,1354808,1376134,1382339,1489581,1551875,1592430,1711118,1717587,1931230,2062847,3682024,7494500,7616571,7692087,7737288,7831801,8102473,8356059,8419649,8460995,8615021,8649438,8811198,8827218,8977179,10557278,11311058,11413337,15665647,16611063,16736946	2007-11-07 17:29:00	Synthetic peptides as agonists of the HIV-1 envelope glycoprotein gp120 or CD4 receptor block the binding of gp120 and CD4
11676	155971	NP_579894.2	Envelope surface glycoprotein gp120	inhibits	9606	920	NP_000607.1	T-cell surface glycoprotein CD4 isoform 1 precursor	1.35667e+107	2007-11-07 17:30:00	HIV-1 envelope protein gp120 can specifically inhibit CD4-dependent class II MHC-restricted T cell response to Antigens
11676	155971	NP_579894.2	Envelope surface glycoprotein gp120	interacts with	9606	920	NP_000607.1	T-cell surface glycoprotein CD4 isoform 1 precursor	1.35667e+149	2007-11-07 17:29:00	HIV-1 gp120 suppresses T and B cell activation and the expression of cytolytic activities through its interaction with CD4
11676	155971	NP_579894.2	Envelope surface glycoprotein gp120	binds	9606	920	NP_000607.1	T-cell surface glycoprotein CD4 isoform 1 precursor	1.37056e+91	2007-11-07 17:29:00	Removal of the N-linked sugars on HIV-1 gp120 by endoglycosidase H treatment results in deglycosylated proteins that are unable to bind to CD4, suggesting that glycosylation contributes to the ability of gp120 to bind to CD4
11676	155971	NP_579894.2	Envelope surface glycoprotein gp120	binds	9606	920	NP_000607.1	T-cell surface glycoprotein CD4 isoform 1 precursor	1373203,1378510,1381201,1381399,1438278,1503822,1614536,1690236,1691226,1698911,1701782,1702842,1706342,1757107,1888898,1977427,1983967,2040664,2078408,2198840,2461565,2482055,2537355,2555159,2571187,3029227,3260352,7506554,7544051,7592573,7685405,7686944,7690724,7769687,7904351,8196669,8363802,8464887,8497074,8615032,8827217,9739096,12477840,12943795,14505925,14592765,15168796,15321703,15650196,…	2007-11-07 17:29:00	Anti-CD4 antibodies are capable of neutralizing HIV-1 strains or blocking the binding of HIV-1 envelope glycoprotein gp120 and cell surface receptor CD4
11676	155971	NP_579894.2	Envelope surface glycoprotein gp120	binds	9606	920	NP_000607.1	T-cell surface glycoprotein CD4 isoform 1 precursor	137354912885233	2007-11-07 17:30:00	Amino acid residues (102-126) and (425-452) of HIV-1 gp120 contribute to the binding site for CD4 and are expected to be juxtaposed in the folded gp120 chain
11676	155971	NP_579894.2	Envelope surface glycoprotein gp120	downregulated by	9606	920	NP_000607.1	T-cell surface glycoprotein CD4 isoform 1 precursor	13740952190096	2007-11-07 17:30:00	Expression of a soluble CD4 mutant molecule lacking transmembrane and cytoplasmic domains blocks secretion of HIV-1 gp120 and surface expression of HIV-1 gp120 and gp41 from the endoplasmic reticulum
11676	155971	NP_579894.2	Envelope surface glycoprotein gp120	interacts with	9606	920	NP_000607.1	T-cell surface glycoprotein CD4 isoform 1 precursor	138026015936090	2007-11-07 17:30:00	Pretreatment of HIV-1 infected cells with TNF alpha augments syncytia formation mediated by the interaction of HIV-1 gp120 with cell surface CD4 molecules
11676	155971	NP_579894.2	Envelope surface glycoprotein gp120	interacts with	9606	920	NP_000607.1	T-cell surface glycoprotein CD4 isoform 1 precursor	138120315936090	2007-11-07 17:30:00	Interaction of HIV-1 gp120 with cell-associated CD4 leads to the induction of IFN alpha; preincubation of cells with anti-CD4 or the presence of soluble CD4 during incubation inhibits IFN alpha induction
11676	155971	NP_579894.2	Envelope surface glycoprotein gp120	binds	9606	920	NP_000607.1	T-cell surface glycoprotein CD4 isoform 1 precursor	1.40266e+63	2007-11-07 17:30:00	Crosslinking of HIV-1 gp120 on human CD4+ T cells followed by signaling through the TCR results in activation-induced apoptosis
11676	155971	NP_579894.2	Envelope surface glycoprotein gp120	binds	9606	920	NP_000607.1	T-cell surface glycoprotein CD4 isoform 1 precursor	1457205	2007-11-07 17:30:00	LFA-1 adhesion molecules are not involved in the early stages of cell membrane fusion mediated by the interaction of gp120 with CD4
11676	155971	NP_579894.2	Envelope surface glycoprotein gp120	binds	9606	920	NP_000607.1	T-cell surface glycoprotein CD4 isoform 1 precursor	1.46543e+49	2007-11-07 17:29:00	Amino acid residues 42-49 and 54-57 in the V1 region of CD4 are involved in the interaction of CD4 with both HIV-1 gp120 and class II major histocompatibility complex molecules
11676	155971	NP_579894.2	Envelope surface glycoprotein gp120	downregulates	9606	920	NP_000607.1	T-cell surface glycoprotein CD4 isoform 1 precursor	1.49163e+93	2007-11-07 17:30:00	HIV-1 gp120 induces the dissociation of p56lck from CD4 and the downregulation of CD4 from the cellular surface
11676	155971	NP_579894.2	Envelope surface glycoprotein gp120	binds	9606	920	NP_000607.1	T-cell surface glycoprotein CD4 isoform 1 precursor	1537337	2007-11-07 17:30:00	A 287 residue variant of HIV-1 gp120 (ENV59) missing 197 amino acids binds to CD4 with high affinity
11676	155971	NP_579894.2	Envelope surface glycoprotein gp120	binds	9606	920	NP_000607.1	T-cell surface glycoprotein CD4 isoform 1 precursor	1.55188e+20	2007-11-07 17:30:00	A CD4 peptide (amino acids 74-95) inhibits the binding of gp120 to CD4+ human lymphoblastic leukemia (CEM) cells
11676	155971	NP_579894.2	Envelope surface glycoprotein gp120	binds	9606	920	NP_000607.1	T-cell surface glycoprotein CD4 isoform 1 precursor	15675782243375	2007-11-07 17:29:00	Changes in two hydrophobic regions (Thr-257 and Trp-427) and two hydrophilic regions (Asp-368, Glu-370, and Asp-457) of HIV-1 gp120 result in significant reductions in CD4 binding
11676	155971	NP_579894.2	Envelope surface glycoprotein gp120	binds	9606	920	NP_000607.1	T-cell surface glycoprotein CD4 isoform 1 precursor	1.69123e+156	2007-11-07 17:30:00	The first two domains (amino acid residues 1-177) of human CD4 bind effectively to HIV-1 gp120, and most residues interacting with gp120 lie within amino acids 21-64; the COOH-terminal half of the molecule is not necessary
11676	155971	NP_579894.2	Envelope surface glycoprotein gp120	binds	9606	920	NP_000607.1	T-cell surface glycoprotein CD4 isoform 1 precursor	1.69156e+63	2007-11-07 17:30:00	Several polyanionic anti-HIV compounds, including dextran sulfate, pentosan polysulfate, heparin, aurintricarboxylic acid (ATA), suramin, and Evans blue, interact with HIV-1 gp120 to block the binding of gp120 to CD4
11676	155971	NP_579894.2	Envelope surface glycoprotein gp120	binds	9606	920	NP_000607.1	T-cell surface glycoprotein CD4 isoform 1 precursor	1.71103e+42	2007-11-07 17:29:00	HIV-1 gp120 and class II MHC binding sites of CD4 are distinct and can be separated
11676	155971	NP_579894.2	Envelope surface glycoprotein gp120	binds	9606	920	NP_000607.1	T-cell surface glycoprotein CD4 isoform 1 precursor	1.72182e+20	2007-11-07 17:29:00	The N-terminal region of HIV-1 gp120 contains conserved residues (amino acids 56-62 and 108-116) critical for binding to CD4
11676	155971	NP_579894.2	Envelope surface glycoprotein gp120	binds	9606	920	NP_000607.1	T-cell surface glycoprotein CD4 isoform 1 precursor	1.72182e+27	2007-11-07 17:30:00	Through binding to cell surface CD4, both HIV-1 gp120 and gp160 inhibit syncytia formation between HIV-1-infected cells and CD4+ cells
11676	155971	NP_579894.2	Envelope surface glycoprotein gp120	binds	9606	920	NP_000607.1	T-cell surface glycoprotein CD4 isoform 1 precursor	1732513	2007-11-07 17:30:00	Mutation of two basic amino acids Lys46 and Arg59 in CD4 dramatically disrupts its ability to bind HIV-1 gp120
11676	155971	NP_579894.2	Envelope surface glycoprotein gp120	binds	9606	920	NP_000607.1	T-cell surface glycoprotein CD4 isoform 1 precursor	1738091	2007-11-07 17:30:00	Two disulfide bonds linking cysteine residues at positions 378 and 445 and positions 385 and 418 in the carboxyl terminus of HIV-1 gp120 contribute to CD4 binding
11676	155971	NP_579894.2	Envelope surface glycoprotein gp120	binds	9606	920	NP_000607.1	T-cell surface glycoprotein CD4 isoform 1 precursor	1757107	2007-11-07 17:31:00	Antibodies to LFA-3 block the early stages of HIV-1 infection by cell-free virus following HIV-1 gp120 binding to CD4
11676	155971	NP_579894.2	Envelope surface glycoprotein gp120	binds	9606	920	NP_000607.1	T-cell surface glycoprotein CD4 isoform 1 precursor	1763044	2007-11-07 17:30:00	Cleavage of HIV-1 gp120 with trypsin at residue 432 destroys CD4 binding
11676	155971	NP_579894.2	Envelope surface glycoprotein gp120	binds	9606	920	NP_000607.1	T-cell surface glycoprotein CD4 isoform 1 precursor	1810199	2007-11-07 17:30:00	Inhibition of HIV-1 binding to CD4 by suramin is reversed by human albumin, suggesting that only free suramin has antiviral properties
11676	155971	NP_579894.2	Envelope surface glycoprotein gp120	binds	9606	920	NP_000607.1	T-cell surface glycoprotein CD4 isoform 1 precursor	1.89646e+91	2007-11-07 17:30:00	Binding of recombinant soluble CD4 (sCD4), the purified V1 domain of sCD4, or neutralizing antibodies to the HIV-1 surface glycoprotein gp120 on virions results in rapid dissociation of gp120 from its complex with the transmembrane glycoprotein gp41
11676	155971	NP_579894.2	Envelope surface glycoprotein gp120	inhibited by	9606	920	NP_000607.1	T-cell surface glycoprotein CD4 isoform 1 precursor	1.919e+20	2007-11-07 17:30:00	HIV-1 gp120 stimulates monocytes to release TNF-alpha, IL-1 beta, IL-6, and granulocyte-macrophage-CSF, and this effect can be blocked with soluble CD4
11676	155971	NP_579894.2	Envelope surface glycoprotein gp120	interacts with	9606	920	NP_000607.1	T-cell surface glycoprotein CD4 isoform 1 precursor	1970444	2007-11-07 17:29:00	12-O-tetradecanoylphorbol-13-acetate (TPA) down-modulates the expression of CD4, which is essential for syncytia formation through interaction with the HIV-1 envelope protein gp120
11676	155971	NP_579894.2	Envelope surface glycoprotein gp120	interacts with	9606	920	NP_000607.1	T-cell surface glycoprotein CD4 isoform 1 precursor	1970444	2007-11-07 17:29:00	Downmodulation of the interaction between HIV-1 gp120 and CD4 by TPA is blocked by protein kinase C (PKC) inhibitors, suggesting PKC may play an important role in HIV-1 infection
11676	155971	NP_579894.2	Envelope surface glycoprotein gp120	downregulates	9606	920	NP_000607.1	T-cell surface glycoprotein CD4 isoform 1 precursor	19704447906314	2007-11-07 17:30:00	Phorbol myristate acetate (PMA) pretreatment of CD4+ cells prevents subsequent HIV-1 gp120-induced downregulation of CD4 receptor molecules
11676	155971	NP_579894.2	Envelope surface glycoprotein gp120	binds	9606	920	NP_000607.1	T-cell surface glycoprotein CD4 isoform 1 precursor	2015114	2007-11-07 17:30:00	Cleavage at position R315 of HIV-1 gp120 by thrombin is enhanced by soluble CD4 binding
11676	155971	NP_579894.2	Envelope surface glycoprotein gp120	binds	9606	920	NP_000607.1	T-cell surface glycoprotein CD4 isoform 1 precursor	20457922475780	2007-11-07 17:29:00	A single amino-acid change (cysteine 402 or tryptophan 432) in HIV-1 gp120 can abrogate CD4 binding
11676	155971	NP_579894.2	Envelope surface glycoprotein gp120	binds	9606	920	NP_000607.1	T-cell surface glycoprotein CD4 isoform 1 precursor	2107024	2007-11-07 17:30:00	Chimpanzee CD4 molecules bearing the human amino acid at position 87 support syncytium formation, while human CD4 molecules bearing the chimpanzee residue at position 87 do not; HIV-1 gp120 binding to CD4 is not affected by the substitution at position 87
11676	155971	NP_579894.2	Envelope surface glycoprotein gp120	binds	9606	920	NP_000607.1	T-cell surface glycoprotein CD4 isoform 1 precursor	2115689	2007-11-07 17:29:00	Small molecules, termed N-carbomethoxycarbonyl-prolyl-phenylalanyl benzyl esters (CPFs), block the binding of gp120 to CD4, but do not interfere with the binding of CD4 to class II major histocompatibility complex molecules
11676	155971	NP_579894.2	Envelope surface glycoprotein gp120	binds	9606	920	NP_000607.1	T-cell surface glycoprotein CD4 isoform 1 precursor	2182910	2007-11-07 17:29:00	HIV-1 gp120 with substitution of cysteines 296, 331, 418 or 445 on fails to bind to CD4
11676	155971	NP_579894.2	Envelope surface glycoprotein gp120	binds	9606	920	NP_000607.1	T-cell surface glycoprotein CD4 isoform 1 precursor	2.33582e+56	2007-11-07 17:29:00	HIV-1 gp120/160 deglycosylated by Endo H and Endo F still binds to CD4, indicating that the carbohydrates of gp120/160 do not play a significant role in the in vitro binding to CD4
11676	155971	NP_579894.2	Envelope surface glycoprotein gp120	binds	9606	920	NP_000607.1	T-cell surface glycoprotein CD4 isoform 1 precursor	2402498	2007-11-07 17:29:00	Mutations at four locations (amino acids 29, 59-64, 77-81, and 85) outside the antigen-complementarity-determining region (CDR2)-like sequence of CD4 markedly affect HIV-1 gp120 binding
11676	155971	NP_579894.2	Envelope surface glycoprotein gp120	binds	9606	920	NP_000607.1	T-cell surface glycoprotein CD4 isoform 1 precursor	2.44188e+50	2007-11-07 17:29:00	Amino acid sequences 397-439 in HIV-1 gp120 are directly involved in the binding of gp120 to the CD4 receptor
11676	155971	NP_579894.2	Envelope surface glycoprotein gp120	binds	9606	920	NP_000607.1	T-cell surface glycoprotein CD4 isoform 1 precursor	2550679	2007-11-07 17:29:00	Deletion analysis shows that amino acid regions 82-95, 386-389, 424-432, and 487-499 constitute a part of the HIV-1 gp120 binding region to CD4
11676	155971	NP_579894.2	Envelope surface glycoprotein gp120	binds	9606	920	NP_000607.1	T-cell surface glycoprotein CD4 isoform 1 precursor	2842778	2007-11-07 17:30:00	95- and 25-kDa peptides derived from the disulfide bond reduction of HIV-1 gp120 bind to human CD4
11676	155971	NP_579894.2	Envelope surface glycoprotein gp120	induces phosphorylation of	9606	920	NP_000607.1	T-cell surface glycoprotein CD4 isoform 1 precursor	3259291	2007-11-07 17:30:00	A specific interaction between CD4 and HIV-1 gp120 is required for phosphorylation of CD4, which could involve protein kinase C
11676	155971	NP_579894.2	Envelope surface glycoprotein gp120	binds	9606	920	NP_000607.1	T-cell surface glycoprotein CD4 isoform 1 precursor	7.50655e+41	2007-11-07 17:29:00	Binding of HIV-1 gp120 to the CD4 receptor molecule results in co-stimulation of CD3-induced T cell activation
11676	155971	NP_579894.2	Envelope surface glycoprotein gp120	binds	9606	920	NP_000607.1	T-cell surface glycoprotein CD4 isoform 1 precursor	7.52225e+20	2007-11-07 17:30:00	Binding of HIV-1 gp120 to CD4 receptor induces p56lck activation and zeta-chain (TCR) associated protein kinase 70kDa desensitization independent of TCR tyrosine phosphorylation
11676	155971	NP_579894.2	Envelope surface glycoprotein gp120	binds	9606	920	NP_000607.1	T-cell surface glycoprotein CD4 isoform 1 precursor	7541827	2007-11-07 17:31:00	The binding of HIV-1 gp120 to CD4 molecules on T cells interrupts the sequential cascade of intercellular interactions involving antigen/MHC class II-TCR/CD4, CD40L-CD40, and B71-CD28
11676	155971	NP_579894.2	Envelope surface glycoprotein gp120	binds	9606	920	NP_000607.1	T-cell surface glycoprotein CD4 isoform 1 precursor	7.58909e+70	2007-11-07 17:29:00	Expression of the HIV-1 envelope gene in CD4+ T cell lines and binding of HIV-1 gp120 to CD4 is sufficient for the induction of apoptosis
11676	155971	NP_579894.2	Envelope surface glycoprotein gp120	interacts with	9606	920	NP_000607.1	T-cell surface glycoprotein CD4 isoform 1 precursor	7.77465e+28	2007-11-07 17:29:00	Calcium ions are required for cell fusion mediated by interactions between CD4 and HIV-1 gp120/gp41; EDTA and EGTA block cell fusion in culture media containing calcium ions
11676	155971	NP_579894.2	Envelope surface glycoprotein gp120	binds	9606	920	NP_000607.1	T-cell surface glycoprotein CD4 isoform 1 precursor	78219267867080	2007-11-07 17:30:00	Apoptosis of CD4+ lymphocytes induced by HIV-1 gp120 cross-linking to CD4 is inhibited by IL-12
11676	155971	NP_579894.2	Envelope surface glycoprotein gp120	binds	9606	920	NP_000607.1	T-cell surface glycoprotein CD4 isoform 1 precursor	7903479	2007-11-07 17:29:00	CD26 (dipeptidyl peptidase IV) cleaves the highly conserved V3 loop of HIV-1 gp120 and functions as a cofactor for entry of HIV-1 in CD4+ human cells; coexpression of human CD4 and CD26 in murine NIH 3T3 cells renders them permissive to HIV-1
11676	155971	NP_579894.2	Envelope surface glycoprotein gp120	binds	9606	920	NP_000607.1	T-cell surface glycoprotein CD4 isoform 1 precursor	83317238497077	2007-11-07 17:29:00	Mutants with amino acid changes in the V1/V2 region (residues 131-196) of the HIV-1 gp120 are able to bind CD4 but are deficient in syncytium formation and/or virus entry
11676	155971	NP_579894.2	Envelope surface glycoprotein gp120	inhibited by	9606	920	NP_000607.1	T-cell surface glycoprotein CD4 isoform 1 precursor	8369162	2007-11-07 17:29:00	Combinations of CD4-based molecules and antibodies to HIV-1 gp120 and/or gp41 inhibit cell fusion formation mediated by the interaction of CD4 to gp120
11676	155971	NP_579894.2	Envelope surface glycoprotein gp120	binds	9606	920	NP_000607.1	T-cell surface glycoprotein CD4 isoform 1 precursor	8411350	2007-11-07 17:29:00	Cells expressing a chimeric molecule consisting of the first 177 residues of CD4 attached to residues from the hinge, transmembrane, and cytoplasmic domains of CD8 are susceptible to fusion with cells expressing HIV-1 gp120
11676	155971	NP_579894.2	Envelope surface glycoprotein gp120	interacts with	9606	920	NP_000607.1	T-cell surface glycoprotein CD4 isoform 1 precursor	8419649	2007-11-07 17:29:00	The third complementarity-determining region (CDR3; residues 79-96) within domain 1 of the human CD4 molecule plays a critical role in membrane fusion mediated by the interaction of CD4 with HIV-1 gp120
11676	155971	NP_579894.2	Envelope surface glycoprotein gp120	stimulates	9606	920	NP_000607.1	T-cell surface glycoprotein CD4 isoform 1 precursor	8464887	2007-11-07 17:29:00	Release of neurotoxins from monocytes through HIV-1 gp120 stimulation involves CD4 receptors; toxin production can be inhibited either by a monoclonal antibody to the CD4-binding region of gp120 or by soluble CD4 receptors
11676	155971	NP_579894.2	Envelope surface glycoprotein gp120	cleavage induced by	9606	920	NP_000607.1	T-cell surface glycoprotein CD4 isoform 1 precursor	8474162	2007-11-07 17:29:00	Following incubation with a soluble form of CD4, gp120 of highly purified HIV-1 preparations is cleaved without addition of exogenous proteinase, yielding two proteins of 50 and 70 kDa; this cleavage likely occurs in the gp120 V3 loop
11676	155971	NP_579894.2	Envelope surface glycoprotein gp120	binds	9606	920	NP_000607.1	T-cell surface glycoprotein CD4 isoform 1 precursor	8599832	2007-11-07 17:27:00	IL-16 induces rapid translocation of PKC from the cytosol to the membrane in CD4+ cells; PKC inhibitors completely block IL-16-induced lymphocyte migration as well as the motile response induced by HIV-1 gp120 and anti-CD4 antibody binding to CD4
11676	155971	NP_579894.2	Envelope surface glycoprotein gp120	complexes with	9606	920	NP_000607.1	T-cell surface glycoprotein CD4 isoform 1 precursor	8.60503e+213	2007-11-07 17:27:00	Small molecules exhibit strong anti-HIV-1 activity by binding specifically to both HIV-1 gp120 and/or cell surface receptors (CD4, CCR5, CXCR4) and prevent gp120/CD4/CCR5 and gp120/CD4/CXCR4 complex formation and cell-cell fusion
11676	155971	NP_579894.2	Envelope surface glycoprotein gp120	complexes with	9606	920	NP_000607.1	T-cell surface glycoprotein CD4 isoform 1 precursor	8629022,8805353,8849450,9499113,9499115,9600268,9601645,9614108,9632631,9653051,9658081,9696823,9721247,9770524,9780207,10074122,10329539,10358157,10364484,10371171,10393974,10430052,10446313,10482576,10559349,10582593,10590121,10600606,10738970,10816381,10875613,11024154,11069996,11086073,11201791,11264367,11265761,11287575,11333905,11356967,11397808,11413305,11489906,11504923,11602639,11752220,…	2007-11-07 17:30:00	CXCR4, a 45kDa cellular membrane protein, interacts with the cell surface HIV-1 gp120-CD4 complex and acts as a coreceptor to preferentially support T cell line-tropic HIV-1 Env-mediated cell fusion and HIV-1 infection
11676	155971	NP_579894.2	Envelope surface glycoprotein gp120	interacts with	9606	920	NP_000607.1	T-cell surface glycoprotein CD4 isoform 1 precursor	8648738	2007-11-07 17:30:00	HIV-1 gp120-CD4 interaction is necessary to repress HIV-1 long terminal repeat-dependent luciferase activity; the cytoplasmic domain of CD4 is found to be required for this effect to occur
11676	155971	NP_579894.2	Envelope surface glycoprotein gp120	complexes with	9606	920	NP_000607.1	T-cell surface glycoprotein CD4 isoform 1 precursor	8674119,8805353,8898753,8906795,8906796,8976200,9420225,9445013,9525683,9576954,9632396,9653051,9870313,10393974,10446313,10590121,10623731,10644351,10738970,10774549,10816381,10888615,11024154,11069996,11118070,11201791,11238869,11264367,11265761,11312658,11356961,11356967,11397808,11413305,11489906,11504923,11861874,11876757,11877445,11878912,11884536,11906183,11967288,12120995,12163558,1236832…	2007-11-07 17:29:00	The CCR5 chemokine receptor is required for the entry of macrophage-tropic HIV-1 into target cells; the HIV-1 gp120-CD4 complex binds CCR5, which inhibits the binding of the natural CCR5 ligands macrophage inflammatory protein (MIP)-1alpha and MIP-1beta
11676	155971	NP_579894.2	Envelope surface glycoprotein gp120	downregulates	9606	920	NP_000607.1	T-cell surface glycoprotein CD4 isoform 1 precursor	870735011290759	2007-11-07 17:27:00	CD4 downregulation by the treatment of macrophages with HIV-1 gp120 is mediated through the induction of endogenous TNF-alpha
11676	155971	NP_579894.2	Envelope surface glycoprotein gp120	binds	9606	920	NP_000607.1	T-cell surface glycoprotein CD4 isoform 1 precursor	8887682	2007-11-07 17:30:00	Binding of HIV-1 gp120 to CD4 molecules in cells results in the association of Lck and Raf-1, which is abolished by preincubation of the virus with soluble CD4
11676	155971	NP_579894.2	Envelope surface glycoprotein gp120	interacts with	9606	920	NP_000607.1	T-cell surface glycoprotein CD4 isoform 1 precursor	9.00296e+36	2007-11-07 17:27:00	Apoptosis induced by HIV-1 gp120/CD4 cross-linking in Th1 clones is inhibited by anti-CD95 or anti-CD95L neutralizing monoclonal antibodies, as well as by a specific interleukin-1 beta converting enzyme (ICE) inhibitor
11676	155971	NP_579894.2	Envelope surface glycoprotein gp120	complexes with	9606	920	NP_000607.1	T-cell surface glycoprotein CD4 isoform 1 precursor	9.26135e+69	2007-11-07 17:28:00	Antibodies to specific epitopes of HIV-1 gp120 block the interaction of CCR5 with the gp120/CD4 complex, suggesting that a CD4-mediated conformational change in gp120 is required for subsequent binding to CCR5
11676	155971	NP_579894.2	Envelope surface glycoprotein gp120	interacts with	9606	920	NP_000607.1	T-cell surface glycoprotein CD4 isoform 1 precursor	9263011	2007-11-07 17:27:00	HIV-1 gp120 induces CD4 association with lymphocyte surface molecules CD3, CD11a, CD27, CD45RA, CD45RB, CD45RO, CD49d, CD38, CD26, CD59, CD95 and class I MHC molecules
11676	155971	NP_579894.2	Envelope surface glycoprotein gp120	binds	9606	920	NP_000607.1	T-cell surface glycoprotein CD4 isoform 1 precursor	9377118	2007-11-07 17:28:00	HIV-1 gp120 induces a specific phospholipase A2 (PLA2) activation in lymphocytes through binding to CD4, but this effect is not sufficient to accomplish virus/cell fusion
11676	155971	NP_579894.2	Envelope surface glycoprotein gp120	interacts with	9606	920	NP_000607.1	T-cell surface glycoprotein CD4 isoform 1 precursor	94170969573233	2007-11-07 17:31:00	CD4-expressing human T cell lines induce significant and rapid conformational changes in gp120-gp41 from T cell-tropic HIV-1 strains, and little conformational changes in gp120-gp41 from macrophage-tropic HIV-1 strains
11676	155971	NP_579894.2	Envelope surface glycoprotein gp120	interacts with	9606	920	NP_000607.1	T-cell surface glycoprotein CD4 isoform 1 precursor	9443108	2007-11-07 17:31:00	HIV-1 gp120 specifically recognizes the C-terminal heparin-binding domain of fibronectin (Fn) and this binding inhibits the interaction of gp120 with soluble CD4
11676	155971	NP_579894.2	Envelope surface glycoprotein gp120	interacts with	9606	920	NP_000607.1	T-cell surface glycoprotein CD4 isoform 1 precursor	9.52589e+61	2007-11-07 17:31:00	Glycolipids such as galactosylceramides, sulfogalactoceramides, globotriosylceramide, and gangliosides play an important role as HIV-1 fusion cofactors following the interaction of CD4 and HIV-1 gp120
11676	155971	NP_579894.2	Envelope surface glycoprotein gp120	interacts with	9606	920	NP_000607.1	T-cell surface glycoprotein CD4 isoform 1 precursor	9548463	2007-11-07 17:27:00	Contact of CD4+ T cells with HIV-1 infected or HIV-1 gp120-expressing cells induces PARP hydrolysis, which leads to the cleavage of 116 kDa PARP into two fragments
11676	155971	NP_579894.2	Envelope surface glycoprotein gp120	interacts with	9606	920	NP_000607.1	T-cell surface glycoprotein CD4 isoform 1 precursor	9621091	2007-11-07 17:30:00	CD4-p56Lck interaction is required for HIV-1 gp120-induced nuclear translocation of NF-kappaB in HeLa cells
11676	155971	NP_579894.2	Envelope surface glycoprotein gp120	interacts with	9606	920	NP_000607.1	T-cell surface glycoprotein CD4 isoform 1 precursor	9637477	2007-11-07 17:30:00	The inhibition of IL-2R expression and proliferation induced by the interaction of CD4 with HIV-1 envelope glycoprotein gp120 is correlated with the inhibition of expression and activation of Janus kinase JAK3
11676	155971	NP_579894.2	Envelope surface glycoprotein gp120	interacts with	9606	920	NP_000607.1	T-cell surface glycoprotein CD4 isoform 1 precursor	9724097	2007-11-07 17:31:00	Gross cystic disease fluid protein-15 (GCDFP-15) binds to CD4, a T-cell co-receptor involved in antigen recognition, thereby inhibiting the ability of the receptor to interact with the HIV-1 envelope protein gp120
11676	155971	NP_579894.2	Envelope surface glycoprotein gp120	complexes with	9606	920	NP_000607.1	T-cell surface glycoprotein CD4 isoform 1 precursor	10089882	2007-11-07 17:31:00	The chemokine receptor CCR5 is posttranslationally modified by sulfation of its N-terminal tyrosines; sulfated tyrosines contribute to the binding of CCR5 to MIP-1 alpha, MIP-1 beta, and HIV-1 gp120/CD4 complexes and to the ability of HIV-1 to enter cells
11676	155971	NP_579894.2	Envelope surface glycoprotein gp120	binds	9606	920	NP_000607.1	T-cell surface glycoprotein CD4 isoform 1 precursor	10581250	2007-11-07 17:31:00	The interaction between exposed cyclophilin A (CypA) and cell surface heparans represents the initial step of HIV-1 attachment and is a necessary step for HIV-1 gp120 binding to CD4
11676	155971	NP_579894.2	Envelope surface glycoprotein gp120	binds	9606	920	NP_000607.1	T-cell surface glycoprotein CD4 isoform 1 precursor	10593874	2007-11-07 17:31:00	CD38 expression blocks lymphocyte susceptibility to HIV-1 infection by inhibiting HIV-1 gp120/CD4-dependent viral binding to target cells
11676	155971	NP_579894.2	Envelope surface glycoprotein gp120	binds	9606	920	NP_000607.1	T-cell surface glycoprotein CD4 isoform 1 precursor	10779509	2007-11-07 17:31:00	Human C" beta strand (amino acids 42-47) of CD4, particularly Phe-43, plays a crucial role in HIV-1 coreceptor function as well as in HIV-1 gp120-CD4 binding capacity
11676	155971	NP_579894.2	Envelope surface glycoprotein gp120	downregulates	9606	920	NP_000607.1	T-cell surface glycoprotein CD4 isoform 1 precursor	10941932	2007-11-07 17:31:00	T-tropic HIV-1 gp120s are capable of priming phorbol ester (PMA) induced co-down-modulation of gp120 complexes with tailless CD4 by interacting with CXCR4, whereas M-tropic gp120 are not, even in the presence of CCR5
11676	155971	NP_579894.2	Envelope surface glycoprotein gp120	complexes with	9606	920	NP_000607.1	T-cell surface glycoprotein CD4 isoform 1 precursor	1.107e+15	2007-11-07 17:31:00	Antibodies to specific epitopes of the CCR5 or CXCR4 chemokine receptors inhibit the entry of M-tropic, T-tropic, or dual-tropic HIV-1 into target cells by blocking the interaction of the receptors with the HIV-1 gp120/CD4 complex
11676	155971	NP_579894.2	Envelope surface glycoprotein gp120	interacts with	9606	920	NP_000607.1	T-cell surface glycoprotein CD4 isoform 1 precursor	11352665	2007-11-07 17:30:00	The level of HIV-1 gp120-mediated syncytium formation and infectivity is enhanced in the presence of neuraminidase (NA) and involves the interaction between gp120, CD4, and chemokine coreceptors
11676	155971	NP_579894.2	Envelope surface glycoprotein gp120	binds	9606	920	NP_000607.1	T-cell surface glycoprotein CD4 isoform 1 precursor	1.14536e+15	2007-11-07 17:31:00	A fusion protein between HIV-1 gp120 hepatitis B surface antigen (HBsAg) is capable of spontaneous assembly into virus-like particles and exhibits high affinity binding to CD4
11676	155971	NP_579894.2	Envelope surface glycoprotein gp120	binds	9606	920	NP_000607.1	T-cell surface glycoprotein CD4 isoform 1 precursor	1.16026e+15	2007-11-07 17:31:00	Syncytial apoptosis mediated by the fusion of cells expressing HIV-1 gp120 with cells expressing the CD4/CXCR4 receptor/coreceptor complex causes phosphorylation of p53 on serine 15 and Bax upregulation
11676	155971	NP_579894.2	Envelope surface glycoprotein gp120	inhibited by	9606	920	NP_000607.1	T-cell surface glycoprotein CD4 isoform 1 precursor	1.17047e+15	2007-11-07 17:31:00	The physiological levels of cell-surface CD4 interfere with HIV-1 replication in T cells by a mechanism that inhibits HIV-1 gp120 envelope incorporation into viral membranes
11676	155971	NP_579894.2	Envelope surface glycoprotein gp120	complexes with	9606	920	NP_000607.1	T-cell surface glycoprotein CD4 isoform 1 precursor	11711593	2007-11-07 17:31:00	The cis expression of DC-SIGN on multiple lymphoid cell lines enables more efficient entry and replication of CXCR4-tropic and CCR5/CXCR4 dual-tropic HIV-1 through its binding to the HIV-1 gp120-CD4-CXCR4 complex
11676	155971	NP_579894.2	Envelope surface glycoprotein gp120	relocalizes	9606	920	NP_000607.1	T-cell surface glycoprotein CD4 isoform 1 precursor	11799176	2007-11-07 17:31:00	Adsorption of multivalent gp120-containing HIV-1 virion particles into CD4+ T lymphocytes results in segregation of CD4 and CXCR4 into distinct lipid microdomains
11676	155971	NP_579894.2	Envelope surface glycoprotein gp120	binds	9606	920	NP_000607.1	T-cell surface glycoprotein CD4 isoform 1 precursor	11804554	2007-11-07 17:31:00	CD4(+)CD45RO(+) cells display high HIV-1 gp120-binding capacity, whereas CD4(+)CD45RO(-) cells show undetectable HIV-1 gp120 binding
11676	155971	NP_579894.2	Envelope surface glycoprotein gp120	interacts with	9606	920	NP_000607.1	T-cell surface glycoprotein CD4 isoform 1 precursor	12083833	2007-11-07 17:31:00	HIV-1 gp120 interacts with CD4 and alphavbeta3 in peripheral blood monocyte-derived macrophages; neutralizing antibodies against the alphavbeta3 integrin interfere with the coprecipitation of alphavbeta3 with an anti-gp120 antibody
11676	155971	NP_579894.2	Envelope surface glycoprotein gp120	binds	9606	920	NP_000607.1	T-cell surface glycoprotein CD4 isoform 1 precursor	1.21452e+15	2007-11-07 17:30:00	Cell-cell contact between T cells expressing HIV-1 gp120/gp41 and other T cells expressing CD4 receptors leads to the rapid accumulation of cyclin B and tyrosine-hyperphosphorylated p34cdc2 (cdk1) kinase, indicative of cell cycle arrest at G2 phase
11676	155971	NP_579894.2	Envelope surface glycoprotein gp120	interacts with	9606	920	NP_000607.1	T-cell surface glycoprotein CD4 isoform 1 precursor	12191776	2007-11-07 17:31:00	Expression of the human CD4 receptor in murine T-cells is sufficient for syncytia formation with HIV-1 envelope expressing cells and entry of MLV/HIV pseudotyped retroviral vectors, suggesting that the murine CXCR4 is a functional coreceptor
11676	155971	NP_579894.2	Envelope surface glycoprotein gp120	binds	9606	920	NP_000607.1	T-cell surface glycoprotein CD4 isoform 1 precursor	1.22181e+23	2007-11-07 17:31:00	Protein-disulfide isomerase (PDI) cleaves disulfide bonds in recombinant HIV-1 envelope glycoprotein gp120, and gp120 bound to the surface receptor CD4 undergoes a disulfide reduction that is prevented by PDI inhibitors
11676	155971	NP_579894.2	Envelope surface glycoprotein gp120	binds	9606	920	NP_000607.1	T-cell surface glycoprotein CD4 isoform 1 precursor	1.27074e+15	2007-11-07 17:31:00	Retrocyclin binds to soluble CD4 and HIV-1 gp120, colocalizes with CD4, CXCR4, and CCR5, and inhibits replication of CCR5-tropic and CXCR4-tropic strains of HIV-1 in human cells, presumably through inhibition of gp120-CD4 binding
11676	155971	NP_579894.2	Envelope surface glycoprotein gp120	binds	9606	920	NP_000607.1	T-cell surface glycoprotein CD4 isoform 1 precursor	12787886	2007-11-07 17:30:00	The fusion of insulin-like growth factor I (IGF I) with stromal cell-derived factor I or alpha1 proteinase inhibitor has the capacity to compete with the binding of HIV-1 gp120 to CD4 receptor
11676	155971	NP_579894.2	Envelope surface glycoprotein gp120	binds	9606	920	NP_000607.1	T-cell surface glycoprotein CD4 isoform 1 precursor	1.47399e+15	2007-11-07 17:30:00	HIV-1 gp120-mediated CD4 engagement is involved in the induction of susceptibility of primary human T lymphocytes to CD95-mediated apoptosis through ezrin phosphorylation and ezrin-to-CD95 association
11676	155971	NP_579894.2	Envelope surface glycoprotein gp120	binds	9606	920	NP_000607.1	T-cell surface glycoprotein CD4 isoform 1 precursor	1.55722e+15	2007-11-07 17:30:00	Griffithsin isolated from an aqueous extract of the red alga Griffithsia species blocks CD4-dependent HIV-1 gp120 binding to receptor-expressing cells and binds to viral coat glycoproteins (gp120, gp41, and gp160) in a glycosylation-dependent manner
11676	155971	NP_579894.2	Envelope surface glycoprotein gp120	binds	9606	920	NP_000607.1	T-cell surface glycoprotein CD4 isoform 1 precursor	15778371	2007-11-07 17:30:00	Galectin-1, a dimeric beta-galactoside-binding protein, promotes infection with CCR5-tropic, CXCR4-tropic, and CCR5/CXCR4 dual-tropic HIV-1 variants by facilitating attachment of HIV-1 gp120 to CD4 at the cell surface
11676	155971	NP_579894.2	Envelope surface glycoprotein gp120	binds	9606	920	NP_000607.1	T-cell surface glycoprotein CD4 isoform 1 precursor	16148047	2007-11-07 17:30:00	The binding of HIV-1 gp120 to CD4+-permissive cells increases the level of acetylated alpha-tubulin in a CD4-dependent manner; overexpression of Histone Deacetylase 6 (HDAC6) inhibits the acetylation of alpha-tubulin and prevents HIV-1-cell fusion
11676	155971	NP_579894.2	Envelope surface glycoprotein gp120	interacts with	9606	920	NP_000607.1	T-cell surface glycoprotein CD4 isoform 1 precursor	16507315	2007-11-07 17:31:00	The ability of thioredoxin, a protein disulfide isomerase (PDI), to reduce the disulfide bond in CD4 is enhanced in the presence of HIV-1 gp120
11676	155971	NP_579894.2	Envelope surface glycoprotein gp120	interacts with	9606	920	NP_000607.1	T-cell surface glycoprotein CD4 isoform 1 precursor	16963439	2007-11-07 17:31:00	The V3 domain of HIV-1 gp120 induces associations between CD4 and CCR5 receptors in cholesterol-rich microenvironments
11676	155971	NP_579894.2	Envelope surface glycoprotein gp120	interacts with	9606	920	NP_000607.1	T-cell surface glycoprotein CD4 isoform 1 precursor	17005819	2007-11-07 17:31:00	Bile salt-stimulated lipase (BSSL), a Lewis X (LeX)-containing glycoprotein found in human milk, binds to DC-SIGN and inhibits the interaction of gp120 with CD4
11676	155971	NP_579894.2	Envelope surface glycoprotein gp120	requires	9606	920	NP_000607.1	T-cell surface glycoprotein CD4 isoform 1 precursor	17121788	2007-11-07 17:31:00	HIV-1 gp120-induced Ca(2+) fluxing is CD4 dependent and coreceptor specific, and is mediated by the CCR5 and CXCR4 coreceptors
11676	155971	NP_579894.2	Envelope surface glycoprotein gp120	binds	9606	920	NP_000607.1	T-cell surface glycoprotein CD4 isoform 1 precursor	17132727	2007-11-07 17:31:00	Alpha-defensins inhibit the binding of HIV-1 gp120 to CD4 through interaction with the D1 domain of CD4
11676	155971	NP_579894.2	Envelope surface glycoprotein gp120	interacts with	9606	920	NP_000607.1	T-cell surface glycoprotein CD4 isoform 1 precursor	17151103	2007-11-07 17:31:00	Co-expression of CD4 and DC-SIGN in Raji cells promotes internalization and intracellular retention of HIV-1 through interaction with HIV-1 gp120
11676	155971	NP_579894.2	Envelope surface glycoprotein gp120	interacts with	9606	920	NP_000607.1	T-cell surface glycoprotein CD4 isoform 1 precursor	17151103	2007-11-07 17:31:00	Expression of CD4 on Raji B cells strongly inhibits DC-SIGN-mediated HIV-1 transmission to T cells, presumably through interaction with HIV-1 gp120
11676	155971	NP_579894.2	Envelope surface glycoprotein gp120	interacts with	9606	920	NP_000607.1	T-cell surface glycoprotein CD4 isoform 1 precursor	17158233	2007-11-07 17:31:00	CCR5- or CXCR4-tropic HIV-1 induce Indoleamine 2,3-dioxygenase (IDO) in plasmacytoid dendritic cells and this induction is inhibited by the blockade of gp120/CD4 interactions with antibodies to CD4
11676	155971	NP_579895.1	Envelope transmembrane glycoprotein gp41	interacts with	9606	920	NP_000607.1	T-cell surface glycoprotein CD4 isoform 1 precursor	7688299	2007-11-07 17:30:00	The HIV-1 transmembrane glycoprotein gp41 is an amino acceptor and donor substrate for transglutaminase in vitro; soluble CD4 can block the transglutaminase-catalyzed incorporation of the polyamine spermidine into HIV-1 gp41
11676	155971	NP_579895.1	Envelope transmembrane glycoprotein gp41	complexes with	9606	920	NP_000607.1	T-cell surface glycoprotein CD4 isoform 1 precursor	8.88266e+86	2007-11-07 17:31:00	HIV-1 gp120 and gp41 form a transitional complex with the CD4 receptor and CCR5/CXCR4 coreceptors during virus-cell and cell-cell membrane fusion
11676	155971	NP_579895.1	Envelope transmembrane glycoprotein gp41	interacts with	9606	920	NP_000607.1	T-cell surface glycoprotein CD4 isoform 1 precursor	11861835	2007-11-07 17:31:00	A truncated cytoplasmic domain of 27 amino acids in HIV-1 gp41 can expose highly conserved domains involved in both HIV-1 coreceptor and CD4 binding
11676	156110	NP_057857.2	Nef	downregulates	9606	920	NP_000607.1	T-cell surface glycoprotein CD4 isoform 1 precursor	1.56586e+57	2007-11-07 17:28:00	HIV-1 Nef downregulates CD4 molecules from the cell surface of T, B, peripheral blood mononuclear and monocyte/macrophage cell lines as well as non-lymphoid cell lines
11676	156110	NP_057857.2	Nef	downregulates	9606	920	NP_000607.1	T-cell surface glycoprotein CD4 isoform 1 precursor	2014052	2007-11-07 17:28:00	CD4 downregulation by HIV-1 Nef is independent of the level of CD4 mRNA expressed in cells and of the level of CD4 serine phosphorylation
11676	156110	NP_057857.2	Nef	downregulates	9606	920	NP_000607.1	T-cell surface glycoprotein CD4 isoform 1 precursor	776966915854903	2007-11-07 17:28:00	Mutational analysis of HIV-1 Nef shows that a membrane targeting domain (residues 2-7) and a conserved glutamic acid-rich segment (residues 60-71) are required for CD4 downregulation but not for viral infectivity enhancement
11676	156110	NP_057857.2	Nef	downregulates	9606	920	NP_000607.1	T-cell surface glycoprotein CD4 isoform 1 precursor	7.83129e+36	2007-11-07 17:28:00	A dileucine motif in the CD4 cytoplasmic domain is required for its downregulation by HIV-1 Nef; cysteine residues in the cytoplasmic domain of CD4 are essential for the binding of Lck but are not required for Nef-induced downregulation
11676	156110	NP_057857.2	Nef	downregulates	9606	920	NP_000607.1	T-cell surface glycoprotein CD4 isoform 1 precursor	7.83129e+51	2007-11-07 17:28:00	HIV-1 Nef-mediated downregulation of CD4 is induced by an accelerated dissociation of the T-cell tyrosine kinase Lck and CD4, and a decrease in the half-life of CD4
11676	156110	NP_057857.2	Nef	downregulates	9606	920	NP_000607.1	T-cell surface glycoprotein CD4 isoform 1 precursor	7975260	2007-11-07 17:28:00	CEM cells stably transfected with a replication-defective provirus of HIV-1 that has a rev-splicing mutation and expresses an intact nef gene have markedly reduced cell surface expression of CD4
11676	156110	NP_057857.2	Nef	degrades	9606	920	NP_000607.1	T-cell surface glycoprotein CD4 isoform 1 precursor	7.98291e+22	2007-11-07 17:28:00	HIV-1 Nef-induced CD4 degradation is regulated by a highly conserved diacidic-based motif in Nef that acts as a lysosomal targeting signal through the binding of beta-COP in endosomes
11676	156110	NP_057857.2	Nef	downregulates	9606	920	NP_000607.1	T-cell surface glycoprotein CD4 isoform 1 precursor	7983750	2007-11-07 17:28:00	HIV-1 Nef downregulates cell surface expression of CD4 in CEM Nef+ cells by promoting the accumulation of CD4 in an acidic early endosome
11676	156110	NP_057857.2	Nef	downregulates	9606	920	NP_000607.1	T-cell surface glycoprotein CD4 isoform 1 precursor	805735411578695	2007-11-07 17:28:00	Deletion of the 19 N-terminal amino acids, including the myristoylation signal from HIV-1 Nef inhibits both MHC-I and CD4 downregulation while preserving most CTL, T-helper and B-cell epitopes
11676	156110	NP_057857.2	Nef	downregulates	9606	920	NP_000607.1	T-cell surface glycoprotein CD4 isoform 1 precursor	826203616454711	2007-11-07 17:28:00	In adult HIV-1 Nef transgenic mice, CD4 downregulation is found in CD4- and CD8-double positive thymocytes; co-localization of CD4 with a Golgi-specific marker indicates Nef interferes with CD4 intracellular trafficking
11676	156110	NP_057857.2	Nef	downregulates	9606	920	NP_000607.1	T-cell surface glycoprotein CD4 isoform 1 precursor	8331733	2007-11-07 17:28:00	Nef from primary isolates of HIV-1 suppresses surface CD4 expression in human and mouse T cells
11676	156110	NP_057857.2	Nef	downregulates	9606	920	NP_000607.1	T-cell surface glycoprotein CD4 isoform 1 precursor	8437228	2007-11-07 17:28:00	Transduction of the HIV-1 nef gene into murine cells expressing human, chimpanzee, or murine CD4 induces cell surface downregulation of all three molecules; the cytoplasmic domain of CD4 is required for its downregulation by Nef
11676	156110	NP_057857.2	Nef	downregulates	9606	920	NP_000607.1	T-cell surface glycoprotein CD4 isoform 1 precursor	8516299	2007-11-07 17:28:00	CD4 is downregulated by nef alleles isolated from peripheral blood leukocytes of HIV-1-infected individuals; Nef proteins with point mutations at positions Gly2, Asp36, Cys122, and Val148 exhibit different levels of CD4 downregulation
11676	156110	NP_057857.2	Nef	downregulates	9606	920	NP_000607.1	T-cell surface glycoprotein CD4 isoform 1 precursor	8599214	2007-11-07 17:28:00	HIV-1 Nef mutants C142A and K158A/E160G exhibit a temperature-dependent ability to downregulate CD4
11676	156110	NP_057857.2	Nef	binds	9606	920	NP_000607.1	T-cell surface glycoprotein CD4 isoform 1 precursor	8599229	2007-11-07 17:28:00	Yeast two-hybrid assays show that a nearly complete HIV-1 Nef protein is required for binding to the CD4 cytoplasmic domain (residues 394-416), and the dileucine motif in CD4 (residues 413-414) is essential for this direct interaction
11676	156110	NP_057857.2	Nef	binds	9606	920	NP_000607.1	T-cell surface glycoprotein CD4 isoform 1 precursor	859976011264384	2007-11-07 17:28:00	Solution NMR spectroscopy studies show a 13 amino acid peptide (residues 407-419) derived from the CD4 cytoplasmic domain binds directly to HIV-1 Nef in a manner that involves amino acid residues 57-59, 95-97, 106, and 110 in Nef
11676	156110	NP_057857.2	Nef	downregulates	9606	920	NP_000607.1	T-cell surface glycoprotein CD4 isoform 1 precursor	8709227	2007-11-07 17:28:00	HIV-1 Nef downregulates CD4 rapidly during the early phase of virus infection, whereas HIV-1 Vpu and Env function late in the infection; in primary cells, down-modulation of CD4 has a stronger dependence on Nef function for reducing cell surface CD4
11676	156110	NP_057857.2	Nef	downregulates	9606	920	NP_000607.1	T-cell surface glycoprotein CD4 isoform 1 precursor	8871625	2007-11-07 17:28:00	A dileucine motif in the cytoplasmic domain of CD4 is involved in the association of CD4 with the tyrosine kinase Lck and the downregulation of CD4 by HIV-1 Nef, however Nef does not induce dissociation of Lck from CD4 in acutely HIV-infected cells
11676	156110	NP_057857.2	Nef	downregulates	9606	920	NP_000607.1	T-cell surface glycoprotein CD4 isoform 1 precursor	9.0493e+117	2007-11-07 17:28:00	HIV-1 Nef downregulates CD4 expression on the surface of Jurkat cells and blocks the CD3 signaling pathway; mutations at amino acids 174 and 175 reduce the ability of Nef to downregulate CD4 expression
11676	156110	NP_057857.2	Nef	downregulates	9606	920	NP_000607.1	T-cell surface glycoprotein CD4 isoform 1 precursor	9.05284e+20	2007-11-07 17:28:00	A dileucine motif in Nef is required for CD4 downregulation and for interaction with clathrin adaptor complexes AP-1 and AP-2, which are responsible for recruiting sorted proteins into clathrin-coated pits
11676	156110	NP_057857.2	Nef	downregulates	9606	920	NP_000607.1	T-cell surface glycoprotein CD4 isoform 1 precursor	9168885	2007-11-07 17:28:00	An isoleucine residue at position 410 and two leucine residues at positions 413 and 414 in CD4 are required for HIV-1 Nef-mediated CD4 downregulation in cells
11676	156110	NP_057857.2	Nef	downregulates	9606	920	NP_000607.1	T-cell surface glycoprotein CD4 isoform 1 precursor	9168885	2007-11-07 17:28:00	Two distinct regions within HIV-1 Nef, amino acid residues 96-144 and 175-186, are required for CD4 downregulation in cells
11676	156110	NP_057857.2	Nef	downregulates	9606	920	NP_000607.1	T-cell surface glycoprotein CD4 isoform 1 precursor	9923610	2007-11-07 17:28:00	Overexpression of Nef-associated factor 1, Naf1, increases cell surface CD4 expression; HIV-1 Nef suppresses this activity of Naf1 to downregulate CD4 expression
11676	156110	NP_057857.2	Nef	downregulates	9606	920	NP_000607.1	T-cell surface glycoprotein CD4 isoform 1 precursor	1.03755e+15	2007-11-07 17:28:00	High levels of CD4 on the surface of an HIV-1 producing cell block viral infectivity by interfering with incorporation of HIV-1 envelope into the virion; HIV-1 Nef and Vpu inhibit this block by downregulating CD4 from the cell surface
11676	156110	NP_057857.2	Nef	downregulates	9606	920	NP_000607.1	T-cell surface glycoprotein CD4 isoform 1 precursor	1.04515e+47	2007-11-07 17:28:00	CD4 downregulation by HIV-1 Nef enhances the efficiency of HIV-1 replication in both activated human primary T lymphocytes and lymphoid tissues; Nef-induced CD4 downregulation correlates with severe depletion of CD4+ T cells in lymphoid tissues
11676	156110	NP_057857.2	Nef	downregulates	9606	920	NP_000607.1	T-cell surface glycoprotein CD4 isoform 1 precursor	1.06843e+15	2007-11-07 17:28:00	The functional ability of HIV-1 Nef to downregulate CD4, but not MHC class I, is associated with Nef-mediated enhancement of HIV-1 pathogenicity in severe combined immunodeficiency (SCID) mice implanted with human fetal thymus and liver
11676	156110	NP_057857.2	Nef	modulates	9606	920	NP_000607.1	T-cell surface glycoprotein CD4 isoform 1 precursor	1.13969e+15	2007-11-07 17:28:00	Different levels of CD4 modulation are induced by different HIV-1 Nef proteins derived from HIV-1 infected adults and children
11676	156110	NP_057857.2	Nef	downregulates	9606	920	NP_000607.1	T-cell surface glycoprotein CD4 isoform 1 precursor	11438519	2007-11-07 17:28:00	HIV-1 Nef downregulates CD4 in Jurkat cells in a concentration-dependent manner
11676	156110	NP_057857.2	Nef	downregulates	9606	920	NP_000607.1	T-cell surface glycoprotein CD4 isoform 1 precursor	11602785	2007-11-07 17:28:00	The HIV-1 Nef mutant F12-HIVNef, containing three rare amino acid substitutions, G(140)E, V(153)L and E(177)G, represses Nef-induced accelerated rates of CD4 internalization and p62NAK activation
11676	156110	NP_057857.2	Nef	binds	9606	920	NP_000607.1	T-cell surface glycoprotein CD4 isoform 1 precursor	11922627	2007-11-07 17:28:00	The presence of an alpha-helix in CD4, which extends from residues Gln403 to Arg406, promotes the binding of CD4 to HIV-1 Nef
11676	156110	NP_057857.2	Nef	downregulates	9606	920	NP_000607.1	T-cell surface glycoprotein CD4 isoform 1 precursor	13679604	2007-11-07 17:28:00	A dileucine motif in the cytoplasmic tail of CD4 is not required for HIV-1 Nef binding in insect cells, but is essential for Nef-induced CD4 downregulation
11676	156110	NP_057857.2	Nef	downregulates	9606	920	NP_000607.1	T-cell surface glycoprotein CD4 isoform 1 precursor	14670336	2007-11-07 17:28:00	Expression of HIV-1 Nef in human monocyte-derived dendritic cells using an adenovirus based delivery system decreases CD4 levels, but has no effect on class I MHC
11676	156110	NP_057857.2	Nef	downregulates	9606	920	NP_000607.1	T-cell surface glycoprotein CD4 isoform 1 precursor	15166428	2007-11-07 17:28:00	The Nef protein from the primary virus isolate HIV-1 KS2 lacks two glutamic acid residues (EE154-5) and has a decreased ability to downregulate CD4
11676	156110	NP_057857.2	Nef	downregulates	9606	920	NP_000607.1	T-cell surface glycoprotein CD4 isoform 1 precursor	15166429	2007-11-07 17:28:00	HIV-1 expressing Nef proteins defective in CD4 downregulation activity retain wild-type levels of infectivity in single-round assays, but exhibit delayed replication kinetics and lower titers compared to the wild-type virus in monocyte-derived macrophages
11676	156110	NP_057857.2	Nef	downregulates	9606	920	NP_000607.1	T-cell surface glycoprotein CD4 isoform 1 precursor	15194762	2007-11-07 17:28:00	HIV-1 group N and group O Nef alleles only weakly downregulate CD4, CD28, and class I and II MHC molecules
11676	156110	NP_057857.2	Nef	downregulates	9606	920	NP_000607.1	T-cell surface glycoprotein CD4 isoform 1 precursor	15202998	2007-11-07 17:28:00	HIV-1 Nef forms a ternary complex with ARF1 and beta-COP in endosomes, which facilitates Nef-induced downregulation and transport of CD4 to acidic late-endosomal compartments
11676	156110	NP_057857.2	Nef	downregulates	9606	920	NP_000607.1	T-cell surface glycoprotein CD4 isoform 1 precursor	15494497	2007-11-07 17:28:00	PMA treatment of T cells expressing HIV-1 Nef, which downregulates CD4, restores cell surface CD4 up to 35%; mutations in the phosphorylation sites of the CD4 cytoplasmic tail (Ser408 and Ser415) abolish this effect of PMA
11676	156110	NP_057857.2	Nef	downregulates	9606	920	NP_000607.1	T-cell surface glycoprotein CD4 isoform 1 precursor	15722538	2007-11-07 17:28:00	Experiments using both a recombinant HIV-1 Integrase-defective virus and a diketo acid Integrase inhibitor demonstrate that HIV-1 Nef expressed from extrachromosomal DNA (E-DNA) downregulates CD4 surface expression on primary CD4(+) T lymphocytes
11676	156110	NP_057857.2	Nef	interacts with	9606	920	NP_000607.1	T-cell surface glycoprotein CD4 isoform 1 precursor	15956605	2007-11-07 17:28:00	Bioluminescence resonance energy transfer (BRET) and co-immunoprecipitation assays have been used to demonstrate the interaction of HIV-1 Nef and CD4 in intact human cells
11676	156110	NP_057857.2	Nef	downregulates	9606	920	NP_000607.1	T-cell surface glycoprotein CD4 isoform 1 precursor	16116206	2007-11-07 17:28:00	HIV-1 Nef-mediated CD4 downregulation is profoundly inhibited by the synergistic effect of Eps15DIII, a dominant negative mutant of Eps involved in endocytosis and RNA interference of AP-2 expression
11676	156110	NP_057857.2	Nef	downregulates	9606	920	NP_000607.1	T-cell surface glycoprotein CD4 isoform 1 precursor	1.63652e+15	2007-11-07 17:29:00	HIV-1 Nef induces drastic and moderate downregulation of CD4 and MHC-I in resting CD4(+) T lymphocytes, respectively, but markedly upregulates cell surface levels of the MHC-II invariant chain CD74
11676	156110	NP_057857.2	Nef	downregulates	9606	920	NP_000607.1	T-cell surface glycoprotein CD4 isoform 1 precursor	16979207	2007-11-07 17:31:00	CD4 and MHC-1 downregulation are highly conserved in primary HIV-1 Nef alleles from brain and lymphoid tissues, but Pak2 activation is highly variable
11676	156110	NP_057857.2	Nef	downregulates	9606	925	NP_001759.3	T-cell surface glycoprotein CD8 alpha chain isoform 1 precursor	1.12519e+23	2007-11-07 17:28:00	HIV-inoculated and HIV-1 Nef-treated human peripheral blood lymphocytes downregulate cell surface CD8, and this down-modulation could inhibit anti-HIV cytotoxicity associated with cytotoxic T-cell function
11676	156110	NP_057857.2	Nef	co-localizes with	9606	926	NP_742097.1	CD8b antigen isoform 1 precursor	16103193	2007-11-07 17:28:00	Co-localization of HIV-1 Nef and CD8beta is revealed by staining assays in 293T cells expressing both proteins
11676	156110	NP_057857.2	Nef	downregulates	9606	926	NP_742097.1	CD8b antigen isoform 1 precursor	16103193	2007-11-07 17:28:00	Downregulation of CD8beta by HIV-1 Nef requires an intact AP-2 complex
11676	156110	NP_057857.2	Nef	downregulates	9606	926	NP_742097.1	CD8b antigen isoform 1 precursor	16103193	2007-11-07 17:28:00	HIV-1 Nef downregulates surface expression of the beta-chain of the CD8 receptor by accelerated endocytosis; amino acid positions 57 to 58 and 174 to 175 in Nef are involved in the downmodulation
11676	155030	NP_057850.1	Pr55(Gag)	co-localizes with	9606	928	NP_001760.1	CD9 antigen	1.67356e+15	2007-11-07 17:31:00	HIV-1 Gag proteins co-localize with tetraspanins CD9, CD81, and CD82 in CD63-enriched microdomains
11676	155971	NP_579894.2	Envelope surface glycoprotein gp120	inhibited by	9606	928	NP_001760.1	CD9 antigen	17015697	2007-11-07 17:31:00	Overexpression of CD81 and CD9 renders cells less susceptible to HIV-1 gp120/gp41-mediated syncytia formation; antibodies raised against CD9 and CD81 enhance syncytia formation
11676	156110	NP_057857.2	Nef	upregulates	9606	929	NP_000582.1	monocyte differentiation antigen CD14 precursor	12414752	2007-11-07 17:28:00	HIV-1 Nef enhances membrane-bound (m) CD14 expression on monocytes but does not induce the release of soluble CD14 into the culture supernatants of PBMC; the upregulation of mCD14 expression does not involve endogenously produced IL-10
11676	156110	NP_057857.2	Nef	upregulates	9606	933	NP_001762.1	CD22 molecule	12853962	2007-11-07 17:28:00	B lymphocytes exposed to supernatants from HIV-1 Nef-expressing macrophages have upregulated expression of receptors CD22, CD54, and CD58
11676	155971	NP_579894.2	Envelope surface glycoprotein gp120	interacts with	9606	939	NP_001233.1	CD27 antigen precursor	9263011	2007-11-07 17:27:00	HIV-1 gp120 induces CD4 association with lymphocyte surface molecules CD3, CD11a, CD27, CD45RA, CD45RB, CD45RO, CD49d, CD38, CD26, CD59, CD95 and class I MHC molecules
11676	155807	NP_057852.2	Vpr	downregulates	9606	940	NP_006130.1	T-cell-specific surface glycoprotein CD28 isoform 1 precursor	17023015	2007-11-07 17:31:00	HIV-1 Vpr significantly downregulates CD28 expression in infected T cells
11676	155871	NP_057853.1	Tat	interacts with	9606	940	NP_006130.1	T-cell-specific surface glycoprotein CD28 isoform 1 precursor	90456149510190	2007-11-07 17:28:00	HIV-1 Tat interacts with CD3 and CD28 to co-stimulate IL-2 and IL-8 expression
11676	155871	NP_057853.1	Tat	inhibited by	9606	940	NP_006130.1	T-cell-specific surface glycoprotein CD28 isoform 1 precursor	12077252	2007-11-07 17:28:00	Recruitment of phosphatidylinositol 3-kinase to CD28 inhibits HIV-1 Tat-mediated transcription
11676	155971	NP_057856.1	Envelope surface glycoprotein gp160, precursor	interacts with	9606	940	NP_006130.1	T-cell-specific surface glycoprotein CD28 isoform 1 precursor	84502249328113	2007-11-07 17:30:00	Antibodies against cell surface molecules LFA-1, ICAM-1, HLA-DR, and CD28 inhibit the HIV-1 gp160-induced B cell differentiation response; gp160 also induces IL-6R and CD23 molecule expression on B cells
11676	155971	NP_579894.2	Envelope surface glycoprotein gp120	inhibits	9606	940	NP_006130.1	T-cell-specific surface glycoprotein CD28 isoform 1 precursor	7541827	2007-11-07 17:30:00	The binding of HIV-1 gp120 to CD4 molecules on T cells interrupts the sequential cascade of intercellular interactions involving antigen/MHC class II-TCR/CD4, CD40L-CD40, and B71-CD28
11676	155971	NP_579894.2	Envelope surface glycoprotein gp120	inhibited by	9606	940	NP_006130.1	T-cell-specific surface glycoprotein CD28 isoform 1 precursor	7589092	2007-11-07 17:27:00	Molecular interactions of CD2 with LFA-3 and CD28 with B7-1 in conjunction with TCR occupancy prevent T cells from programmed apoptosis mediated by binding of CD4 to HIV-1 gp120, resulting in increased levels of IL-2 and IL-4 secretion from the T cells
11676	155971	NP_579894.2	Envelope surface glycoprotein gp120	interacts with	9606	940	NP_006130.1	T-cell-specific surface glycoprotein CD28 isoform 1 precursor	8706326	2007-11-07 17:30:00	In the presence of HIV-1 gp120, stimulation through the CD28 pathway partially restores IL-2 and IFN-gamma production by T cell lines in response to anti-CD3 antibodies
11676	155971	NP_579895.1	Envelope transmembrane glycoprotein gp41	inhibits	9606	940	NP_006130.1	T-cell-specific surface glycoprotein CD28 isoform 1 precursor	1832084	2007-11-07 17:31:00	HIV-1 gp41 peptide (amino acids 581-597) inhibits lymphoproliferation stimulated via the T-cell-activation molecules CD3, CD2, and CD28, as well as via direct stimulation mediated by phorbol ester combined with ionomycin
11676	156110	NP_057857.2	Nef	upregulates	9606	940	NP_006130.1	T-cell-specific surface glycoprotein CD28 isoform 1 precursor	10618429	2007-11-07 17:28:00	HIV-1 Nef upregulates IL-2 secretion and HIV-1 transcription in T cells stimulated via CD3 or CD28
11676	156110	NP_057857.2	Nef	downregulates	9606	940	NP_006130.1	T-cell-specific surface glycoprotein CD28 isoform 1 precursor	1.12852e+31	2007-11-07 17:28:00	Amino acid residues 57-59 in HIV-1 Nef interact with the cytoplasmic domain at positions 185-193 of CD28, resulting in CD28 downregulation by endocytosis via the AP-2 pathway
11676	156110	NP_057857.2	Nef	co-localizes with	9606	940	NP_006130.1	T-cell-specific surface glycoprotein CD28 isoform 1 precursor	11285224	2007-11-07 17:28:00	CD28 co-localizes with the AP-2 clathrin adaptor and an HIV-1 Nef-GFP fusion protein
11676	156110	NP_057857.2	Nef	downregulates	9606	940	NP_006130.1	T-cell-specific surface glycoprotein CD28 isoform 1 precursor	1.12852e+39	2007-11-07 17:28:00	HIV-1 Nef downregulates CD28, a major co-stimulatory receptor that mediates effective T-cell activation, by accelerating CD28 endocytosis via the AP-2 pathway
11676	156110	NP_057857.2	Nef	downregulates	9606	940	NP_006130.1	T-cell-specific surface glycoprotein CD28 isoform 1 precursor	12836198	2007-11-07 17:28:00	HIV-1 Nef directly interacts with clathrin adaptor complexes (AP) to downregulate numerous cellular proteins, including CD4, MHC-I, LIGHT, DC-SIGN, CD28 and MHC-II, by misrouting them to the endosomal degradation compartment or the trans Golgi-network
11676	156110	NP_057857.2	Nef	downregulates	9606	940	NP_006130.1	T-cell-specific surface glycoprotein CD28 isoform 1 precursor	15194762	2007-11-07 17:28:00	HIV-1 group N and group O Nef alleles only weakly downregulate CD4, CD28, and class I and II MHC molecules
11676	155807	NP_057852.2	Vpr	downregulates	9606	941	NP_005182.1	T-lymphocyte activation antigen CD80 precursor	15611322	2007-11-07 17:28:00	HIV-1 Vpr downregulates the expression of several immunologically important molecules including CD40, CD80, CD83, and CD86 co-stimulatory molecules on monocyte-derived macrophage (MDM) and monocyte-derived dendritic cells (MDDC)
11676	155807	NP_057852.2	Vpr	downregulates	9606	941	NP_005182.1	T-lymphocyte activation antigen CD80 precursor	15956545	2007-11-07 17:28:00	HIV-1 Vpr inhibits the expression of co-stimulatory molecules including CD80, CD83, and CD86 at the transcriptional level without altering normal cellular transcription during dendritic cell maturation
11676	155871	NP_057853.1	Tat	upregulates	9606	941	NP_005182.1	T-lymphocyte activation antigen CD80 precursor	11751963	2007-11-07 17:27:00	HIV-1 Tat upregulates the expression of MHC and co-stimulatory molecules CD40, CD80, CD83 and CD86 in monocyte-derived dendritic cells, thereby driving T cell-mediated immune responses
11676	155971	NP_579894.2	Envelope surface glycoprotein gp120	inhibits	9606	941	NP_005182.1	T-lymphocyte activation antigen CD80 precursor	7541827	2007-11-07 17:30:00	The binding of HIV-1 gp120 to CD4 molecules on T cells interrupts the sequential cascade of intercellular interactions involving antigen/MHC class II-TCR/CD4, CD40L-CD40, and B71-CD28
11676	155971	NP_579894.2	Envelope surface glycoprotein gp120	inhibited by	9606	941	NP_005182.1	T-lymphocyte activation antigen CD80 precursor	7589092	2007-11-07 17:27:00	Molecular interactions of CD2 with LFA-3 and CD28 with B7-1 in conjunction with TCR occupancy prevent T cells from programmed apoptosis mediated by binding of CD4 to HIV-1 gp120, resulting in increased levels of IL-2 and IL-4 secretion from the T cells
11676	156110	NP_057857.2	Nef	interacts with	9606	941	NP_005182.1	T-lymphocyte activation antigen CD80 precursor	8086129	2007-11-07 17:31:00	HIV-1 Nef-induced B-cell differentiation response is suppressed by monoclonal antibodies to cell surface molecule B7, indicating an interaction between Nef and B7
11676	156110	NP_057857.2	Nef	binds	9606	941	NP_005182.1	T-lymphocyte activation antigen CD80 precursor	16177101	2007-11-07 17:28:00	HIV-1 Nef co-localizes with MHC class I (MHCI), CD80, and CD86 in intracellular compartments by staining assays, and binds to both human CD80 and CD86 using yeast two-hybrid assays
11676	156110	NP_057857.2	Nef	downregulates	9606	941	NP_005182.1	T-lymphocyte activation antigen CD80 precursor	1.61771e+31	2007-11-07 17:28:00	HIV-1 Nef downregulates the co-stimulatory molecule CD80 from the cell surface in the human monocytic U937 cell line as well as in mouse macrophages and dendritic cells
11676	155807	NP_057852.2	Vpr	downregulates	9606	942	NP_787058.3	T-lymphocyte activation antigen CD86 isoform 1	15611322	2007-11-07 17:29:00	HIV-1 Vpr downregulates the expression of several immunologically important molecules including CD40, CD80, CD83, and CD86 co-stimulatory molecules on monocyte-derived macrophage (MDM) and monocyte-derived dendritic cells (MDDC)
11676	155807	NP_057852.2	Vpr	downregulates	9606	942	NP_787058.3	T-lymphocyte activation antigen CD86 isoform 1	15956545	2007-11-07 17:29:00	HIV-1 Vpr inhibits the expression of co-stimulatory molecules including CD80, CD83, and CD86 at the transcriptional level without altering normal cellular transcription during dendritic cell maturation
11676	155871	NP_057853.1	Tat	upregulates	9606	942	NP_787058.3	T-lymphocyte activation antigen CD86 isoform 1	11751963	2007-11-07 17:27:00	HIV-1 Tat upregulates the expression of MHC and co-stimulatory molecules CD40, CD80, CD83 and CD86 in monocyte-derived dendritic cells, thereby driving T cell-mediated immune responses
11676	156110	NP_057857.2	Nef	binds	9606	942	NP_787058.3	T-lymphocyte activation antigen CD86 isoform 1	16177101	2007-11-07 17:28:00	HIV-1 Nef co-localizes with MHC class I (MHCI), CD80, and CD86 in intracellular compartments by staining assays, and binds to both human CD80 and CD86 using yeast two-hybrid assays
11676	156110	NP_057857.2	Nef	downregulates	9606	942	NP_787058.3	T-lymphocyte activation antigen CD86 isoform 1	1.61771e+23	2007-11-07 17:28:00	HIV-1 Nef downregulates CD86 from the cell surface in the human monocytic U937 cell line as well as in mouse macrophages and dendritic cells
11676	155807	NP_057852.2	Vpr	downregulates	9606	945	NP_001763.2	CD33 antigen (gp67)	15611322	2007-11-07 17:28:00	HIV-1 Vpr downregulates CD33 expression in PBMC
11676	155971	NP_579894.2	Envelope surface glycoprotein gp120	interacts with	9606	952	NP_001766.2	ADP-ribosyl cyclase 1	75397559263011	2007-11-07 17:27:00	Treatment of CD4+ T cells with HIV-1 gp120 significantly increases CD4 association with CD3, CD45RA, CD45RB, CD59, CD38, CD26 and HLA class I, and decreases that with CD45RC
11676	155971	NP_579894.2	Envelope surface glycoprotein gp120	interacts with	9606	952	NP_001766.2	ADP-ribosyl cyclase 1	9263011	2007-11-07 17:27:00	HIV-1 gp120 induces CD4 association with lymphocyte surface molecules CD3, CD11a, CD27, CD45RA, CD45RB, CD45RO, CD49d, CD38, CD26, CD59, CD95 and class I MHC molecules
11676	155971	NP_579894.2	Envelope surface glycoprotein gp120	inhibited by	9606	952	NP_001766.2	ADP-ribosyl cyclase 1	1.05939e+15	2007-11-07 17:31:00	CD38 expression blocks lymphocyte susceptibility to HIV-1 infection by inhibiting HIV-1 gp120/CD4-dependent viral binding to target cells
11676	155807	NP_057852.2	Vpr	downregulates	9606	958	NP_001241.1	tumor necrosis factor receptor superfamily member 5 isoform 1 precursor	15611322	2007-11-07 17:28:00	HIV-1 Vpr downregulates the expression of several immunologically important molecules including CD40, CD80, CD83, and CD86 co-stimulatory molecules on monocyte-derived macrophage (MDM) and monocyte-derived dendritic cells (MDDC)
11676	155871	NP_057853.1	Tat	upregulates	9606	958	NP_001241.1	tumor necrosis factor receptor superfamily member 5 isoform 1 precursor	11751963	2007-11-07 17:27:00	HIV-1 Tat upregulates the expression of MHC and co-stimulatory molecules CD40, CD80, CD83 and CD86 in monocyte-derived dendritic cells, thereby driving T cell-mediated immune responses
11676	155945	NP_057855.1	Vpu	upregulates	9606	958	NP_001241.1	tumor necrosis factor receptor superfamily member 5 isoform 1 precursor	15078922	2007-11-07 17:29:00	HIV-1 Vpu upregulates CD40 expression, which enhances efficient expression of VCAM-1 in endothelial cells
11676	155971	NP_579894.2	Envelope surface glycoprotein gp120	inhibits	9606	958	NP_001241.1	tumor necrosis factor receptor superfamily member 5 isoform 1 precursor	7541827	2007-11-07 17:30:00	The binding of HIV-1 gp120 to CD4 molecules on T cells interrupts the sequential cascade of intercellular interactions involving antigen/MHC class II-TCR/CD4, CD40L-CD40, and B71-CD28
11676	155971	NP_579894.2	Envelope surface glycoprotein gp120	inhibits	9606	958	NP_001241.1	tumor necrosis factor receptor superfamily member 5 isoform 1 precursor	11087201	2007-11-07 17:30:00	HIV-1 gp120-induced reduction of IL-12 parallels IL-10 induction and inhibits translocation of CD40 to the surface of monocytes
11676	155971	NP_579894.2	Envelope surface glycoprotein gp120	upregulates	9606	958	NP_001241.1	tumor necrosis factor receptor superfamily member 5 isoform 1 precursor	15749123	2007-11-07 17:30:00	Upregulation of apoptosis genes such as NCK-associated protein 1, PTB domain adaptor protein CED-6, and TNF receptor superfamily 5 are induced by HIV-1 gp120 in human neurons
11676	155971	NP_579894.2	Envelope surface glycoprotein gp120	inhibits	9606	959	NP_000065.1	CD40 ligand	7.54183e+22	2007-11-07 17:30:00	The binding of HIV-1 gp120 to CD4 molecules on T cells interrupts the sequential cascade of intercellular interactions involving antigen/MHC class II-TCR/CD4, CD40L-CD40, and B71-CD28
11676	156110	NP_057857.2	Nef	inhibits	9606	959	NP_000065.1	CD40 ligand	16429138	2007-11-07 17:31:00	HIV-1 Nef suppresses immunoglobulin class-switch DNA recombination by inducing IkappaBalpha and SOCS proteins, which block CD154, IL-4 and IL-10 cytokine signaling via NF-kappaB and STAT transcription factors
11676	155807	NP_057852.2	Vpr	downregulates	9606	960	NP_000601.3	CD44 antigen isoform 1 precursor	12444143	2007-11-07 17:27:00	HIV-1 Vpr potentiates the suppression of CD44 by glucocorticoids via the glucocorticoid receptor pathway
11676	155971	NP_579894.2	Envelope surface glycoprotein gp120	interacts with	9606	965	NP_001770.1	lymphocyte function-associated antigen 3 isoform 1	1757107	2007-11-07 17:30:00	Antibodies to LFA-3 block the early stages of HIV-1 infection by cell-free virus following HIV-1 gp120 binding to CD4
11676	155971	NP_579894.2	Envelope surface glycoprotein gp120	inhibited by	9606	965	NP_001770.1	lymphocyte function-associated antigen 3 isoform 1	7589092	2007-11-07 17:27:00	Molecular interactions of CD2 with LFA-3 and CD28 with B7-1 in conjunction with TCR occupancy prevent T cells from programmed apoptosis mediated by binding of CD4 to HIV-1 gp120, resulting in increased levels of IL-2 and IL-4 secretion from the T cells
11676	156110	NP_057857.2	Nef	upregulates	9606	965	NP_001770.1	lymphocyte function-associated antigen 3 isoform 1	12853962	2007-11-07 17:28:00	B lymphocytes exposed to supernatants from HIV-1 Nef-expressing macrophages have upregulated expression of receptors CD22, CD54, and CD58
11676	155030	NP_579876.2	matrix	co-localizes with	9606	966	NP_000602.1	CD59 glycoprotein preproprotein	10708443	2007-11-07 17:28:00	HIV-1 Matrix co-localizes with CD59 in lipid rafts, the site of virus particle budding from cells, and CD59 is incorporated into virus particles as a result of this process
11676	155971	NP_579894.2	Envelope surface glycoprotein gp120	interacts with	9606	966	NP_000602.1	CD59 glycoprotein preproprotein	75397559263011	2007-11-07 17:27:00	Treatment of CD4+ T cells with HIV-1 gp120 significantly increases CD4 association with CD3, CD45RA, CD45RB, CD59, CD38, CD26 and HLA class I, and decreases that with CD45RC
11676	155971	NP_579894.2	Envelope surface glycoprotein gp120	interacts with	9606	966	NP_000602.1	CD59 glycoprotein preproprotein	8887350	2007-11-07 17:30:00	The complement regulatory proteins CD55 (DAF) and CD59 (HRF20) exist on HIV-1 virions, along with HIV-1 gp120 molecules, suggesting an interaction between these proteins and gp120
11676	155971	NP_579894.2	Envelope surface glycoprotein gp120	interacts with	9606	966	NP_000602.1	CD59 glycoprotein preproprotein	9263011	2007-11-07 17:27:00	HIV-1 gp120 induces CD4 association with lymphocyte surface molecules CD3, CD11a, CD27, CD45RA, CD45RB, CD45RO, CD49d, CD38, CD26, CD59, CD95 and class I MHC molecules
11676	155971	NP_579895.1	Envelope transmembrane glycoprotein gp41	downregulates	9606	966	NP_000602.1	CD59 glycoprotein preproprotein	10786997	2007-11-07 17:31:00	A peptide corresponding to the amino acids 598-613 of HIV-1 gp41, as well as recombinant gp41 protein, markedly reduce CD59 levels in a dose dependent manner in human neuronal and glial cells
11676	155030	NP_579880.1	capsid	co-localizes with	9606	967	NP_001771.1	CD63 antigen isoform A	12230470	2007-11-07 17:29:00	In human macrophages, HIV-1 Capsid (p24) co-localizes with MHC II (HLA-DR), CD63, and Lamp1 in MHC II compartments
11676	155807	NP_057852.2	Vpr	activates	9606	969	NP_001772.1	early activation antigen CD69	16103171	2007-11-07 17:28:00	Human endothelial cell (EC)-stimulated virus-producing cells (p24(high) T cells) are activated to sometimes express CD69 (but not CD25, HLA-DR, VLA-1, or effector cytokines) in the presence of HIV-1 Vpr
11676	155871	NP_057853.1	Tat	upregulates	9606	969	NP_001772.1	early activation antigen CD69	10480634	2007-11-07 17:27:00	HIV-1 Tat binds to a cell surface receptor and activates a cell surface-mediated signal pathway in K562 cells, leading to the activation of NF-kappa B and the induction of CD69
11676	155971	NP_579894.2	Envelope surface glycoprotein gp120	downregulates	9606	969	NP_001772.1	early activation antigen CD69	8528739	2007-11-07 17:30:00	HIV-1 gp120 significantly inhibits CD69 expression in phytohemagglutinin-stimulated T cells in vitro and may also affect T-cell activation in vivo
11676	156110	NP_057857.2	Nef	downregulates	9606	969	NP_001772.1	early activation antigen CD69	9049297	2007-11-07 17:28:00	HIV-1 Nef blocks a receptor-proximal event in CD3 signaling by downregulating CD69 expression on the cell surface; mutations at amino acid residues P72, P75, R105 and R106 in Nef disrupts the ability of Nef to block CD3 signaling
11676	156110	NP_057857.2	Nef	downregulates	9606	969	NP_001772.1	early activation antigen CD69	11438519	2007-11-07 17:28:00	HIV-1 Nef downregulates CD69 in Jurkat cells in a concentration-dependent manner
11676	156110	NP_057857.2	Nef	upregulates	9606	972	NP_004346.1	HLA class II histocompatibility antigen gamma chain isoform b	1.1593e+23	2007-11-07 17:28:00	Upregulation of Ii expression by Nef at the cell surface impairs mature MHC class II antigen presentation
11676	156110	NP_057857.2	Nef	upregulates	9606	972	NP_004346.1	HLA class II histocompatibility antigen gamma chain isoform b	1.51948e+15	2007-11-07 17:28:00	HIV-1 group N and group O Nef alleles upregulate surface expression of invariant chain (Ii) associated with immature major histocompatibility complex (MHC) class II
11676	156110	NP_057857.2	Nef	upregulates	9606	972	NP_004346.1	HLA class II histocompatibility antigen gamma chain isoform b	1.63652e+15	2007-11-07 17:29:00	HIV-1 Nef induces drastic and moderate downregulation of CD4 and MHC-I in resting CD4(+) T lymphocytes, respectively, but markedly upregulates cell surface levels of the MHC-II invariant chain CD74
11676	156110	NP_057857.2	Nef	upregulates	9606	972	NP_004346.1	HLA class II histocompatibility antigen gamma chain isoform b	16439540	2007-11-07 17:29:00	Substitution of HIV-1 Nef acidic residue E160 with uncharged residues impairs the ability of Nef to upregulate the expression of DC-SIGN and the invariant chain of MHC class II at the cell surface
11676	155971	NP_579894.2	Envelope surface glycoprotein gp120	downregulates	9606	974	NP_000617.1	B-cell antigen receptor complex-associated protein beta chain isoform 1 precursor	10808179	2007-11-07 17:31:00	HIV-1 gp120 downregulates CD79B from the surface of dual-positive CD79b/CD20 B cells
11676	155971	NP_579894.2	Envelope surface glycoprotein gp120	downregulates	9606	974	NP_000617.1	B-cell antigen receptor complex-associated protein beta chain isoform 1 precursor	12482395	2007-11-07 17:31:00	SDF-1alpha reverses gp120-induced downregulation of CD79b in CD40- and IL-4-activated purified HIV-1 seronegative human peripheral blood B cells
11676	155030	NP_057850.1	Pr55(Gag)	co-localizes with	9606	975	NP_004347.1	CD81 antigen	1.6534e+31	2007-11-07 17:31:00	HIV-1 Gag proteins co-localize with CD63 and CD81 in intracellular exosomes
11676	155971	NP_579894.2	Envelope surface glycoprotein gp120	inhibited by	9606	975	NP_004347.1	CD81 antigen	17015697	2007-11-07 17:31:00	Overexpression of CD81 and CD9 renders cells less susceptible to HIV-1 gp120/gp41-mediated syncytia formation; antibodies raised against CD9 and CD81 enhance syncytia formation
11676	155971	NP_579894.2	Envelope surface glycoprotein gp120	downregulates	9606	977	NP_004348.2	CD151 antigen	12775420	2007-11-07 17:31:00	Downregulation of guanine nucleotide-releasing protein, CD151/PETA-3, neuronatin, neuroendocrine differentiation factor, mitochondria 16s rRNA, and signal recognition particle is observed in HIV-1 infected and HIV-1 gp120-treated astrocytes
11676	155807	NP_057852.2	Vpr	inactivates	9606	983	NP_001777.1	cyclin-dependent kinase 1 isoform 1	7.47408e+98	2007-11-07 17:28:00	HIV-1 Vpr inactivates the cdc2-cyclin B kinase complex by inhibiting the dephosphorylation of cdc2 tyrosine 15, leading to arrest in the G2 phase of the cell cycle
11676	155807	NP_057852.2	Vpr	inactivates	9606	983	NP_001777.1	cyclin-dependent kinase 1 isoform 1	7.4741e+54	2007-11-07 17:28:00	HIV-1 Vpr inactivates the cdc2-cyclin B kinase complex by inactivating cdc25C, the phosphatase that dephosphorylates and activates cdc2
11676	155807	NP_057852.2	Vpr	inactivates	9606	983	NP_001777.1	cyclin-dependent kinase 1 isoform 1	7494303	2007-11-07 17:28:00	Inactivation of the cdc2-cyclin B kinase complex and arrest in the G2 phase of the cell cycle has been mapped to the C-terminus of HIV-1 Vpr, including amino acids 73, 80 and 84-96
11676	155807	NP_057852.2	Vpr	activates	9606	983	NP_001777.1	cyclin-dependent kinase 1 isoform 1	9.18863e+22	2007-11-07 17:28:00	Accumulation of the hypophosphorylated or active form of cdc2 kinase is not required for HIV-1 Vpr-induced apoptosis, however one report indicates cdc2 is activated in Vpr-induced apoptotic cells
11676	155807	NP_057852.2	Vpr	inactivates	9606	983	NP_001777.1	cyclin-dependent kinase 1 isoform 1	9520381	2007-11-07 17:28:00	The human Vpr interacting protein (hVIP/MOV34) is a likely cellular cofactor for HIV-1 Vpr inactivation of the cdc2-cyclin B kinase complex and induction of cell cycle arrest
11676	155807	NP_057852.2	Vpr	inhibits	9606	983	NP_001777.1	cyclin-dependent kinase 1 isoform 1	9560267	2007-11-07 17:28:00	Data suggests that HIV-1 Vpr transactivation of the HIV-LTR promoter occurs through the inhibition of p300-associated cdc2-cyclin B kinase complex activity which enhances transcriptional activation by Rel A and p300
11676	155807	NP_057852.2	Vpr	inactivates	9606	983	NP_001777.1	cyclin-dependent kinase 1 isoform 1	11878934	2007-11-07 17:28:00	Inactivation of the cdc2-cyclin B kinase complex by HIV-1 Vpr leads to the activation of Poly(A) polymerase
11676	155871	NP_057853.1	Tat	enhances	9606	983	NP_001777.1	cyclin-dependent kinase 1 isoform 1	7716549	2007-11-07 17:30:00	Cdc2 activity is enhanced by HIV-1 Tat expression in Jurkat T cells and is associated with Tat-induced apoptosis
11676	155871	NP_057853.1	Tat	interacts with	9606	983	NP_001777.1	cyclin-dependent kinase 1 isoform 1	15050687	2007-11-07 17:28:00	When expressed in astrocytes, neurons, and non-glial 293T cells, HIV-1 Tat interacts with a number of cell cycle-related proteins including cyclin A, cyclin B, cyclin D3, Cdk2, Cdk4, Cdk1/Cdc2, cdc6, p27, p53, p63, hdlg, and PCNA
11676	155908	NP_057854.1	Rev	phosphorylated by	9606	983	NP_001777.1	cyclin-dependent kinase 1 isoform 1	8806671	2007-11-07 17:29:00	cdc2 has been shown to phosphorylate Rev in vitro
11676	155971	NP_579894.2	Envelope surface glycoprotein gp120	induces accumulation of	9606	983	NP_001777.1	cyclin-dependent kinase 1 isoform 1	8524869	2007-11-07 17:30:00	Cell-cell contact between T cells expressing HIV-1 gp120/gp41 and other T cells expressing CD4 receptors leads to the rapid accumulation of cyclin B and tyrosine-hyperphosphorylated p34cdc2 (cdk1) kinase, indicative of cell cycle arrest at G2 phase
11676	155971	NP_579894.2	Envelope surface glycoprotein gp120	upregulates	9606	983	NP_001777.1	cyclin-dependent kinase 1 isoform 1	17011204	2007-11-07 17:31:00	In cultured neurons, HIV-1 gp120 increases transcription factor E2F1 levels in the nucleus, stimulates its transcriptional activity, and enhances the expression of the E2F1 target proteins Cdc2 and Puma
11676	155871	NP_057853.1	Tat	interacts with	9606	990	NP_001245.1	cell division control protein 6 homolog	15050687	2007-11-07 17:28:00	When expressed in astrocytes, neurons, and non-glial 293T cells, HIV-1 Tat interacts with a number of cell cycle-related proteins including cyclin A, cyclin B, cyclin D3, Cdk2, Cdk4, Cdk1/Cdc2, cdc6, p27, p53, p63, hdlg, and PCNA
11676	155871	NP_057853.1	Tat	downregulates	9606	991	NP_001246.2	cell division cycle protein 20 homolog	16751065	2007-11-07 17:31:00	The DNA repair gene DNA-PKcs and cell cycle-related genes Cdc20, Cdc25C, KIF2C and CTS1 are downregulated in HIV-1 Tat-expressing human rhabdomyosarcoma cells
11676	155807	NP_057852.2	Vpr	inactivates	9606	995	NP_001781.1	cell division cycle 25C protein isoform a	7.4741e+46	2007-11-07 17:28:00	HIV-1 Vpr inactivates the cdc2-cyclin B kinase complex by inactivating cdc25C, the phosphatase that dephosphorylates and activates cdc2
11676	155807	NP_057852.2	Vpr	inactivates	9606	995	NP_001781.1	cell division cycle 25C protein isoform a	7494303	2007-11-07 17:28:00	Inactivation of the cdc2-cyclin B kinase complex through Cdc25c and arrest in the G2 phase of the cell cycle has been mapped to the C-terminus of HIV-1 Vpr, including amino acids 73, 80 and 84-96
11676	155807	NP_057852.2	Vpr	inactivates	9606	995	NP_001781.1	cell division cycle 25C protein isoform a	9520381	2007-11-07 17:28:00	The human Vpr interacting protein (hVIP/MOV34) is a likely cellular cofactor for HIV-1 Vpr inactivation of the cdc2-cyclin B kinase complex through Cdc25c and induction of cell cycle arrest
11676	155807	NP_057852.2	Vpr	induces release of	9606	995	NP_001781.1	cell division cycle 25C protein isoform a	11691994	2007-11-07 17:28:00	Rupture of HIV-1 Vpr-induced nuclear envelope herniations produces transient loss of the subcellular compartmentalization of Wee1, Cdc25C, cyclin B1, and presumably other soluble cellular components, resulting in their release into the cytoplasm
11676	155807	NP_057852.2	Vpr	binds	9606	995	NP_001781.1	cell division cycle 25C protein isoform a	14972559	2007-11-07 17:28:00	A minimal domain between amino acids 334 and 379 of Cdc25c, upstream of its catalytic site, is sufficient to bind HIV-1 Vpr; mutation at residue E352 of Cdc25c greatly reduces binding of Vpr to Cdc25c
11676	155807	NP_057852.2	Vpr	binds	9606	995	NP_001781.1	cell division cycle 25C protein isoform a	14972559	2007-11-07 17:28:00	Binding of Cdc25c to HIV-1 Vpr is required for Vpr-mediated G2 arrest in HeLa cells
11676	155807	NP_057852.2	Vpr	complexes with	9606	995	NP_001781.1	cell division cycle 25C protein isoform a	15708996	2007-11-07 17:28:00	HIV-1 Vpr forms a triple complex with 14-3-3 eta and Cdc25C and thereby promotes cell cycle arrest at the G(2)/M phase by facilitating association of 14-3-3 and Cdc25C
11676	155871	NP_057853.1	Tat	downregulates	9606	995	NP_001781.1	cell division cycle 25C protein isoform a	16751065	2007-11-07 17:31:00	The DNA repair gene DNA-PKcs and cell cycle-related genes Cdc20, Cdc25C, KIF2C and CTS1 are downregulated in HIV-1 Tat-expressing human rhabdomyosarcoma cells
11676	156110	NP_057857.2	Nef	interacts with	9606	998	NP_001782.1	cell division control protein 42 homolog isoform 1	8.99483e+22	2007-11-07 17:28:00	The activation of Nef-associated kinase (NAK; also known as p21-activated kinase 1 or PAK1) by HIV-1 Nef is via the small GTPases Cdc42 and Rac1, suggesting an interaction between Nef and these GTPases
11676	156110	NP_057857.2	Nef	upregulates	9606	998	NP_001782.1	cell division control protein 42 homolog isoform 1	1.03666e+15	2007-11-07 17:27:00	HIV-1 Nef treatment upregulates active CDC42 levels in dendritic cells
11676	156110	NP_057857.2	Nef	inhibits	9606	998	NP_001782.1	cell division control protein 42 homolog isoform 1	16687395	2007-11-07 17:31:00	HIV-1 Nef inhibits the concomitant activation of the actin organizer N-Wasp by interfering with the translocation of N-Wasp to the cell periphery and blocks morphological changes induced by the known N-Wasp regulators Rac1 and Cdc42
11676	155807	NP_057852.2	Vpr	upregulates	9606	999	NP_004351.1	cadherin-1 preproprotein	10713718	2007-11-07 17:27:00	HIV-1 Vpr-expressing Jurkat T cell clones showed upregulated expression of cadherin, suggesting a role of Vpr in modulating the cell adhesion process
11676	155871	NP_057853.1	Tat	enhances	9606	1017	NP_001789.2	cyclin-dependent kinase 2 isoform 1	7716549	2007-11-07 17:30:00	Cdk2 activity is enhanced by HIV-1 Tat expression in Jurkat T cells and is associated with Tat-induced apoptosis
11676	155871	NP_057853.1	Tat	activates	9606	1017	NP_001789.2	cyclin-dependent kinase 2 isoform 1	9223324	2007-11-07 17:27:00	HIV-1 Tat induces Cyclin E-associated cdk activity in lymphocytes, indicating Tat drives cells to the late G1 phase of the cell cycle
11676	155871	NP_057853.1	Tat	stimulated by	9606	1017	NP_001789.2	cyclin-dependent kinase 2 isoform 1	9.31182e+30	2007-11-07 17:30:00	Cdk2/cyclin E stimulates Tat-dependent HIV-1 transcription
11676	155871	NP_057853.1	Tat	activates	9606	1017	NP_001789.2	cyclin-dependent kinase 2 isoform 1	9.31182e+30	2007-11-07 17:30:00	HIV-1 Tat induces Cdk2 to phosphorylate the RNA Polymerase C-terminal domain
11676	155871	NP_057853.1	Tat	downregulates	9606	1017	NP_001789.2	cyclin-dependent kinase 2 isoform 1	9525916	2007-11-07 17:28:00	HIV-1 Tat induces a G1 arrest in cells of glial origin, leading to a downregulation of cyclin E-Cdk2 kinase activity and phosphorylation of Rb
11676	155871	NP_057853.1	Tat	phosphorylated by	9606	1017	NP_001789.2	cyclin-dependent kinase 2 isoform 1	1.21145e+15	2007-11-07 17:30:00	Cdk2 phosphorylates HIV-1 Tat
11676	155871	NP_057853.1	Tat	interacts with	9606	1017	NP_001789.2	cyclin-dependent kinase 2 isoform 1	12114499	2007-11-07 17:30:00	Tat-mediated phosphorylation of RNA Polymerase C-terminal domain involves dynamic interactions of Cdk2 with Tat amino acids 15-24 and 36-49 and requires cysteine 22 in the activation domain of Tat and amino acids 42-72 of Tat
11676	155871	NP_057853.1	Tat	interacts with	9606	1017	NP_001789.2	cyclin-dependent kinase 2 isoform 1	15050687	2007-11-07 17:28:00	When expressed in astrocytes, neurons, and non-glial 293T cells, HIV-1 Tat interacts with a number of cell cycle-related proteins including cyclin A, cyclin B, cyclin D3, Cdk2, Cdk4, Cdk1/Cdc2, cdc6, p27, p53, p63, hdlg, and PCNA
11676	155871	NP_057853.1	Tat	binds	9606	1017	NP_001789.2	cyclin-dependent kinase 2 isoform 1	16289656	2007-11-07 17:29:00	HIV-1 Tat 41/44 peptide TAALS from the core domain of Tat inhibits Tat-mediated HIV-1 gene expression and replication by binding the Cdk2/Cyclin E complex and inhibiting the phosphorylation of serine 5 of RNAPII
11676	155871	NP_057853.1	Tat	phosphorylated by	9606	1017	NP_001789.2	cyclin-dependent kinase 2 isoform 1	17083724	2007-11-07 17:31:00	Amino acid residues serine 16 and 46 of HIV-1 Tat are phosphorylated by CDK2; mutation of these two residues reduces HIV-1 transcription in cells
11676	155871	NP_057853.1	Tat	requires	9606	1019	NP_000066.1	cyclin-dependent kinase 4	10639311	2007-11-07 17:28:00	Cell cycle progression through G1 phase, and in particular the activity of the G1-specific CDK4, is required for HIV-1 Tat transactivation of the HIV-1 LTR promoter
11676	155871	NP_057853.1	Tat	interacts with	9606	1019	NP_000066.1	cyclin-dependent kinase 4	15050687	2007-11-07 17:28:00	When expressed in astrocytes, neurons, and non-glial 293T cells, HIV-1 Tat interacts with a number of cell cycle-related proteins including cyclin A, cyclin B, cyclin D3, Cdk2, Cdk4, Cdk1/Cdc2, cdc6, p27, p53, p63, hdlg, and PCNA
11676	155871	NP_057853.1	Tat	downregulates	9606	1020	NP_004926.1	cyclin-dependent kinase 5 isoform 1	12491158	2007-11-07 17:28:00	HIV-1 Tat downregulates the expression of p35, a neuron-specific activator of cdk5, and also binds to Puralpha, which associates with cdk5, leading to deregulation of neuronal differentiation and survival
11676	155807	NP_057852.2	Vpr	enhanced by	9606	1022	NP_001790.1	cyclin-dependent kinase 7	12379213	2007-11-07 17:28:00	As a component of the TFIIH transcription complex, CDK7 enhances the synergistic activation of glucocorticoid receptor by HIV-1 Vpr and p300
11676	155807	NP_057852.2	Vpr	inhibited by	9606	1022	NP_001790.1	cyclin-dependent kinase 7	12379213	2007-11-07 17:28:00	As a component of the TFIIH transcription complex, CDK7 inhibits HIV-1 Vpr cell cycle-arresting function
11676	155871	NP_057853.1	Tat	binds	9606	1022	NP_001790.1	cyclin-dependent kinase 7	8.62827e+34	2007-11-07 17:28:00	Amino acids 1-48 of HIV-1 Tat, which includes the Tat activation domain, mediate the binding of Tat to CAK and the TFIIH complex through a direct interaction with CDK7 and possibly other TFIIH subunits, including p62 and ERCC3
11676	155871	NP_057853.1	Tat	interacts with	9606	1022	NP_001790.1	cyclin-dependent kinase 7	8.84945e+27	2007-11-07 17:29:00	HIV-1 Tat interacts with the RNA polymerase II holoenzyme and transcription preinitiation complexes, which include TFIIH, during Tat-mediated transactivation of the HIV-1 LTR
11676	155871	NP_057853.1	Tat	requires	9606	1022	NP_001790.1	cyclin-dependent kinase 7	8.93453e+20	2007-11-07 17:28:00	CAK/TFIIH is required for HIV-1 Tat-mediated transactivation of the HIV-1 LTR promoter
11676	155871	NP_057853.1	Tat	stimulates	9606	1022	NP_001790.1	cyclin-dependent kinase 7	8.93453e+65	2007-11-07 17:28:00	Interaction of HIV-1 Tat with TFIIH stimulates phosphorylation of Ser-5 of the RNA polymerase II C-terminal domain (CTD), which in turn also stimulates co-transcriptional capping of HIV-1 mRNA
11676	155871	NP_057853.1	Tat	synergizes with	9606	1022	NP_001790.1	cyclin-dependent kinase 7	8934526	2007-11-07 17:28:00	TFIIH synergizes with HIV-1 Tat to induce transcription elongation from the HIV-1 LTR promoter
11676	155871	NP_057853.1	Tat	binds	9606	1022	NP_001790.1	cyclin-dependent kinase 7	9.31182e+22	2007-11-07 17:28:00	TFIIH subunits CDK7 and cyclin H have been identified as two components associated with the Tat-associated CTD kinase (TTK) that binds to HIV-1 Tat
11676	155871	NP_057853.1	Tat	interacts with	9606	1022	NP_001790.1	cyclin-dependent kinase 7	9.65167e+38	2007-11-07 17:28:00	TFIIH interacts with HIV-1 Tat as a component of the HIV-1 transcription preinitiation complex, but is released from the elongation complex which includes P-TEFb
11676	155871	NP_057853.1	Tat	interacts with	9606	1022	NP_001790.1	cyclin-dependent kinase 7	12049628	2007-11-07 17:28:00	Phosphorylation of CDK7 by CDK2 is involved in the interaction of HIV-1 Tat with CDK7 and subsequent activation of HIV-1 transactivation of the HIV-1 LTR promoter
11676	155871	NP_057853.1	Tat	interacts with	9606	1024	NP_001251.1	cyclin-dependent kinase 8	9121429	2007-11-07 17:28:00	HIV-1 Tat interacts with the RNA polymerase II holoenzyme, which includes CDK8, during Tat-mediated transactivation of the HIV-1 LTR
11676	155807	NP_057852.2	Vpr	interacts with	9606	1025	NP_001252.1	cyclin-dependent kinase 9	10931842	2007-11-07 17:28:00	HIV-1 Vpr interacts with CDK9 through binding to HIV-1 Tat and cyclin T1 in a ternary complex, Tat-Vpr-Cyclin T1-CDK9, and enhances Tat transactivation of the viral LTR promoter
11676	155871	NP_057853.1	Tat	stimulates	9606	1025	NP_001252.1	cyclin-dependent kinase 9	7.8535e+169	2007-11-07 17:27:00	During HIV-1 Tat mediated transactivation of the HIV-1 LTR promoter, Tat stimulates the phosphorylation of the C-terminal domain (CTD) of RNA polymerase II by P-TEFb, leading to transcription elongation
11676	155871	NP_057853.1	Tat	binds	9606	1025	NP_001252.1	cyclin-dependent kinase 9	7.8535e+198	2007-11-07 17:27:00	The N-terminus (amino acids 1-48, including activation domain) of HIV-1 Tat binds to P-TEFb through a direct interaction with the N-terminus (amino acids 1-290) of cyclin T1 during Tat-mediated transactivation of the HIV-1 LTR promoter
11676	155871	NP_057853.1	Tat	recruits	9606	1025	NP_001252.1	cyclin-dependent kinase 9	8.67648e+98	2007-11-07 17:27:00	HIV-1 Tat recruits P-TEFb to the HIV-1 Transcription Activation Response (TAR) RNA during Tat-mediated transactivation of the HIV-1 LTR promoter
11676	155871	NP_057853.1	Tat	complexes with	9606	1025	NP_001252.1	cyclin-dependent kinase 9	8.84945e+60	2007-11-07 17:27:00	Tat-SF1 is a required cofactor for HIV-1 Tat activity that complexes with P-TEFb and Tat, and stimulates Tat-mediated activation of the HIV-1 LTR promoter
11676	155871	NP_057853.1	Tat	requires	9606	1025	NP_001252.1	cyclin-dependent kinase 9	9.33433e+52	2007-11-07 17:27:00	P-TEFb is required for HIV-1 Tat-mediated transcriptional activation
11676	155871	NP_057853.1	Tat	regulated by	9606	1025	NP_001252.1	cyclin-dependent kinase 9	9.35645e+53	2007-11-07 17:27:00	The up and downregulation of expression of CDK9 and cyclin T1 or sequestration of cyclin T1 in infected cells may regulate HIV-1 latency by up or downregulating HIV-1 Tat transcriptional activation
11676	155871	NP_057853.1	Tat	enhanced by	9606	1025	NP_001252.1	cyclin-dependent kinase 9	9.65167e+46	2007-11-07 17:27:00	The interaction of HIV-1 Tat with HIV-1 Transcription Activation Response (TAR) RNA is enhanced by the interaction of Tat with P-TEFb, and TAR RNA also enhances the interaction between Tat and cyclin T1
11676	155871	NP_057853.1	Tat	binds	9606	1025	NP_001252.1	cyclin-dependent kinase 9	9.8325e+52	2007-11-07 17:27:00	Amino acids 260-263 of cyclin T1 are critical for HIV-1 Tat-mediated transcriptional activation, and mediate the species specificity of cyclin T1 and P-TEFb binding to Tat
11676	155871	NP_057853.1	Tat	inhibited by	9606	1025	NP_001252.1	cyclin-dependent kinase 9	1.00646e+15	2007-11-07 17:27:00	Overexpression of CDK9 or CDK9 mutants inhibits HIV-1 Tat transcriptional activation
11676	155871	NP_057853.1	Tat	interacts with	9606	1025	NP_001252.1	cyclin-dependent kinase 9	10066804	2007-11-07 17:27:00	P-TEFb interacts with HIV-1 Tat as part of both the HIV-1 transcription preinitiation and elongation complexes
11676	155871	NP_057853.1	Tat	binds	9606	1025	NP_001252.1	cyclin-dependent kinase 9	1.05451e+31	2007-11-07 17:27:00	Acetylation of HIV-1 Tat by cellular histone acetyltransferases regulates the binding of Tat to P-TEFb
11676	155871	NP_057853.1	Tat	stimulates	9606	1025	NP_001252.1	cyclin-dependent kinase 9	10617616	2007-11-07 17:27:00	Hsp70 and Hsp90/Cdc37 stabilize CDK9 as well as the assembly of an active P-TEFb complex which is stimulated by HIV-1 Tat during HIV-1 transcriptional activation
11676	155871	NP_057853.1	Tat	binds	9606	1025	NP_001252.1	cyclin-dependent kinase 9	1.06614e+15	2007-11-07 17:27:00	HIV-1 Tat competes with CIITA for the binding to P-TEFb, leading to the downregulation of MHC class II gene expression
11676	155871	NP_057853.1	Tat	interacts with	9606	1025	NP_001252.1	cyclin-dependent kinase 9	1.06715e+15	2007-11-07 17:27:00	The human I-mfa domain-containing protein (HIC) interacts with both P-TEFb and HIV-1 Tat, and modulates Tat transactivation of the HIV-1 LTR promoter
11676	155871	NP_057853.1	Tat	stimulates	9606	1025	NP_001252.1	cyclin-dependent kinase 9	1.07578e+23	2007-11-07 17:27:00	HIV-1 Tat stimulates the phosphorylation of SPT5 by P-TEFb during transactivation of the HIV-1 LTR promoter
11676	155871	NP_057853.1	Tat	regulated by	9606	1025	NP_001252.1	cyclin-dependent kinase 9	1.09132e+23	2007-11-07 17:27:00	P-TEFb regulates HIV-1 Tat-mediated activation of transcription through two built-in autoinhibitory mechanisms, autophosphorylation of CDK9 and cyclin T1 binding to the transcription elongation factor Tat-SF1
11676	155871	NP_057853.1	Tat	recruited by	9606	1025	NP_001252.1	cyclin-dependent kinase 9	11282025	2007-11-07 17:27:00	Cyclin T1 is capable of recruiting CDK9 and HIV-1 Tat to splicing factor-rich nuclear speckle regions, suggesting nuclear speckles are a site of P-TEFb and Tat function
11676	155871	NP_057853.1	Tat	activates	9606	1025	NP_001252.1	cyclin-dependent kinase 9	11572868	2007-11-07 17:27:00	TFIIH inhibits the phosphorylation of CDK9 in the HIV-1 transcription preinitiation complex, while HIV-1 Tat stimulates CDK9 autophosphorylation to activate transcription elongation
11676	155871	NP_057853.1	Tat	complexes with	9606	1025	NP_001252.1	cyclin-dependent kinase 9	11704662	2007-11-07 17:27:00	The p160 nuclear receptor co-activator GRIP1 binds to the N-terminal region of HIV-1 Tat, bridging HIV-1 LTR promoter-bound factors to the Tat-P-TEFb complex and enhancing the transactivating activity of Tat
11676	155871	NP_057853.1	Tat	cooperates with	9606	1025	NP_001252.1	cyclin-dependent kinase 9	11730934	2007-11-07 17:27:00	P-TEFb, Puralpha and HIV-1 Tat cooperate to activate the TNFalpha promoter
11676	155871	NP_057853.1	Tat	interacts with	9606	1025	NP_001252.1	cyclin-dependent kinase 9	1.2589e+15	2007-11-07 17:27:00	The growth factor granulin and the promyelocytic leukemia (PML) protein regulate HIV-1 Tat-mediated transcriptional activation by competing with the Tat interaction with cyclin T1/P-TEFb
11676	155871	NP_057853.1	Tat	binds	9606	1025	NP_001252.1	cyclin-dependent kinase 9	12832472	2007-11-07 17:27:00	MAQ1 and 7SK RNA interact with P-TEFb and compete with the binding of HIV-1 Tat to cyclin T1, suggesting the TAR RNA/Tat lentivirus system evolved to subvert the cellular 7SK RNA/MAQ1 system
11676	155871	NP_057853.1	Tat	stimulates	9606	1025	NP_001252.1	cyclin-dependent kinase 9	1.4569e+15	2007-11-07 17:27:00	HIV-1 Tat-mediated stimulation of RNA polymerase II C-terminal domain phosphorylation by P-TEFb leads to stimulation of co-transcriptional capping of HIV-1 mRNA
11676	155871	NP_057853.1	Tat	complexes with	9606	1025	NP_001252.1	cyclin-dependent kinase 9	15498776	2007-11-07 17:29:00	PARP1 negatively regulates HIV-1 transcription by directly competing with Tat-P-TEFb complex for binding to TAR RNA
11676	155871	NP_057853.1	Tat	activates	9606	1025	NP_001252.1	cyclin-dependent kinase 9	15564463	2007-11-07 17:28:00	HIV-1 Tat-induced kinase activity of P-TEFb is highly sensitive to flavopiridol, a CDK inhibitor. P-TEFb-mediated phosphorylation of RNAP II CTD, SPT5, and Tat-SF1 during HIV-1 transcription elongation is also highly sensitive to flavopiridol
11676	155871	NP_057853.1	Tat	complexes with	9606	1025	NP_001252.1	cyclin-dependent kinase 9	15905409	2007-11-07 17:28:00	SKIP is required for Tat transactivation in vivo and stimulates HIV-1 transcription elongation by associating with CycT1:CDK9 (P-TEFb) and Tat:P-TEFb complexes both in nuclear extracts and in recombinant Tat:P-TEFb:TAR RNA complexes in vitro
11676	155871	NP_057853.1	Tat	complexes with	9606	1025	NP_001252.1	cyclin-dependent kinase 9	16103164	2007-11-07 17:28:00	Cdk9, the catalytic subunit of P-TEFb, is ubiquitinated by Skp1/Cul1/F-box protein E3 ubiquitin ligase Skp2, which facilitates the formation of the RNA-protein complex between P-TEFb, Tat, and TAR, thereby enhancing Tat transactivation
11676	156110	NP_057857.2	Nef	upregulates	9606	1025	NP_001252.1	cyclin-dependent kinase 9	11420046	2007-11-07 17:28:00	CDK9 mRNA and kinase activity are upregulated in HIV-1 Nef-expressing human T cell lines
11676	156110	NP_057857.2	Nef	interacts with	9606	1025	NP_001252.1	cyclin-dependent kinase 9	16179353	2007-11-07 17:29:00	HIV-1 Nef interacts with Hsp40, leading to increased Hsp40 translocation to the nucleus of infected cells and facilitation of viral gene expression by complex formation of Hsp40 with the cdk9-associated transcription complex
11676	155807	NP_057852.2	Vpr	activates	9606	1026	NP_000380.1	cyclin-dependent kinase inhibitor 1	1.25736e+15	2007-11-07 17:28:00	Activation of p21/Waf1/Cip1 by HIV-1 Vpr appears to be dependent upon p53
11676	155807	NP_057852.2	Vpr	activates	9606	1026	NP_000380.1	cyclin-dependent kinase inhibitor 1	1.25736e+15	2007-11-07 17:28:00	HIV-1 Vpr activates the expression and transcription of the cyclin-dependent kinase inhibitor p21/Waf1/Cip1, an inhibitor of the G1 and G2/M phase transitions in T lymphoid and myeloid cells
11676	155807	NP_057852.2	Vpr	upregulates	9606	1026	NP_000380.1	cyclin-dependent kinase inhibitor 1	15302882	2007-11-07 17:28:00	HIV-1 Vpr activates promoter activity of p21/Cip1/Waf1 through the GC-rich region located between nucleotides -84 and -74 in a manner that requires cooperativity of Sp1, which binds to the DNA sequence spanning -84 to -74
11676	155807	NP_057852.2	Vpr	interacts with	9606	1026	NP_000380.1	cyclin-dependent kinase inhibitor 1	15302882	2007-11-07 17:28:00	Results from GST pull-down assays show the association of Vpr with p53 in extracts containing Sp1, suggesting the physical interaction of Vpr with Sp1 and p53 could modulate transcriptional activity of p21
11676	155871	NP_057853.1	Tat	activates	9606	1026	NP_000380.1	cyclin-dependent kinase inhibitor 1	15179054	2007-11-07 17:28:00	A p53 fusion protein with the HIV-1 Tat basic domain at its N terminus activates the expression of p21and downregulates the levels of caspase-3 and Bcl-2
11676	155971	NP_579894.2	Envelope surface glycoprotein gp120	upregulates	9606	1026	NP_000380.1	cyclin-dependent kinase inhibitor 1	16554660	2007-11-07 17:31:00	HIV-1 gp120 induces NF-kappaB activation and increases p21(cip1/waf1) and p27(kip1) protein levels in human mesangial cells
11676	155871	NP_057853.1	Tat	interacts with	9606	1027	NP_004055.1	cyclin-dependent kinase inhibitor 1B	15050687	2007-11-07 17:28:00	When expressed in astrocytes, neurons, and non-glial 293T cells, HIV-1 Tat interacts with a number of cell cycle-related proteins including cyclin A, cyclin B, cyclin D3, Cdk2, Cdk4, Cdk1/Cdc2, cdc6, p27, p53, p63, hdlg, and PCNA
11676	155971	NP_579894.2	Envelope surface glycoprotein gp120	upregulates	9606	1027	NP_004055.1	cyclin-dependent kinase inhibitor 1B	16554660	2007-11-07 17:31:00	HIV-1 gp120 induces NF-kappaB activation and increases p21(cip1/waf1) and p27(kip1) protein levels in human mesangial cells
11676	155807	NP_057852.2	Vpr	activates	9606	1051	NP_005185.2	CCAAT/enhancer-binding protein beta	10775602	2007-11-07 17:27:00	HIV-1 Vpr activates NF-IL-6 resulting in an increase in IL-8 expression and IL-8 promoter activity and also increases transcription of NF-IL-6 enhancer-containing viral promoters
11676	155807	NP_057852.2	Vpr	activates	9606	1051	NP_005185.2	CCAAT/enhancer-binding protein beta	10775602	2007-11-07 17:27:00	Upregulation of IL-6, IL-10, TNFalpha, and gamma interferon is linked to HIV-1 Vpr activation of NF-IL-6
11676	155871	NP_057853.1	Tat	activates	9606	1051	NP_005185.2	CCAAT/enhancer-binding protein beta	81136889169458	2007-11-07 17:29:00	HIV-1 Tat upregulates IL-6 expression by transactivating the IL-6 promoter, an effect mediated through enhancement of CAAT enhancer-binding protein (C/EBP; nuclear factor-IL-6) DNA binding activity
11676	155871	NP_057853.1	Tat	binds	9606	1051	NP_005185.2	CCAAT/enhancer-binding protein beta	9169458	2007-11-07 17:29:00	HIV-1 Tat induces an increase in C/EBPbeta binding activity through a direct binding interaction between Tat and C/EBPbeta that is mediated through the N-terminal, cysteine rich, and core regions of Tat (amino acids 1-47)
11676	155871	NP_057853.1	Tat	activates	9606	1051	NP_005185.2	CCAAT/enhancer-binding protein beta	12167619	2007-11-07 17:29:00	HIV-1 Tat induces iNOS in human astroglia through the activation of NF-kappaB and C/EBPbeta, an effect that may participate in the pathogenesis of HIV-associated dementia
11676	155871	NP_057853.1	Tat	modulated by	9606	1051	NP_005185.2	CCAAT/enhancer-binding protein beta	1.22022e+23	2007-11-07 17:29:00	Interaction between TGF-beta signaling proteins Smad-3 and Smad-4, and C/EBPbeta modulates basal and HIV-1 Tat-mediated transcription of the HIV-1 LTR promoter in astrocytes
11676	155871	NP_057853.1	Tat	interacts with	9606	1051	NP_005185.2	CCAAT/enhancer-binding protein beta	15710476	2007-11-07 17:28:00	Interaction of C/EBPbeta and HIV-1 Tat stimulates MCP-1 transcription in astrocytes
11676	155971	NP_579894.2	Envelope surface glycoprotein gp120	inhibited by	9606	1056	NP_001798.1	carboxyl ester lipase precursor	17005819	2007-11-07 17:31:00	Bile salt-stimulated lipase (BSSL) isolated from human milk binds to DC-SIGN, preventing HIV-1 gp120 from interacting with this receptor
11676	155030	NP_057850.1	Pr55(Gag)	co-localizes with	9606	1068	NP_004057.1	centrin-1	16101678	2007-11-07 17:29:00	Studies using a combined approach of immunofluorescence detection of Gag protein and in situ hybridization detection of viral genomic RNA indicate Gag co-localizes with Psi+ RNA in the perinuclear region and also co-localizes with centrins
11676	155030	NP_057850.1	Pr55(Gag)	co-localizes with	9606	1069	NP_004335.1	centrin-2	16101678	2007-11-07 17:29:00	Studies using a combined approach of immunofluorescence detection of Gag protein and in situ hybridization detection of viral genomic RNA indicate Gag co-localizes with Psi+ RNA in the perinuclear region and also co-localizes with centrins
11676	155807	NP_057852.2	Vpr	induces accumulation of	9606	1069	NP_004335.1	centrin-2	14767062	2007-11-07 17:28:00	HIV-1 Vpr-expressing HeLa cells stained with centriole markers pericentrin, gamma-tubulin, and Cen2 contain multiple pairs of centrioles scattered in the perinuclear region, indicating Vpr causes the accumulation of multiple centrosome-like structures
11676	155030	NP_057850.1	Pr55(Gag)	co-localizes with	9606	1070	NP_004356.2	centrin-3	16101678	2007-11-07 17:29:00	Studies using a combined approach of immunofluorescence detection of Gag protein and in situ hybridization detection of viral genomic RNA indicate Gag co-localizes with Psi+ RNA in the perinuclear region and also co-localizes with centrins
11676	155030	NP_057850.1	Pr55(Gag)	incorporates	9606	1072	NP_005498.1	cofilin-1	8892894	2007-11-07 17:29:00	The cytoskeletal proteins ezrin, moesin, and cofilin are incorporated into HIV-1 particles, presumably through their interaction with actin which binds to the nucleocapsid domain of HIV-1 Gag
11676	155871	NP_057853.1	Tat	downregulates	9606	1072	NP_005498.1	cofilin-1	16526095	2007-11-07 17:31:00	In Jurkat cells expressing HIV-1 Tat, decreased expression levels are found for basic cytoskeletal proteins such as actin, beta-tubulin, annexin, cofilin, gelsolin, and Rac/Rho-GDI complex
11676	155871	NP_057853.1	Tat	downregulates	9606	1073	NP_068733.1	cofilin-2 isoform 1	16526095	2007-11-07 17:31:00	In Jurkat cells expressing HIV-1 Tat, decreased expression levels are found for basic cytoskeletal proteins such as actin, beta-tubulin, annexin, cofilin, gelsolin, and Rac/Rho-GDI complex
11676	155807	NP_057852.2	Vpr	activates	9606	1111	NP_001265.1	CHK1 checkpoint homolog	1.27388e+15	2007-11-07 17:30:00	HIV-1 Vpr activates ATR, resulting in phosphorylation of Chk1 and activation of the ATR-mediated DNA damage response
11676	155971	NP_579894.2	Envelope surface glycoprotein gp120	binds	9606	1134	NP_000070.1	acetylcholine receptor subunit alpha isoform b precursor	1397297	2007-11-07 17:30:00	HIV-1 gp120 binds to nicotinic acetylcholine receptors in muscle cells and neurons
11676	155971	NP_579894.2	Envelope surface glycoprotein gp120	binds	9606	1140	NP_000738.2	acetylcholine receptor subunit beta precursor	1397297	2007-11-07 17:30:00	HIV-1 gp120 binds to nicotinic acetylcholine receptors in muscle cells and neurons
11676	155971	NP_579894.2	Envelope surface glycoprotein gp120	binds	9606	1141	NP_000739.1	neuronal acetylcholine receptor subunit beta-2 precursor	1397297	2007-11-07 17:30:00	HIV-1 gp120 binds to nicotinic acetylcholine receptors in muscle cells and neurons
11676	155971	NP_579894.2	Envelope surface glycoprotein gp120	stimulates	9606	1147	NP_001269.3	inhibitor of nuclear factor kappa-B kinase subunit alpha	11959143	2007-11-07 17:31:00	HIV-1 gp120/CD4 interaction-induced NF-kappaB activation stimulates the hyperphosphorylation of IkappaB-alpha by IkappaB kinases (IKKs)
11676	156110	NP_057857.2	Nef	induces phosphorylation of	9606	1147	NP_001269.3	inhibitor of nuclear factor kappa-B kinase subunit alpha	17182689	2007-11-07 17:31:00	HIV-1 Nef myristoylation is required for the rapid and transient phosphorylation of the alpha- and beta- subunits of the Ikappa-B kinase complex and activation of JNK, ERK1/2 and p38 MAPK family members
11676	155030	NP_057850.1	Pr55(Gag)	binds	9606	1173	NP_004059.2	AP-2 complex subunit mu isoform a	16139856	2007-11-07 17:29:00	HIV-1 Gag binds to AP-2, and this binding is dependent on tyrosine residue 132 and valine residue 135 at the matrix-capsid junction in the Gag polyprotein
11676	155871	NP_057853.1	Tat	interacts with	9606	1173	NP_004059.2	AP-2 complex subunit mu isoform a	15020715	2007-11-07 17:28:00	HIV-1 Tat enters T cells by using clathrin/AP2-mediated endocytosis followed by low-pH-induced and Hsp90-assisted endosomal translocation, which leads to cell responses that are induced from the cytosol
11676	155971	NP_579895.1	Envelope transmembrane glycoprotein gp41	interacts with	9606	1173	NP_004059.2	AP-2 complex subunit mu isoform a	9.4006e+29	2007-11-07 17:27:00	Two tyrosine-based endocytic signals (residues 704-710 and 760-766) in the cytosolic tail (gp41) of the HIV-1 envelope glycoprotein (Env) complex interact with members of the adaptor medium chain family, AP-1 mu1, AP-2 mu2 and AP-3 mu3A
11676	155971	NP_579895.1	Envelope transmembrane glycoprotein gp41	interacts with	9606	1173	NP_004059.2	AP-2 complex subunit mu isoform a	17108326	2007-11-07 17:31:00	Two independent motifs, a membrane proximal conserved GYxxO motif (residues 711-715) and a C-terminal dileucine motif (residues 855-856), of the HIV-1 gp41 protein mediate endocytosis through interaction with the clathrin adaptor AP-2
11676	156110	NP_057857.2	Nef	requires	9606	1173	NP_004059.2	AP-2 complex subunit mu isoform a	1.56111e+15	2007-11-07 17:28:00	Nef-mediated CD4 downregulation is inhibited by RNA interference of AP-2 expression, indicating that Nef-mediated CD4 downregulation requires AP-2
11676	156110	NP_057857.2	Nef	Requires	9606	1173	NP_004059.2	AP-2 complex subunit mu isoform a	16103193	2007-11-07 17:28:00	Using RNA interference analyses, the downregulation of CD8beta by Nef requires an intact mu subunit of the AP-2 complex
11676	155971	NP_579895.1	Envelope transmembrane glycoprotein gp41	interacts with	9606	1174	NP_001274.1	AP-1 complex subunit sigma-1A	988234011222723	2007-11-07 17:30:00	The cytoplasmic domain (residues 707-856) of HIV-1 gp41 interacts with whole clathrin-associated AP-1 and AP-2 adaptor complexes
11676	155971	NP_579895.1	Envelope transmembrane glycoprotein gp41	interacts with	9606	1174	NP_001274.1	AP-1 complex subunit sigma-1A	11222723	2007-11-07 17:30:00	The highly conserved C-terminal dileucine motif (residues 851-856) in the cytosolic domain of HIV-1 gp41 interacts with clathrin-associated AP-1 adaptor complexes
11676	156110	NP_057857.2	Nef	interacts with	9606	1174	NP_001274.1	AP-1 complex subunit sigma-1A	9.73672e+52	2007-11-07 17:29:00	A leucine-based motif near the C-terminus of HIV-1 Nef interacts with AP-1 complexes; residues 164 and 165 in Nef are required for the interaction with AP-1
11676	156110	NP_057857.2	Nef	binds	9606	1174	NP_001274.1	AP-1 complex subunit sigma-1A	1.24861e+23	2007-11-07 17:29:00	The dileucine motif (residues 164-165) in HIV-1 Nef is required for binding to AP-1 complexes and stabilizing their association with membranes
11676	156110	NP_057857.2	Nef	stabilizes	9606	1174	NP_001274.1	AP-1 complex subunit sigma-1A	16253302	2007-11-07 17:29:00	HIV-1 Nef stabilizes AP-1 complexes on endosomal membranes after ADP-ribosylation factor-1 (ARF1) -dependent attachment
11676	155030	NP_057850.1	Pr55(Gag)	binds	9606	1175	NP_004060.2	AP-2 complex subunit sigma isoform AP17	16139856	2007-11-07 17:29:00	HIV-1 Gag binds to AP-2, and this binding is dependent on tyrosine residue 132 and valine residue 135 at the matrix-capsid junction in the Gag polyprotein
11676	155871	NP_057853.1	Tat	interacts with	9606	1175	NP_004060.2	AP-2 complex subunit sigma isoform AP17	15020715	2007-11-07 17:28:00	HIV-1 Tat enters T cells by using clathrin/AP2-mediated endocytosis followed by low-pH-induced and Hsp90-assisted endosomal translocation, which leads to cell responses that are induced from the cytosol
11676	155971	NP_579895.1	Envelope transmembrane glycoprotein gp41	interacts with	9606	1175	NP_004060.2	AP-2 complex subunit sigma isoform AP17	988234017108326	2007-11-07 17:30:00	The cytoplasmic domain (residues 707-856) of HIV-1 gp41 interacts with whole clathrin-associated AP-1 and AP-2 adaptor complexes
11676	155971	NP_579895.1	Envelope transmembrane glycoprotein gp41	interacts with	9606	1175	NP_004060.2	AP-2 complex subunit sigma isoform AP17	17108326	2007-11-07 17:31:00	Two independent motifs, a membrane proximal conserved GYxxO motif (residues 711-715) and a C-terminal dileucine motif (residues 855-856), of the HIV-1 gp41 protein mediate endocytosis through interaction with the clathrin adaptor AP-2
11676	155971	NP_579894.2	Envelope surface glycoprotein gp120	interacts with	9606	1179	NP_001276.2	calcium-activated chloride channel regulator 1 precursor	10758170	2007-11-07 17:31:00	HIV-1 gp120 from both CCR5- and CXCR4-tropic HIV-1 strains opens calcium-activated potassium (K(Ca)), chloride, and calcium-permeant nonselective cation channels in macrophages; these signals are mediated by CCR5 and CXCR4
11676	156110	NP_057857.2	Nef	interacts with	9606	1213	NP_004850.1	clathrin heavy chain 1	9314527	2007-11-07 17:28:00	HIV-1 Nef induces the formation of clathrin-coated pits in the presence of CD4 in human lymphocytes by interacting with components of the clathrin-coated surface domain
11676	155871	NP_057853.1	Tat	modulates	9606	1230	NP_001286.1	C-C chemokine receptor type 1	10094132	2007-11-07 17:29:00	HIV-1 Tat protein modulates CCR1 and CCR3 mRNA expression in blood-brain barrier cultures, suggesting HIV-induced molecules can manipulate the surface receptor expression of the blood-brain barrier for their preferential entry into brain
11676	155971	NP_579894.2	Envelope surface glycoprotein gp120	associates with	9606	1230	NP_001286.1	C-C chemokine receptor type 1	1.18046e+15	2007-11-07 17:31:00	HIV-1 gp120 from CXCR4-tropic subtype E viruses isolated in Thailand associates with and uses at least one of the following coreceptors for virus entry: CCR8, CCR1, CCR2b, or CX3CR1
11676	155871	NP_057853.1	Tat	upregulates	9606	1232	NP_001828.1	C-C chemokine receptor type 3 isoform 1	9.76544e+53	2007-11-07 17:28:00	HIV-1 Tat upregulates CCR3 expression on monocytes/macrophages, Fc epsilonRI+ cells and blood brain barrier cultures, and acts as a potent chemoattractant, indicating a role for Tat in HIV-1 pathogenesis and in promoting HIV-1 infectivity
11676	155871	NP_057853.1	Tat	binds	9606	1232	NP_001828.1	C-C chemokine receptor type 3 isoform 1	9789057	2007-11-07 17:28:00	HIV-1 Tat binds to CCR3 and displaces MCP-3 from this beta-chemokine receptor, an effect mediated by Tat amino acids 24-51
11676	155971	NP_579894.2	Envelope surface glycoprotein gp120	binds	9606	1232	NP_001828.1	C-C chemokine receptor type 3 isoform 1	8.67412e+70	2007-11-07 17:27:00	HIV-1 gp120 utilization of CCR3 as a coreceptor facilitates infection by a more restricted subset of primary viruses, and binding of the CCR3 ligand, eotaxin, inhibits infection by these isolates
11676	155971	NP_579894.2	Envelope surface glycoprotein gp120	binds	9606	1232	NP_001828.1	C-C chemokine receptor type 3 isoform 1	8.67412e+43	2007-11-07 17:27:00	Utilization of CCR3 and CCR5 as coreceptors of HIV-1 binding/fusion depends upon the sequence of the third variable (V3) region of the HIV-1 gp120 exterior envelope glycoprotein
11676	155971	NP_579894.2	Envelope surface glycoprotein gp120	binds	9606	1232	NP_001828.1	C-C chemokine receptor type 3 isoform 1	96362109736741	2007-11-07 17:28:00	Macrophage-tropic HIV-1 can use CCR2b, and to a lesser extent CCR3, STRL33, and APJ, to infect cells; the V1/2 region of HIV-1 gp120 plays a more important role in governing the use of CCR2b, CCR3, STRL33, and APJ than for CXCR4
11676	155971	NP_579894.2	Envelope surface glycoprotein gp120	binds	9606	1232	NP_001828.1	C-C chemokine receptor type 3 isoform 1	16631222	2007-11-07 17:31:00	The coreceptor-binding site in HIV-1 gp120 is centered around an anti-parallel beta-sheet structure "bridging sheet domain"; mutations in and adjacent to this domain affect the use of coreceptors CCR3 and CCR8 by gp120 for virus entry
11676	155971	NP_579894.2	Envelope surface glycoprotein gp120	binds	9606	1232	NP_001828.1	C-C chemokine receptor type 3 isoform 1	16904155	2007-11-07 17:31:00	HIV-1 isolates showing CCR3 tropism are particularly efficient in using CMKLR1/ChemR23 as a co-receptor; some HIV-2 and SIV isolates also use CMKLR1/ChemR23
11676	155971	NP_579894.2	Envelope surface glycoprotein gp120	binds	9606	1232	NP_001828.1	C-C chemokine receptor type 3 isoform 1	17041228	2007-11-07 17:31:00	Amino acid N356 in conserved region 3 of HIV-1 gp120 and amino acids R440 and N448 in conserved region 4 of gp120 are three amino-acid determinants for CCR3 use as a coreceptor for HIV-1 entry into cells
11676	155871	NP_057853.1	Tat	upregulated by	9606	1233	NP_005499.1	C-C chemokine receptor type 4	15857508	2007-11-07 17:28:00	CCR4 is upregulated by HIV-1 Tat treatment in human epithelial cells
11676	155971	NP_579894.2	Envelope surface glycoprotein gp120	binds	9606	1233	NP_005499.1	C-C chemokine receptor type 4	12429730	2007-11-07 17:31:00	An envelope-mediated fusion assay demonstrates low HIV-1 gp120 use of CCR4 as a coreceptor for some primary HIV-1 isolates; treatment of PBMC with CCL22 causes down-modulation of endogenous CCR4 but has no significant effect on HIV-1 entry
11676	155871	NP_057853.1	Tat	upregulates	9606	1234	NP_000570.1	C-C chemokine receptor type 5	9.76544e+38	2007-11-07 17:28:00	HIV-1 Tat upregulates CCR5 expression on monocytes/macrophages but not on lymphocytes, indicating a role for Tat in HIV-1 pathogenesis and in promoting the infection of monocytes/macrophages.
11676	155871	NP_057853.1	Tat	upregulates	9606	1234	NP_000570.1	C-C chemokine receptor type 5	10602409	2007-11-07 17:29:00	HIV-1 Tat is associated with upregulation of CCR5 and MIP-1alpha expression in nodular lesions found in HIV encephalopathy and progressive multifocal leukoencephalopathy (PML), indicating a role for Tat in HIV-1 pathogenesis
11676	155871	NP_057853.1	Tat	downregulates	9606	1234	NP_000570.1	C-C chemokine receptor type 5	1.07514e+15	2007-11-07 17:28:00	Results from the treatment of microglia with HIV-1 Tat suggest downregulation of CCR5 mRNA expression by HIV-1 Tat, however this was deemed to not be significant
11676	155971	NP_579894.2	Envelope surface glycoprotein gp120	binds	9606	1234	NP_000570.1	C-C chemokine receptor type 5	8674119,8805353,8898753,8906795,8906796,8976200,8995603,9020356,9031325,9184207,9188565,9261346,9261451,9334377,9353123,9359702,9362541,9420225,9420238,9445013,9525683,9576751,9576954,9632396,9636210,9653051,9870313,9882290,9882373,9890944,9971818,10029247,10089882,10200301,10229873,10339592,10357469,10370370,10393974,10413516,10438870,10446313,10449282,10477718,10482572,10487781,10497246,1050567…	2007-11-07 17:27:00	The CCR5 chemokine receptor is required for the entry of macrophage-tropic HIV-1 into target cells; the HIV-1 gp120-CD4 complex binds CCR5, which inhibits the binding of the natural CCR5 ligands macrophage inflammatory protein (MIP)-1alpha and MIP-1beta
11676	155971	NP_579894.2	Envelope surface glycoprotein gp120	binds	9606	1234	NP_000570.1	C-C chemokine receptor type 5	8.89875e+200	2007-11-07 17:27:00	The binding of HIV-1 gp120 to CCR5 and entry of macrophage-tropic HIV-1 isolates into cells is blocked by CCR5 antagonists or the chemokine RANTES, which interacts with CCR5
11676	155971	NP_579894.2	Envelope surface glycoprotein gp120	mediated by	9606	1234	NP_000570.1	C-C chemokine receptor type 5	9.18421e+52	2007-11-07 17:28:00	HIV-1-induced cell fusion is mediated by multiple regions within both the viral gp120 protein and the CCR5 coreceptor; dual-tropic virus isolates are less tolerant to changes in CCR5 than macrophage-tropic strains that have more restricted coreceptor use
11676	155971	NP_579894.2	Envelope surface glycoprotein gp120	interacts with	9606	1234	NP_000570.1	C-C chemokine receptor type 5	9.18421e+225	2007-11-07 17:28:00	The specific amino acids 298-329 in the V3 loop of HIV-1 gp120 that determine cellular tropism also regulate chemokine coreceptor (CCR5 or CXCR4) preference for cell entry by the virus
11676	155971	NP_579894.2	Envelope surface glycoprotein gp120	complexes with	9606	1234	NP_000570.1	C-C chemokine receptor type 5	9.26135e+69	2007-11-07 17:28:00	Antibodies to specific epitopes of HIV-1 gp120 block the interaction of CCR5 with the gp120/CD4 complex, suggesting that a CD4-mediated conformational change in gp120 is required for subsequent binding to CCR5
11676	155971	NP_579894.2	Envelope surface glycoprotein gp120	activates	9606	1234	NP_000570.1	C-C chemokine receptor type 5	9.35312e+22	2007-11-07 17:28:00	The HIV-1 envelope protein gp120 from macrophage-tropic HIV and SIV induces a signal through CCR5 on CD4+ T cells and macrophages, and this gp120-mediated signal transduction induces chemotaxis of T cells
11676	155971	NP_579894.2	Envelope surface glycoprotein gp120	binds	9606	1234	NP_000570.1	C-C chemokine receptor type 5	9.36254e+30	2007-11-07 17:28:00	Engagement of the CCR5 and CXCR4 receptors by HIV-1 gp120 induces tyrosine phosphorylation of the protein tyrosine kinase Pyk2
11676	155971	NP_579894.2	Envelope surface glycoprotein gp120	binds	9606	1234	NP_000570.1	C-C chemokine receptor type 5	9.42023e+81	2007-11-07 17:31:00	The amino-terminal residues (amino acids 1-25) and three extracellular loops (amino acids 88-102, 168-194, 261-277) of the CCR5 coreceptor are highly involved in its binding to gp120 from macrophage-tropic HIV-1 strains and in CCR5-mediated HIV-1 entry
11676	155971	NP_579894.2	Envelope surface glycoprotein gp120	binds	9606	1234	NP_000570.1	C-C chemokine receptor type 5	9.6324e+70	2007-11-07 17:31:00	In addition to the V3 loop of HIV-1 gp120, some conserved amino acid residues (117-123, 207, 419-422, and 438-441) are also involved in CCR5 chemokine receptor binding
11676	155971	NP_579894.2	Envelope surface glycoprotein gp120	inhibits	9606	1234	NP_000570.1	C-C chemokine receptor type 5	9.65313e+22	2007-11-07 17:31:00	HIV-1 gp120 from a T-cell-tropic virus causes CD4-dependent antagonism of CXCR4 response to SDF-1alpha, whereas gp120 from macrophage-tropic viruses causes CD4-dependent antagonism of CCR5 response to MIP-1alpha
11676	155971	NP_579894.2	Envelope surface glycoprotein gp120	binds	9606	1234	NP_000570.1	C-C chemokine receptor type 5	1.00899e+31	2007-11-07 17:31:00	The chemokine receptor CCR5 is posttranslationally modified by sulfation of its N-terminal tyrosines; sulfated tyrosines contribute to the binding of CCR5 to MIP-1 alpha, MIP-1 beta, and HIV-1 gp120/CD4 complexes and to the ability of HIV-1 to enter cells
11676	155971	NP_579894.2	Envelope surface glycoprotein gp120	binds	9606	1234	NP_000570.1	C-C chemokine receptor type 5	1.03396e+31	2007-11-07 17:31:00	An adapted primary HIV-1 isolate, ADA, is able to replicate in CD4-negative cells expressing human CCR5; the gp120 glycoprotein of the adapted virus binds CCR5 directly, without prior interaction with CD4
11676	155971	NP_579894.2	Envelope surface glycoprotein gp120	downregulates	9606	1234	NP_000570.1	C-C chemokine receptor type 5	1.04387e+15	2007-11-07 17:31:00	A synthetic peptide corresponding to amino acid residues 414-434 of HIV-1 gp120 downregulates the expression and function of chemokine receptors CCR5 and CXCR4 in monocytes by activating the 7-transmembrane G-protein-coupled receptor FPRL1/LXA4R
11676	155971	NP_579894.2	Envelope surface glycoprotein gp120	binds	9606	1234	NP_000570.1	C-C chemokine receptor type 5	10477718	2007-11-07 17:31:00	Chemokines such as MCP-3 and MCP-2 that can compete with high affinity for MIP-1beta binding to CCR5 can also compete for monomeric HIV-1 gp120 binding to CCR5, although with variable potencies
11676	155971	NP_579894.2	Envelope surface glycoprotein gp120	binds	9606	1234	NP_000570.1	C-C chemokine receptor type 5	10725362	2007-11-07 17:31:00	Anti-CCR5 monoclonal antibodies efficiently prevent HIV-1 infection by inducing receptor dimerization, but not by interfering with HIV-1 gp120 binding to CCR5
11676	155971	NP_579894.2	Envelope surface glycoprotein gp120	interacts with	9606	1234	NP_000570.1	C-C chemokine receptor type 5	1.07582e+23	2007-11-07 17:31:00	HIV-1 gp120 from both CCR5- and CXCR4-tropic HIV-1 strains opens calcium-activated potassium (K(Ca)), chloride, and calcium-permeant nonselective cation channels in macrophages; these signals are mediated by CCR5 and CXCR4
11676	155971	NP_579894.2	Envelope surface glycoprotein gp120	interacts with	9606	1234	NP_000570.1	C-C chemokine receptor type 5	11023526	2007-11-07 17:31:00	N-formyl-methionyl-leucylphenyl-alanine binding to formyl peptide receptor (FPR) results in significant attenuation of cell responses to CCR5 ligands and in inhibition of HIV-1 gp120-mediated fusion and infection of cells expressing CD4, CCR5, and FPR
11676	155971	NP_579894.2	Envelope surface glycoprotein gp120	complexes with	9606	1234	NP_000570.1	C-C chemokine receptor type 5	1.107e+39	2007-11-07 17:31:00	Antibodies to specific epitopes of the CCR5 or CXCR4 chemokine receptors inhibit the entry of M-tropic, T-tropic, or dual-tropic HIV-1 into target cells by blocking the interaction of the receptors with the HIV-1 gp120/CD4 complex
11676	155971	NP_579894.2	Envelope surface glycoprotein gp120	interacts with	9606	1234	NP_000570.1	C-C chemokine receptor type 5	1.12786e+79	2007-11-07 17:31:00	V1, V2, and V3 domains and N-linked glycosylation sites of HIV-1 gp120 confer coreceptor tropism; loss of an N-linked glycosylation site within V3 has a major influence on the virus switching from CCR5 to CXCR4 tropism in a V3 charge-dependent manner
11676	155971	NP_579894.2	Envelope surface glycoprotein gp120	binds	9606	1234	NP_000570.1	C-C chemokine receptor type 5	11336643	2007-11-07 17:31:00	AGP inhibits the binding of the HIV-1 gp120 consensus V3 domain (V3Cs) and macrophage inflammatory protein-1beta (MIP-1beta) to CCR5 on human monocyte-derived macrophages (MDM)
11676	155971	NP_579894.2	Envelope surface glycoprotein gp120	binds	9606	1234	NP_000570.1	C-C chemokine receptor type 5	1.14681e+31	2007-11-07 17:31:00	CCR5 and CXCR4 coreceptor engagement by HIV-1 gp120 in primary macrophages activates 2 members of the mitogen-activated protein kinase (MAPK) superfamily, c-Jun amino-terminal kinase and p38 MAPK
11676	155971	NP_579894.2	Envelope surface glycoprotein gp120	mediated by	9606	1234	NP_000570.1	C-C chemokine receptor type 5	1.2552e+15	2007-11-07 17:31:00	HIV-1 gp120-induced PI3-kinase activity and calcium mobilization are inhibited by pertussis toxin and blocking antibodies directed against CCR5 and CXCR4, suggesting that this signaling is mediated through these chemokine receptors
11676	155971	NP_579894.2	Envelope surface glycoprotein gp120	interacts with	9606	1234	NP_000570.1	C-C chemokine receptor type 5	15972662	2007-11-07 17:30:00	HIV-1 gp120 interactions with CXCR4 and CCR5 lead to the cross-desensitization of CCR6 and CCR7; this gp120-induced inhibition is strictly dependent on CXCR4 or CCR5 and lipid rafts but not on CD4 or V(H)3-expressing BCR
11676	155971	NP_579894.2	Envelope surface glycoprotein gp120	interacts with	9606	1234	NP_000570.1	C-C chemokine receptor type 5	16375941	2007-11-07 17:31:00	HIV-1 gp120 and gp41-mediated virus-cell fusion is more dependent on viral core maturation for viruses bearing CXCR4-tropic gp120 than for those bearing CCR5-tropic gp120
11676	155971	NP_579894.2	Envelope surface glycoprotein gp120	activates	9606	1234	NP_000570.1	C-C chemokine receptor type 5	16621960	2007-11-07 17:31:00	Stimulation of human monocyte-derived macrophages with HIV-1 gp120 results in the CCR5-mediated activation of Lyn and the concomitant Lyn-dependent activation of the mitogen-activated protein (MAP) kinase ERK-1/2, which leads to production of TNF-alpha
11676	155971	NP_579894.2	Envelope surface glycoprotein gp120	binds	9606	1234	NP_000570.1	C-C chemokine receptor type 5	16631222	2007-11-07 17:31:00	The coreceptor-binding site in HIV-1 gp120 is centered around an anti-parallel beta-sheet structure "bridging sheet domain"; mutations in and adjacent to this domain have greater impact on CXCR4-mediated fusion than on CCR5-mediated fusion
11676	155971	NP_579894.2	Envelope surface glycoprotein gp120	inhibited by	9606	1234	NP_000570.1	C-C chemokine receptor type 5	16841089	2007-11-07 17:31:00	HIV-1 gp120 induced cell death is inhibited by a CCR5-mediated neuroprotective pathway that involves protein kinase Akt/PKB as an essential component and can be triggered by the CCR5 agonists MIP-1beta and RANTES
11676	155971	NP_579894.2	Envelope surface glycoprotein gp120	mediated by	9606	1234	NP_000570.1	C-C chemokine receptor type 5	16841089	2007-11-07 17:31:00	HIV-1 gp120-induced neuronal cell death involves p38 mitogen-activated protein kinase; both HIV-1 coreceptors, CCR5 and CXCR4, can mediate HIV-1 gp120-induced neurotoxicity
11676	155971	NP_579894.2	Envelope surface glycoprotein gp120	interacts with	9606	1234	NP_000570.1	C-C chemokine receptor type 5	16963439	2007-11-07 17:31:00	The V3 domain of HIV-1 gp120 induces associations between CD4 and CCR5 receptors in cholesterol-rich microenvironments
11676	155971	NP_579894.2	Envelope surface glycoprotein gp120	mediated by	9606	1234	NP_000570.1	C-C chemokine receptor type 5	17121788	2007-11-07 17:31:00	HIV-1 gp120-induced Ca(2+) fluxing is CD4 dependent and coreceptor specific, and is mediated by the CCR5 and CXCR4 coreceptors
11676	155971	NP_579894.2	Envelope surface glycoprotein gp120	binds	9606	1234	NP_000570.1	C-C chemokine receptor type 5	17210123	2007-11-07 17:31:00	A peptide fragment corresponding to the loop between the fifth and sixth transmembrane regions of the CCR5 receptor (amino acids 222-240) can inhibit HIV-1 infection of MT-4 cells, suggesting this region of CCR5 is involved with HIV-1 gp120 binding
11676	155971	NP_579895.1	Envelope transmembrane glycoprotein gp41	interacts with	9606	1234	NP_000570.1	C-C chemokine receptor type 5	9256481	2007-11-07 17:31:00	RANTES, MIP-1beta, and anti-CD4 antibodies inhibit CCR5-dependent cell-cell fusion mediated by HIV-1 gp120 and gp41 from macrophage-tropic isolates
11676	155971	NP_579895.1	Envelope transmembrane glycoprotein gp41	upregulates	9606	1234	NP_000570.1	C-C chemokine receptor type 5	10807185	2007-11-07 17:30:00	Secretion of IL-10 is upregulated by HIV-1 gp41 in monocytes through activation of cAMP/adenylate cyclase and p70 (S6)-kinase; up-regulation of IL-10 is paralleled by an enhanced expression of the chemokine receptor CCR5
11676	155971	NP_579895.1	Envelope transmembrane glycoprotein gp41	induces phosphorylation of	9606	1234	NP_000570.1	C-C chemokine receptor type 5	10872839	2007-11-07 17:30:00	HIV-1 gp41 activates innate host immune cells through FPRL1, and the activation of FPRL1 by gp41 further induces the phosphorylation of the chemokine receptor CCR5
11676	155971	NP_579895.1	Envelope transmembrane glycoprotein gp41	complexes with	9606	1234	NP_000570.1	C-C chemokine receptor type 5	1.28711e+55	2007-11-07 17:31:00	HIV-1 gp120 and gp41 form a transitional complex with the CD4 receptor and CCR5/CXCR4 coreceptors during virus-cell and cell-cell membrane fusion
11676	156110	NP_057857.2	Nef	downregulates	9606	1234	NP_000570.1	C-C chemokine receptor type 5	15854903	2007-11-07 17:29:00	HIV-1 Nef downregulates cell-surface levels of CCR5 in CHO cells expressing human CCR5; the Nef-induced downregulation of CCR5 is as efficient as the downregulation induced by the natural beta-chemokine ligand RANTES
11676	156110	NP_057857.2	Nef	downregulates	9606	1234	NP_000570.1	C-C chemokine receptor type 5	15854903	2007-11-07 17:28:00	SH3 (PxxP motif) and PACS (E4) interaction surfaces as well as the myristoylation site (G2) in HIV-1 Nef are required for Nef-mediated downregulation of CCR5
11676	155971	NP_579894.2	Envelope surface glycoprotein gp120	inhibits	9606	1235	NP_004358.2	C-C chemokine receptor type 6	15972662	2007-11-07 17:30:00	HIV-1 gp120 interactions with CXCR4 and CCR5 lead to the cross-desensitization of CCR6 and CCR7; this gp120-induced inhibition is strictly dependent on CXCR4 or CCR5 and lipid rafts but not on CD4 or V(H)3-expressing BCR
11676	155971	NP_579894.2	Envelope surface glycoprotein gp120	inhibits	9606	1236	NP_001829.1	C-C chemokine receptor type 7 precursor	15972662	2007-11-07 17:31:00	HIV-1 gp120 interactions with CXCR4 and CCR5 lead to the cross-desensitization of CCR6 and CCR7; this gp120-induced inhibition is strictly dependent on CXCR4 or CCR5 and lipid rafts but not on CD4 or V(H)3-expressing BCR
11676	155971	NP_579894.2	Envelope surface glycoprotein gp120	upregulates	9606	1236	NP_001829.1	C-C chemokine receptor type 7 precursor	16278001	2007-11-07 17:31:00	Stimulated HIV-1 infected CD4+ cells induce plasmacytoid dendritic cell (PDC) activation and maturation in a manner that is inhibited by antibodies to HIV-1 gp120; markers for PDC migration (CCR7) are enhanced during this process
11676	155971	NP_579894.2	Envelope surface glycoprotein gp120	associates with	9606	1237	NP_005192.1	C-C chemokine receptor type 8	1.18046e+31	2007-11-07 17:31:00	HIV-1 gp120 from CXCR4-tropic subtype E viruses isolated in Thailand associates with and uses at least one of the following coreceptors for virus entry: CCR8, CCR1, CCR2b, or CX3CR1
11676	155971	NP_579894.2	Envelope surface glycoprotein gp120	binds	9606	1237	NP_005192.1	C-C chemokine receptor type 8	16631222	2007-11-07 17:31:00	The coreceptor-binding site in HIV-1 gp120 is centered around an anti-parallel beta-sheet structure "bridging sheet domain"; mutations in and adjacent to this domain affect the use of coreceptors CCR3 and CCR8 by gp120 for virus entry
11676	155971	NP_579894.2	Envelope surface glycoprotein gp120	binds	9606	1238	NP_001287.2	chemokine-binding protein 2	16014924	2007-11-07 17:30:00	A promiscuous CC chemokine receptor, D6, can function as a coreceptor for various primary dual-tropic isolates of HIV-1 and HIV-2 through binding to the viral gp120 protein
11676	155971	NP_579894.2	Envelope surface glycoprotein gp120	interacts with	9606	1240	NP_004063.1	chemokine-like receptor 1 isoform b	16904155	2007-11-07 17:31:00	HIV-1 isolates showing CCR3 tropism are particularly efficient in using CMKLR1/ChemR23 as a co-receptor; some HIV-2 and SIV isolates also use CMKLR1/ChemR23
11676	155871	NP_057853.1	Tat	activates	9606	1267	NP_149124.3	2',3'-cyclic-nucleotide 3'-phosphodiesterase	11156964	2007-11-07 17:28:00	HIV-1 Tat decreases the intracellular levels of cAMP and CREB ser-133 phosphorylation through a signal transduction pathway involving sequential activation of phosphatidylinositol 3-kinase, AKT, and cyclic nucleoside phosphodiesterases
11676	155871	NP_057853.1	Tat	upregulates	9606	1277	NP_000079.2	collagen alpha-1(I) chain preproprotein	140967411311202	2007-11-07 17:29:00	HIV-1 Tat upregulates the steady-state RNA levels for fibronectin and types I and III collagen in glioblastoma cells and salivary gland cell lines
11676	155871	NP_057853.1	Tat	inhibits	9606	1277	NP_000079.2	collagen alpha-1(I) chain preproprotein	8552450	2007-11-07 17:29:00	HIV-1 Tat, through its basic domain (amino acids 46-60), inhibits the adhesion of collagen I to the neuroblastoma cell line GI-CA-N, suggesting a role for Tat in the neurologic dysfunction and destruction of the CNS observed in infants infected with HIV-1
11676	155871	NP_057853.1	Tat	upregulates	9606	1278	NP_000080.2	collagen alpha-2(I) chain precursor	140967411311202	2007-11-07 17:29:00	HIV-1 Tat upregulates the steady-state RNA levels for fibronectin and types I and III collagen in glioblastoma cells and salivary gland cell lines
11676	155871	NP_057853.1	Tat	inhibits	9606	1278	NP_000080.2	collagen alpha-2(I) chain precursor	8552450	2007-11-07 17:29:00	HIV-1 Tat, through its basic domain (amino acids 46-60), inhibits the adhesion of collagen I to the neuroblastoma cell line GI-CA-N, suggesting a role for Tat in the neurologic dysfunction and destruction of the CNS observed in infants infected with HIV-1
11676	155871	NP_057853.1	Tat	upregulates	9606	1281	NP_000081.1	collagen alpha-1(III) chain preproprotein	140967411311202	2007-11-07 17:29:00	HIV-1 Tat upregulates the steady-state RNA levels for fibronectin and types I and III collagen in glioblastoma cells and salivary gland cell lines
11676	155971	NP_057856.1	Envelope surface glycoprotein gp160, precursor	activates	9606	1282	NP_001836.1	alpha 1 type IV collagen preproprotein	7495302	2007-11-07 17:31:00	HIV-1 gp160 and serum-free macrophage supernatant (MSP) enhance synthesis of type IV collagen by mesangial cells; anti-TGF-beta antibodies attenuate this gp160/MSP-induced collagen synthesis
11676	155971	NP_057856.1	Envelope surface glycoprotein gp160, precursor	activates	9606	1284	NP_001837.2	collagen alpha-2(IV) chain preproprotein	7495302	2007-11-07 17:31:00	HIV-1 gp160 and serum-free macrophage supernatant (MSP) enhance synthesis of type IV collagen by mesangial cells; anti-TGF-beta antibodies attenuate this gp160/MSP-induced collagen synthesis
11676	155971	NP_057856.1	Envelope surface glycoprotein gp160, precursor	activates	9606	1285	NP_000082.2	collagen alpha-3(IV) chain precursor	7495302	2007-11-07 17:31:00	HIV-1 gp160 and serum-free macrophage supernatant (MSP) enhance synthesis of type IV collagen by mesangial cells; anti-TGF-beta antibodies attenuate this gp160/MSP-induced collagen synthesis
11676	155971	NP_057856.1	Envelope surface glycoprotein gp160, precursor	activates	9606	1286	NP_000083.3	collagen alpha-4(IV) chain precursor	7495302	2007-11-07 17:31:00	HIV-1 gp160 and serum-free macrophage supernatant (MSP) enhance synthesis of type IV collagen by mesangial cells; anti-TGF-beta antibodies attenuate this gp160/MSP-induced collagen synthesis
11676	155971	NP_057856.1	Envelope surface glycoprotein gp160, precursor	activates	9606	1287	NP_000486.1	collagen alpha-5(IV) chain isoform 1 precursor	7495302	2007-11-07 17:31:00	HIV-1 gp160 and serum-free macrophage supernatant (MSP) enhance synthesis of type IV collagen by mesangial cells; anti-TGF-beta antibodies attenuate this gp160/MSP-induced collagen synthesis
11676	156110	NP_057857.2	Nef	binds	9606	1315	NP_057535.1	coatomer subunit beta	7.98291e+37	2007-11-07 17:28:00	Binding of HIV-1 Nef to Beta-COP has been demonstrated by yeast two-hybrid and coimmunoprecipitation experiments and may be involved in the downregulation of CD4 by Nef
11676	156110	NP_057857.2	Nef	co-localizes with	9606	1315	NP_057535.1	coatomer subunit beta	15202998	2007-11-07 17:28:00	Co-localization of HIV-1 Nef, ARF1, and Beta-COP in early endosomes depends on Nef residues at E154 and E155; this co-localization is required for the downregulation and transport of CD4 to acidic late-endosomal compartments
11676	155971	NP_579894.2	Envelope surface glycoprotein gp120	interacts with	9606	1366	NP_001298.2	claudin 7	16368003	2007-11-07 17:31:00	HIV-1 virions expressing claudin-7 on their envelopes show a much higher infectivity for 293T CD4(-) cells than parental HIV-1 with no CLDN-7, suggesting an interaction with gp160 or gp120
11676	155971	NP_057856.1	Envelope surface glycoprotein gp160, precursor	palmitoylated by	9606	1374	NP_001867.2	carnitine O-palmitoyltransferase 1, liver isoform isoform 1	11095714	2007-11-07 17:31:00	HIV-1 envelope glycoprotein (gp160) contains two palmitoylated cysteine residues C764 and C837; removal of both palmitoylation sites results in the formation of virus with low levels of gp160 incorporation, as well as a decrease in viral infectivity
11676	155971	NP_057856.1	Envelope surface glycoprotein gp160, precursor	palmitoylated by	9606	1375	NP_004368.1	carnitine O-palmitoyltransferase 1, muscle isoform isoform a	11095714	2007-11-07 17:31:00	HIV-1 envelope glycoprotein (gp160) contains two palmitoylated cysteine residues C764 and C837; removal of both palmitoylation sites results in the formation of virus with low levels of gp160 incorporation, as well as a decrease in viral infectivity
11676	155971	NP_057856.1	Envelope surface glycoprotein gp160, precursor	palmitoylated by	9606	1376	NP_000089.1	carnitine O-palmitoyltransferase 2, mitochondrial precursor	11095714	2007-11-07 17:31:00	HIV-1 envelope glycoprotein (gp160) contains two palmitoylated cysteine residues C764 and C837; removal of both palmitoylation sites results in the formation of virus with low levels of gp160 incorporation, as well as a decrease in viral infectivity
11676	155971	NP_057856.1	Envelope surface glycoprotein gp160, precursor	interacts with	9606	1380	NP_001006659.1	complement receptor type 2 isoform 1 precursor	15603708	2007-11-07 17:31:00	The activation of mitogen-activated protein kinases (MAPKs, including ERK, JNK, and p38MAPK) is induced by incubation of HIV-1 gp160 with CD4+complement receptor type 2 (CR2)+ cells
11676	155971	NP_579894.2	Envelope surface glycoprotein gp120	binds	9606	1380	NP_001006659.1	complement receptor type 2 isoform 1 precursor	8474169	2007-11-07 17:29:00	HIV-1 particles (gp120/gp41) bind to MT-2 (CD4+ CR2+) and Raji-3 (CD4- CR2+) cells but not to CEM (CD4+ CR2-) cells, suggesting that the virus binds to CR2 independently of CD4
11676	155871	NP_057853.1	Tat	activates	9606	1385	NP_004370.1	cyclic AMP-responsive element-binding protein 1 isoform A	9558095	2007-11-07 17:29:00	Extracellular HIV-1 Tat protein induces the rapid Ser-133 phosphorylation and activation of CREB transcription factor in lymphoid cells through a signal cascade involving the MAPK pathway
11676	155871	NP_057853.1	Tat	downregulates	9606	1385	NP_004370.1	cyclic AMP-responsive element-binding protein 1 isoform A	11156964	2007-11-07 17:28:00	HIV-1 Tat protein downregulates the Ser-133 phosphorylation, activation, and expression of CREB transcription factor in PC12 neuronal cells through sequential activation of phosphatidylinositol 3-kinase, AKT, and cyclic nucleoside phosphodiesterases
11676	155871	NP_057853.1	Tat	induces phosphorylation of	9606	1385	NP_004370.1	cyclic AMP-responsive element-binding protein 1 isoform A	16339753	2007-11-07 17:29:00	HIV-1 Tat increases both CREB phosphorylation and DNA binding by 7- to 10-fold within 2 hrs after stimulation in hematopoietic progenitor cells
11676	155871	NP_057853.1	Tat	activates	9606	1385	NP_004370.1	cyclic AMP-responsive element-binding protein 1 isoform A	16920714	2007-11-07 17:31:00	HIV-1 Tat upregulates IL-10 synthesis by ERK MAPK-dependent CREB-1 transcription factor activation through Ser(133) phosphorylation
11676	155971	NP_579894.2	Envelope surface glycoprotein gp120	upregulates	9606	1386	NP_001871.2	cyclic AMP-dependent transcription factor ATF-2	16179804	2007-11-07 17:31:00	HIV-1 gp120 and p300 synergistically increase TGF-beta, ATF-2 and activating protein-1 (AP-1) expression leading to tubular cell apoptosis; in addition, HIV-1 gp120 treatment causes phosphorylation of Smad2 and downregulation of c-Jun
11676	155807	NP_057852.2	Vpr	binds	9606	1387	NP_004371.2	CREB-binding protein isoform a	1.2209e+47	2007-11-07 17:27:00	HIV-1 Vpr binds directly to the CBP co-activator to induce transcription of the HIV-1 LTR and glucocorticoid-responsive promoters
11676	155871	NP_057853.1	Tat	regulated by	9606	1387	NP_004371.2	CREB-binding protein isoform a	9.73387e+37	2007-11-07 17:30:00	Acetylation of HIV-1 Tat by the p300/CBP complex at Lys50 regulates Tat binding to cyclin T1 and HIV-1 TAR RNA, as well as Tat-mediated transactivation of the HIV-1 LTR promoter, by allowing Tat to dissociate from TAR RNA
11676	155871	NP_057853.1	Tat	binds	9606	1387	NP_004371.2	CREB-binding protein isoform a	9.73387e+77	2007-11-07 17:30:00	HIV-1 Tat binds to the minimal histone acetyltransferase domain of the CBP/p300 complex (amino acids 1253-1710 of p300) and E1a binding domain (amino acids 1542-1710) of p300, an effect mediated by the basic domain (amino acids 48-57) of Tat
11676	155871	NP_057853.1	Tat	recruits	9606	1387	NP_004371.2	CREB-binding protein isoform a	9.81183e+22	2007-11-07 17:30:00	HIV-1 Tat recruits the CBP/p300 complex, as well as other known cellular acetyltransferases, to the HIV-1 LTR promoter, an effect involved in the acetylation of histones H3 and H4, and HIV-1 transcriptional activation
11676	155871	NP_057853.1	Tat	acetylated by	9606	1387	NP_004371.2	CREB-binding protein isoform a	10607594	2007-11-07 17:30:00	HIV-1 Tat is acetylated by the p300/CBP complex on Lys50 and Lys51
11676	155871	NP_057853.1	Tat	interacts with	9606	1387	NP_004371.2	CREB-binding protein isoform a	1.10805e+15	2007-11-07 17:30:00	Binding of HIV-1 Tat to p300 induces a conformational change in the CBP/p300 complex such that it can acquire and bind better to basal transcription factors, indicating Tat helps CBP/p300 recruit new partners to the transcription machinery
11676	155871	NP_057853.1	Tat	induces complex with	9606	1387	NP_004371.2	CREB-binding protein isoform a	11160671	2007-11-07 17:30:00	HIV-1 Tat induces CBP to complex with NFkappaB p65 and bind to the IL-8 promoter leading to an upregulation of IL-8 expression
11676	155871	NP_057853.1	Tat	regulates	9606	1387	NP_004371.2	CREB-binding protein isoform a	11739381	2007-11-07 17:30:00	Acetylation of the p50 subunit of NFkappaB by CBP/p300 is regulated by HIV-1 Tat
11676	155871	NP_057853.1	Tat	inhibits	9606	1387	NP_004371.2	CREB-binding protein isoform a	12154097	2007-11-07 17:30:00	HIV-1 Tat inhibits the histone acetyltransferase and transcriptional activation activities of CBP, an effect mediated by amino acids 86-101 of Tat
11676	155871	NP_057853.1	Tat	regulates	9606	1387	NP_004371.2	CREB-binding protein isoform a	12154097	2007-11-07 17:30:00	HIV-1 Tat regulates the activity of CBP by inhibiting CBP acetylation of histones, but not CBP acetylation of p53 or MyoD, indicating Tat induces a substrate selectivity for CBP
11676	155871	NP_057853.1	Tat	binds	9606	1387	NP_004371.2	CREB-binding protein isoform a	1.25499e+15	2007-11-07 17:30:00	The N-terminal 24 amino acids of HIV-1 Tat mediate its binding to the KIX domain (amino acids 589-679) of CBP
11676	155871	NP_057853.1	Tat	activates	9606	1387	NP_004371.2	CREB-binding protein isoform a	16001085	2007-11-07 17:28:00	HIV-1 Tat induces the polyubiquitination and degradation of Tip60 through p300/CBP-associated E4-type ubiquitin-ligase activity, which results in a dramatic impairment of the Tip60-dependent apoptotic cell response to DNA damage
11676	155871	NP_057853.1	Tat	upregulates	9606	1387	NP_004371.2	CREB-binding protein isoform a	16339753	2007-11-07 17:29:00	HIV-1 Tat treatment of hematopoietic progenitor cells upregulates CBP gene expression (7- to 9-fold) and protein levels (5- to 7-fold) within 6-12 hrs after stimulation
11676	155871	NP_057853.1	Tat	upregulates	9606	1390	NP_898883.1	cAMP-responsive element modulator isoform v	10660577	2007-11-07 17:28:00	Treatment of dopaminergic rat PC12 cells with HIV-1 Tat downregulates the expression of tyrosine hydroxylase (TH) by upregulating the expression of the inducible cAMP early repressor which in turn abrogates the transcription activity of the TH promoter
11676	155871	NP_057853.1	Tat	activates	9606	1390	NP_898883.1	cAMP-responsive element modulator isoform v	10853989	2007-11-07 17:30:00	Extracellular HIV-1 Tat protein activates the inducible cAMP early repressor (ICER) in both the Jurkat cell line and primary peripheral blood mononuclear cells
11676	155807	NP_057852.2	Vpr	activates	9606	1432	NP_001306.1	mitogen-activated protein kinase 14 isoform 1	17158886	2007-11-07 17:31:00	Treatment of cells with HIV-1 Vpr 52-96 or Vpr 1-45 peptides induces strong activation of p38, ERK and JNK MAPKs and results in phosphorylation of ERK and JNK MAPKs
11676	155971	NP_057856.1	Envelope surface glycoprotein gp160, precursor	activates	9606	1432	NP_001306.1	mitogen-activated protein kinase 14 isoform 1	15603708	2007-11-07 17:31:00	The activation of mitogen-activated protein kinases (MAPKs, including ERK, JNK, and p38MAPK) is induced by incubation of HIV-1 gp160 with CD4+complement receptor type 2 (CR2)+ cells
11676	155971	NP_579894.2	Envelope surface glycoprotein gp120	activates	9606	1432	NP_001306.1	mitogen-activated protein kinase 14 isoform 1	1.14681e+55	2007-11-07 17:31:00	CCR5 and CXCR4 coreceptor engagement by HIV-1 gp120 in primary macrophages activates 2 members of the mitogen-activated protein kinase (MAPK) superfamily, c-Jun amino-terminal kinase and p38 MAPK
11676	155971	NP_579894.2	Envelope surface glycoprotein gp120	upregulates	9606	1432	NP_001306.1	mitogen-activated protein kinase 14 isoform 1	1.20893e+15	2007-11-07 17:31:00	The transcription factors and kinases c-Jun, JNK, MEK, p38 MAPK, STAT-3, JAK-1, TFII D, TFII F, eIF-4E, and RNA polymerase II are induced by HIV-1 gp120
11676	155971	NP_579894.2	Envelope surface glycoprotein gp120	activates	9606	1432	NP_001306.1	mitogen-activated protein kinase 14 isoform 1	12824191	2007-11-07 17:31:00	HCV-E2 and HIV-1 gp120 act collaboratively to trigger a specific set of downstream signaling pathways that include activation of p38 mitogen-activated protein (MAP) kinase and the tyrosine phosphatase, SHP2, in hepatocytes
11676	155971	NP_579894.2	Envelope surface glycoprotein gp120	interacts with	9606	1432	NP_001306.1	mitogen-activated protein kinase 14 isoform 1	15642743	2007-11-07 17:31:00	p38 MAPK-mediated p53 phosphorylation on serine 46 contributes to apoptosis induced by the HIV-1 envelope glycoprotein complex (gp120/gp41)
11676	155971	NP_579894.2	Envelope surface glycoprotein gp120	activates	9606	1432	NP_001306.1	mitogen-activated protein kinase 14 isoform 1	15717263	2007-11-07 17:30:00	Morphine potentiates HIV-1 gp120-induced neuronal apoptosis, which involves activation of the p38 MAPK cellular signaling pathway
11676	155971	NP_579894.2	Envelope surface glycoprotein gp120	interacts with	9606	1432	NP_001306.1	mitogen-activated protein kinase 14 isoform 1	15972662	2007-11-07 17:30:00	CXCR4-tropic and CXCR4/CCR5 dual-tropic HIV-1 gp120 induce the cleavage of CD62 ligand by a mechanism dependent on matrix metalloproteinases 1 and 3, CD4, CXCR4, Galpha(i), and p38 MAPK, whereas CCR5-tropic gp120 does not
11676	155971	NP_579894.2	Envelope surface glycoprotein gp120	inhibited by	9606	1432	NP_001306.1	mitogen-activated protein kinase 14 isoform 1	16111829	2007-11-07 17:31:00	HIV-1 gp120-induced increases in caspase-3 activity, neurite losses and neuronal death are prevented by p38 MAPK, but not c-jun-N-terminal kinase
11676	155971	NP_579894.2	Envelope surface glycoprotein gp120	interacts with	9606	1432	NP_001306.1	mitogen-activated protein kinase 14 isoform 1	16841089	2007-11-07 17:31:00	HIV-1 gp120-induced neuronal cell death involves p38 mitogen-activated protein kinase; both HIV-1 coreceptors, CCR5 and CXCR4, can mediate HIV-1 gp120-induced neurotoxicity
11676	155971	NP_579894.2	Envelope surface glycoprotein gp120	interacts with	9606	1432	NP_001306.1	mitogen-activated protein kinase 14 isoform 1	16897667	2007-11-07 17:31:00	STAT1 associates with p38 MAP kinase in a time-dependent manner after HIV-1 gp120/HCV E2 costimulation in human hepatocytes
11676	156110	NP_057857.2	Nef	activates	9606	1432	NP_001306.1	mitogen-activated protein kinase 14 isoform 1	17182689	2007-11-07 17:31:00	HIV-1 Nef myristoylation is required for the rapid and transient phosphorylation of the alpha- and beta- subunits of the Ikappa-B kinase complex and activation of JNK, ERK1/2 and p38 MAPK family members
11676	156110	NP_057857.2	Nef	inhibits	9606	1436	NP_005202.2	macrophage colony-stimulating factor 1 receptor precursor	15626739	2007-11-07 17:28:00	HIV-1 Nef inhibits the activation of M-CSF receptor signaling by means of the activation of Hck and the subsequent induction of an aberrant molecular association between Hck and M-CSF receptor complex
11676	155871	NP_057853.1	Tat	upregulates	9606	1437	NP_000749.2	granulocyte-macrophage colony-stimulating factor precursor	76956267818827	2007-11-07 17:29:00	HIV-1 Tat upregulates GM-CSF production in uninfected mononuclear cells and synergizes with PMA+PHA to induce GM-CSF in Raji B-cells and Jurkat T-cells
11676	155971	NP_057856.1	Envelope surface glycoprotein gp160, precursor	upregulates	9606	1437	NP_000749.2	granulocyte-macrophage colony-stimulating factor precursor	76426158018916	2007-11-07 17:30:00	The aberrant activation of AP-1 by HIV-1 gp160 in CD4+ T cells is hypothesized to upregulate cytokines containing AP-1 sites (e.g. IL-3 and colony stimulating factor) and lead to T cell unresponsiveness by inhibiting interleukin-2 secretion
11676	155971	NP_579894.2	Envelope surface glycoprotein gp120	induces release of	9606	1437	NP_000749.2	granulocyte-macrophage colony-stimulating factor precursor	191899715481145	2007-11-07 17:30:00	HIV-1 gp120 stimulates monocytes to release TNF-alpha, IL-1 beta, IL-6, and granulocyte-macrophage-CSF, and this effect can be blocked with soluble CD4
11676	155871	NP_057853.1	Tat	activates	9606	1445	NP_004374.1	tyrosine-protein kinase CSK	9621077	2007-11-07 17:27:00	HIV-1 Tat stimulates the tyrosine phosphorylation and activation of c-Src kinase resulting in the activation of the intrinsic kinase activity of c-Src, an effect associated with Tat-induced angiogenesis and Kaposi's sarcoma
11676	155030	NP_579876.2	matrix	phosphorylated by	9606	1457	NP_001886.1	casein kinase II subunit alpha isoform a	9151826	2007-11-07 17:28:00	CK2 has been shown to phosphorylate HIV-1 Matrix in vitro
11676	155348	NP_705926.1	retropepsin	phosphorylated by	9606	1457	NP_001886.1	casein kinase II subunit alpha isoform a	10964683	2007-11-07 17:29:00	Purified recombinant HIV-1 protease (rPR) is phosphorylated by casein kinase II, and the activity of rPR is stimulated approximately 2.9-fold as a result of this phosphorylation
11676	155348	NP_705927.1	reverse transcriptase	phosphorylated by	9606	1457	NP_001886.1	casein kinase II subunit alpha isoform a	9654140	2007-11-07 17:29:00	Casein kinase II phosphorylates HIV-1 RT p66 and p51 in human cells
11676	155348	NP_705927.1	reverse transcriptase	stimulated by	9606	1457	NP_001886.1	casein kinase II subunit alpha isoform a	9.65414e+37	2007-11-07 17:29:00	Phosphorylation of HIV-1 RT p66 and p51 by Casein kinase II mediates the stimulation of RNA-dependent DNA polymerase (RDDP) activity in vitro
11676	155908	NP_057854.1	Rev	modulated by	9606	1457	NP_001886.1	casein kinase II subunit alpha isoform a	7.79492e+21	2007-11-07 17:28:00	CK2 modulates the interaction of Rev with nucleolar phosphoprotein B23 by phosphorylating B23
11676	155908	NP_057854.1	Rev	phosphorylated by	9606	1457	NP_001886.1	casein kinase II subunit alpha isoform a	8.80667e+22	2007-11-07 17:28:00	CK2 phosphorylates Rev on Serine 5 and Serine 8
11676	155908	NP_057854.1	Rev	activates	9606	1457	NP_001886.1	casein kinase II subunit alpha isoform a	965414011827166	2007-11-07 17:28:00	Rev activates CK2, an effect hypothesized to promote HIV-1 replication
11676	155908	NP_057854.1	Rev	phosphorylated by	9606	1457	NP_001886.1	casein kinase II subunit alpha isoform a	1.09846e+15	2007-11-07 17:28:00	phosphorylation of Rev is dependent on the beta subunit of CK2
11676	155908	NP_057854.1	Rev	binds	9606	1457	NP_001886.1	casein kinase II subunit alpha isoform a	11827166	2007-11-07 17:28:00	amino acids 35-50 of Rev are involved with electrostatic interactions with CK2 while amino acids 12-24 of Rev are involved with hydrophobic interactions
11676	155945	NP_057855.1	Vpu	phosphorylated by	9606	1457	NP_001886.1	casein kinase II subunit alpha isoform a	1.5413e+20	2007-11-07 17:28:00	The HIV-1 Vpu protein is phosphorylated by casein kinase 2 on serine amino acids 52 and 56
11676	155945	NP_057855.1	Vpu	phosphorylated by	9606	1457	NP_001886.1	casein kinase II subunit alpha isoform a	7.49179e+34	2007-11-07 17:28:00	Phosphorylation of HIV-1 Vpu by casein kinase 2 is required for Vpu-mediated degradation of CD4, regulation of HIV-1 envelope secretion and control of syncytium formation
11676	155030	NP_579876.2	matrix	phosphorylated by	9606	1459	NP_001887.1	casein kinase II subunit alpha'	9151826	2007-11-07 17:28:00	CK2 has been shown to phosphorylate HIV-1 Matrix in vitro
11676	155348	NP_705926.1	retropepsin	phosphorylated by	9606	1459	NP_001887.1	casein kinase II subunit alpha'	10964683	2007-11-07 17:29:00	Purified recombinant HIV-1 protease (rPR) is phosphorylated by casein kinase II, and the activity of rPR is stimulated approximately 2.9-fold as a result of this phosphorylation
11676	155908	NP_057854.1	Rev	modulated by	9606	1459	NP_001887.1	casein kinase II subunit alpha'	7.79492e+21	2007-11-07 17:28:00	CK2 modulates the interaction of Rev with nucleolar phosphoprotein B23 by phosphorylating B23
11676	155908	NP_057854.1	Rev	phosphorylated by	9606	1459	NP_001887.1	casein kinase II subunit alpha'	8.80667e+22	2007-11-07 17:28:00	CK2 phosphorylates Rev on Serine 5 and Serine 8
11676	155908	NP_057854.1	Rev	activates	9606	1459	NP_001887.1	casein kinase II subunit alpha'	965414011827166	2007-11-07 17:28:00	Rev activates CK2, an effect hypothesized to promote HIV-1 replication
11676	155908	NP_057854.1	Rev	phosphorylated by	9606	1459	NP_001887.1	casein kinase II subunit alpha'	1.09846e+15	2007-11-07 17:28:00	phosphorylation of Rev is dependent on the beta subunit of CK2
11676	155908	NP_057854.1	Rev	binds	9606	1459	NP_001887.1	casein kinase II subunit alpha'	11827166	2007-11-07 17:28:00	amino acids 35-50 of Rev are involved with electrostatic interactions with CK2 while amino acids 12-24 of Rev are involved with hydrophobic interactions
11676	155945	NP_057855.1	Vpu	phosphorylated by	9606	1459	NP_001887.1	casein kinase II subunit alpha'	1.5413e+20	2007-11-07 17:28:00	The HIV-1 Vpu protein is phosphorylated by casein kinase 2 on serine amino acids 52 and 56
11676	155945	NP_057855.1	Vpu	phosphorylated by	9606	1459	NP_001887.1	casein kinase II subunit alpha'	7.49179e+34	2007-11-07 17:28:00	Phosphorylation of HIV-1 Vpu by casein kinase 2 is required for Vpu-mediated degradation of CD4, regulation of HIV-1 envelope secretion and control of syncytium formation
11676	155030	NP_579876.2	matrix	phosphorylated by	9606	1460	NP_001311.3	casein kinase II subunit beta	9151826	2007-11-07 17:28:00	CK2 has been shown to phosphorylate HIV-1 Matrix in vitro
11676	155348	NP_705926.1	retropepsin	phosphorylated by	9606	1460	NP_001311.3	casein kinase II subunit beta	10964683	2007-11-07 17:29:00	Purified recombinant HIV-1 protease (rPR) is phosphorylated by casein kinase II, and the activity of rPR is stimulated approximately 2.9-fold as a result of this phosphorylation
11676	155348	NP_705927.1	reverse transcriptase	phosphorylated by	9606	1460	NP_001311.3	casein kinase II subunit beta	9654140	2007-11-07 17:29:00	Casein kinase II phosphorylates HIV-1 RT p66 and p51 in human cells
11676	155348	NP_705927.1	reverse transcriptase	stimulated by	9606	1460	NP_001311.3	casein kinase II subunit beta	9.65414e+37	2007-11-07 17:29:00	Phosphorylation of HIV-1 RT p66 and p51 by Casein kinase II mediates the stimulation of RNA-dependent DNA polymerase (RDDP) activity in vitro
11676	155908	NP_057854.1	Rev	modulated by	9606	1460	NP_001311.3	casein kinase II subunit beta	7.79492e+21	2007-11-07 17:27:00	CK2 modulates the interaction of Rev with nucleolar phosphoprotein B23 by phosphorylating B23
11676	155908	NP_057854.1	Rev	phosphorylated by	9606	1460	NP_001311.3	casein kinase II subunit beta	8.80667e+22	2007-11-07 17:29:00	CK2 phosphorylates Rev on Serine 5 and Serine 8
11676	155908	NP_057854.1	Rev	activates	9606	1460	NP_001311.3	casein kinase II subunit beta	965414011827166	2007-11-07 17:29:00	Rev activates CK2, an effect hypothesized to promote HIV-1 replication
11676	155908	NP_057854.1	Rev	phosphorylated by	9606	1460	NP_001311.3	casein kinase II subunit beta	1.09846e+15	2007-11-07 17:29:00	phosphorylation of Rev is dependent on the beta subunit of CK2
11676	155908	NP_057854.1	Rev	binds	9606	1460	NP_001311.3	casein kinase II subunit beta	11827166	2007-11-07 17:29:00	amino acids 35-50 of Rev are involved with electrostatic interactions with CK2 while amino acids 12-24 of Rev are involved with hydrophobic interactions
11676	155945	NP_057855.1	Vpu	phosphorylated by	9606	1460	NP_001311.3	casein kinase II subunit beta	1.5413e+28	2007-11-07 17:27:00	The HIV-1 Vpu protein is phosphorylated by casein kinase 2 on serine amino acids 52 and 56
11676	155945	NP_057855.1	Vpu	phosphorylated by	9606	1460	NP_001311.3	casein kinase II subunit beta	7.49179e+34	2007-11-07 17:27:00	Phosphorylation of HIV-1 Vpu by casein kinase 2 is required for Vpu-mediated degradation of CD4, regulation of HIV-1 envelope secretion and control of syncytium formation
11676	155945	NP_057855.1	Vpu	phosphorylated by	9606	1460	NP_001311.3	casein kinase II subunit beta	12954211	2007-11-07 17:29:00	The presence of the casein kinase II phosphorylation sites of HIV-1 Vpu enhances CD4(+) T cell loss in a non-human primate model for HIV-1 infection
11676	155807	NP_057852.2	Vpr	upregulates	9606	1493	NP_005205.2	cytotoxic T-lymphocyte protein 4 isoform CTLA4-TM precursor	17023015	2007-11-07 17:31:00	HIV-1 Vpr increases the levels of CTLA4 expression in infected T cells
11676	155971	NP_057856.1	Envelope surface glycoprotein gp160, precursor	co-localizes with	9606	1493	NP_005205.2	cytotoxic T-lymphocyte protein 4 isoform CTLA4-TM precursor	12060749	2007-11-07 17:30:00	The envelope glycoprotein (gp160)) of HIV-1 is directed to intracellular CTLA-4-containing granules rather than trafficking constitutively from the Golgi to the cell surface
11676	156110	NP_057857.2	Nef	upregulates	9606	1493	NP_005205.2	cytotoxic T-lymphocyte protein 4 isoform CTLA4-TM precursor	10618429	2007-11-07 17:27:00	HIV-1 Nef expression in Jurkat cells upregulates the level of CTLA4 production in the absence of CD3 and CD28 stimulation
11676	155971	NP_579895.1	Envelope transmembrane glycoprotein gp41	interacts with	9606	1495	NP_001894.2	catenin alpha-1	1.0421e+15	2007-11-07 17:31:00	HIV-1 gp41 and alpha-catenin co-localize in gp160 and GST-alpha-catenin expressing cells; the leucine zipper-like domain (gp160 residues 791-824) of gp41 interacts strongly with the carboxy terminus (residues 795-906) of alpha-catenin
11676	155945	NP_057855.1	Vpu	stabilizes	9606	1499	NP_001895.1	catenin beta-1	14561767	2007-11-07 17:29:00	HIV-1 Vpu is a strong competitive inhibitor of beta-TrCP and impairs the degradation of SCF-beta-TrCP substrates such as IKBalpha, ATF4 and beta-catenin
11676	155971	NP_579894.2	Envelope surface glycoprotein gp120	modified by	9606	1509	NP_001900.1	cathepsin D preproprotein	10623764	2007-11-07 17:31:00	Cathepsin D may induce conformational modification of HIV-1 gp120, allowing direct interaction with the CXCR4 coreceptor and enhancing HIV-1 infectivity and entry into cells
11676	155971	NP_579894.2	Envelope surface glycoprotein gp120	processed by	9606	1510	NP_001901.1	cathepsin E isoform a preproprotein	8457383	2007-11-07 17:29:00	HIV-1 gp120 is processed in its V3 loop by cathepsin E
11676	155971	NP_579894.2	Envelope surface glycoprotein gp120	inhibited by	9606	1524	NP_001328.1	CX3C chemokine receptor 1 isoform b	10869418	2007-11-07 17:31:00	Fractalkine (CX3CL1) protects hippocampal neurons from the neurotoxicity induced by the HIV-1 envelope protein gp120, and neuronal CX(3)CR1 receptors and Akt activation are responsible for the neuroprotective effects of fractalkine
11676	155971	NP_579894.2	Envelope surface glycoprotein gp120	associates with	9606	1524	NP_001328.1	CX3C chemokine receptor 1 isoform b	11804551	2007-11-07 17:31:00	HIV-1 gp120 from CXCR4-tropic subtype E viruses isolated in Thailand associates with and uses at least one of the following coreceptors for virus entry: CCR8, CCR1, CCR2b, or CX3CR1
11676	155030	NP_579880.1	capsid	downregulates	9606	1536	NP_000388.2	cytochrome b-245 heavy chain	1905983	2007-11-07 17:29:00	HIV-1 Capsid (p24) inhibits interferon gamma induced increases in HLA-DR and cytochrome B heavy chain mRNA levels in the human monocyte-like cell line THP1
11676	155807	NP_057852.2	Vpr	induces release of	9606	1537	NP_001907.2	cytochrome c1, heme protein, mitochondrial	1.11817e+47	2007-11-07 17:27:00	HIV-1 Vpr-induced mitochondrial membrane permeabilization and caspase activation results in release of cytochrome c
11676	155030	NP_579876.2	matrix	activates	9606	1594	NP_000776.1	25-hydroxyvitamin D-1 alpha hydroxylase, mitochondrial	9282826	2007-11-07 17:28:00	HIV-1 Matrix activates fructose 1,6-bisphosphatase gene expression by induction of 1alpha-hydroxylase activity
11676	156110	NP_057857.2	Nef	upregulates	9606	1595	NP_000777.1	lanosterol 14-alpha demethylase isoform 1 precursor	12824470	2007-11-07 17:28:00	In Jurkat cells HIV-1 Nef upregulates the expression of the sterol 14-alpha demethylase CYP51 gene, which catalyzes the demethylation of lanosterol during cholesterol biosynthesis
11676	155971	NP_579894.2	Envelope surface glycoprotein gp120	interacts with	9606	1604	NP_000565.1	complement decay-accelerating factor isoform 1 preproprotein	7535292	2007-11-07 17:27:00	Inhibition of DAF or use of factor H depleted sera significantly increases C3 deposition on recombinant HIV-1 gp120 coated CD4 cells
11676	155971	NP_579894.2	Envelope surface glycoprotein gp120	interacts with	9606	1604	NP_000565.1	complement decay-accelerating factor isoform 1 preproprotein	8887350	2007-11-07 17:30:00	The complement regulatory proteins CD55 (DAF) and CD59 (HRF20) exist on HIV-1 virions, along with HIV-1 gp120 molecules, suggesting an interaction between these proteins and gp120
11676	155971	NP_057856.1	Envelope surface glycoprotein gp160, precursor	processed by	9606	1636	NP_000780.1	angiotensin-converting enzyme isoform 1 precursor	1316930	2007-11-07 17:30:00	HIV-1 gp160-derived peptide p18 presented by H-2Dd class I major histocompatibility complex molecules is processed by angiotensin-1 converting enzyme (ACE) prior to T cell stimulation by the peptide p18
11676	155807	NP_057852.2	Vpr	upregulates	9606	1647	NP_001915.1	growth arrest and DNA damage-inducible protein GADD45 alpha isoform 1	15650754	2007-11-07 17:28:00	HIV-1 Vpr upregulates GADD45alpha protein levels in primary CD4+ lymphocytes and SupT1 cells; knockdown of GADD45alpha by GADD45alpha siRNA relieves Vpr-induced apoptosis
11676	155871	NP_057853.1	Tat	enhanced by	9606	1649	NP_004074.2	DNA damage-inducible transcript 3 protein isoform 2	16511829	2007-11-07 17:31:00	Expression of Rad51 enhances basal- and HIV-1 Tat-induced transcription of the HIV-1 LTR promoter; this event requires cooperativity from the C/EBP family of transcription factors including C/EBPbeta and C/EBPbeta homologous protein (CHOP)
11676	155908	NP_057854.1	Rev	interacts with	9606	1653	NP_004930.1	ATP-dependent RNA helicase DDX1	15567440	2007-11-07 17:29:00	DDX1 is capable of binding to HIV-1 RRE RNA in vivo, suggesting an interaction with HIV-1 Rev, however DDX1 alone cannot rescue HIV-1 virion production from a Rev-negative provirus in the absence of Rev
11676	155908	NP_057854.1	Rev	interacts with	9606	1653	NP_004930.1	ATP-dependent RNA helicase DDX1	15567440	2007-11-07 17:28:00	The RNA helicase DDX1 interacts with HIV-1 Rev through yeast two-hybrid screening and co-immunoprecipitation assays, and DDX1 is required for proper subcellular localization of Rev
11676	155908	NP_057854.1	Rev	relocalized by	9606	1653	NP_004930.1	ATP-dependent RNA helicase DDX1	1.5893e+15	2007-11-07 17:28:00	Endogenous DDX1 expression in human astrocytes leads to a shift of Rev sub-cellular distribution dominance from nuclear and/or nucleolar to cytoplasmic
11676	155908	NP_057854.1	Rev	relocalized by	9606	1653	NP_004930.1	ATP-dependent RNA helicase DDX1	15892970	2007-11-07 17:28:00	Overexpression of exogenous DDX1 significantly alters both Rev sub-cellular localization from cytoplasmic to nuclear predominance and concomitantly increases HIV-1 viral production in human astrocytes
11676	155908	NP_057854.1	Rev	exported by	9606	1654	NP_001347.3	ATP-dependent RNA helicase DDX3X isoform 1	1.55072e+23	2007-11-07 17:28:00	As part of the HIV-1 Rev-RRE/CRM1 pathway, DDX3, an RNA-dependent ATPase/helicase, locates to nuclear pores and binds CRM1 in order to export Rev and unspliced/partially spliced HIV-1 transcripts to the cytoplasm
11676	155030	NP_057850.1	Pr55(Gag)	interacts with	9606	1660	NP_001348.2	ATP-dependent RNA helicase A	16527808	2007-11-07 17:31:00	HIV-1 Gag interacts with RNA helicase A (RHA) in an RNA-dependent manner, and RHA binds HIV-1 RNA
11676	155908	NP_057854.1	Rev	interacts with	9606	1660	NP_001348.2	ATP-dependent RNA helicase A	989269810951562	2007-11-07 17:27:00	RNA helicase A is a cofactor that binds to the Rev responsive element (RRE) of HIV-1 mRNA during Rev-mediated nuclear export of mRNA
11676	155908	NP_057854.1	Rev	interacts with	9606	1660	NP_001348.2	ATP-dependent RNA helicase A	9892698	2007-11-07 17:27:00	it is hypothesized that RNA helicase A is required to release RRE-containing mRNA from spliceosomes before completion of splicing, thus freeing them for nuclear export
11676	155971	NP_579894.2	Envelope surface glycoprotein gp120	binds	9606	1667	NP_004075.1	neutrophil defensin 1 preproprotein	1.56207e+15	2007-11-07 17:30:00	Human neutrophil alpha-defensin 4 (HNP4) is more effective than HNP1-3 in protecting human peripheral blood mononuclear cells from infection by both CXCR4- and CCR5-tropic HIV-1 strains, but HNP4 binds to both CD4 and gp120 weaker than does HNP1
11676	155971	NP_579894.2	Envelope surface glycoprotein gp120	inhibited by	9606	1667	NP_004075.1	neutrophil defensin 1 preproprotein	17132727	2007-11-07 17:31:00	Alpha-defensins inhibit the binding of HIV-1 gp120 to CD4 through interaction with the D1 domain of CD4
11676	155971	NP_579894.2	Envelope surface glycoprotein gp120	inhibited by	9606	1668	NP_005208.1	neutrophil defensin 3 preproprotein	1.56207e+15	2007-11-07 17:31:00	Alpha-defensins inhibit the binding of HIV-1 gp120 to CD4 through interaction with the D1 domain of CD4
11676	155971	NP_579894.2	Envelope surface glycoprotein gp120	binds	9606	1668	NP_005208.1	neutrophil defensin 3 preproprotein	17132727	2007-11-07 17:31:00	Human neutrophil alpha-defensin 4 (HNP4) is more effective than HNP1-3 in protecting human peripheral blood mononuclear cells from infection by both CXCR4- and CCR5-tropic HIV-1 strains, but HNP4 binds to both CD4 and gp120 weaker than does HNP1
11676	155971	NP_579894.2	Envelope surface glycoprotein gp120	binds	9606	1669	NP_001916.1	neutrophil defensin 4 preproprotein	1.56207e+15	2007-11-07 17:30:00	Human neutrophil alpha-defensin 4 (HNP4) is more effective than HNP1-3 in protecting human peripheral blood mononuclear cells from infection by both CXCR4- and CCR5-tropic HIV-1 strains, but HNP4 binds to both CD4 and gp120 weaker than does HNP1
11676	155971	NP_579894.2	Envelope surface glycoprotein gp120	inhibited by	9606	1669	NP_001916.1	neutrophil defensin 4 preproprotein	17132727	2007-11-07 17:31:00	Alpha-defensins inhibit the binding of HIV-1 gp120 to CD4 through interaction with the D1 domain of CD4
11676	155348	NP_705926.1	retropepsin	cleaves	9606	1674	NP_001918.3	desmin	2.20103e+20	2007-11-07 17:29:00	HIV-1 protease cleaves the intermediate filament proteins vimentin, desmin, and glial fibrillary acidic protein in vitro
11676	155348	NP_705926.1	retropepsin	induces cleavage of	9606	1676	NP_004392.1	DNA fragmentation factor subunit alpha isoform 1	12404116	2007-11-07 17:29:00	HIV-1 protease directly cleaves and activates procaspase 8 in T cells, which is associated with cleavage of BID, mitochondrial release of cytochrome c, activation of the downstream caspases 9 and 3, and cleavage of DFF and PARP
11676	155348	NP_705926.1	retropepsin	induces cleavage of	9606	1677	NP_004393.1	DNA fragmentation factor subunit beta	12404116	2007-11-07 17:29:00	HIV-1 protease directly cleaves and activates procaspase 8 in T cells, which is associated with cleavage of BID, mitochondrial release of cytochrome c, activation of the downstream caspases 9 and 3, and cleavage of DFF and PARP
11676	155971	NP_579894.2	Envelope surface glycoprotein gp120	binds	9606	1755	NP_004397.1	deleted in malignant brain tumors 1 isoform a precursor	1.26894e+23	2007-11-07 17:30:00	Salivary agglutinin (SAG), a high molecular weight glycoprotein (340 kDa), binds to HIV-1 gp120; SAG binding to gp120 is Ca(2+) dependent and specifically inhibits HIV-1 infectivity
11676	155971	NP_579894.2	Envelope surface glycoprotein gp120	inhibited by	9606	1755	NP_004397.1	deleted in malignant brain tumors 1 isoform a precursor	15242536	2007-11-07 17:30:00	The interaction of gp340 (SAG) with HIV-1 gp120 is enhanced by prebinding of sCD4 to gp120, suggesting that gp340 inhibitory activity is mediated by blocking access of gp120 to its chemokine coreceptor
11676	155971	NP_579894.2	Envelope surface glycoprotein gp120	interacts with	9606	1755	NP_004397.1	deleted in malignant brain tumors 1 isoform a precursor	16796526	2007-11-07 17:31:00	A 35KDa purified recombinant N-terminal protein of gp340 (SAG) interacts with the V3 domain of HIV-1 gp120
11676	156110	NP_057857.2	Nef	Interacts with	9606	1794	NP_004937.1	dedicator of cytokinesis protein 2	14737186	2007-11-07 17:28:00	Interaction of HIV-1 Nef with a protein complex, which includes Rac2, DOCK2, and ELMO1, activates Rac activity in T cells
11676	155871	NP_057853.1	Tat	inhibits	9606	1803	NP_001926.2	dipeptidyl peptidase 4	7.91283e+63	2007-11-07 17:27:00	HIV-1 Tat inhibits the enzymatic activity of CD26, thereby suppressing DNA synthesis and IL-1 beta production, stimulating secretion of IL-1 receptor antagonist and TNF-alpha, and causing, at least in part, the immunosuppressive effects of Tat
11676	155871	NP_057853.1	Tat	binds	9606	1803	NP_001926.2	dipeptidyl peptidase 4	7.91283e+28	2007-11-07 17:27:00	The N-terminal nine amino acids of HIV-1 Tat mediate the binding of Tat to CD26
11676	155971	NP_579894.2	Envelope surface glycoprotein gp120	interacts with	9606	1803	NP_001926.2	dipeptidyl peptidase 4	7.53976e+20	2007-11-07 17:27:00	Treatment of CD4+ T cells with HIV-1 gp120 significantly increases CD4 association with CD3, CD45RA, CD45RB, CD59, CD38, CD26 and HLA class I, and decreases that with CD45RC
11676	155971	NP_579894.2	Envelope surface glycoprotein gp120	interacts with	9606	1803	NP_001926.2	dipeptidyl peptidase 4	7585218	2007-11-07 17:30:00	Infection of cells with Macrophage-tropic HIV-1 confers preferential survival to cells with low CD26 levels; the third hypervariable region (V3) of the HIV-1 gp120 envelope protein plays an important role in this selection process
11676	155971	NP_579894.2	Envelope surface glycoprotein gp120	interacts with	9606	1803	NP_001926.2	dipeptidyl peptidase 4	790347911831694	2007-11-07 17:30:00	Although CD26 has been described as a cofactor for HIV-1 gp120 mediated entry into cells, no evidence of a CD26-gp120 interaction was observed in vitro by using glutathione S-transferase-tagged HIV-1 gp120
11676	155971	NP_579894.2	Envelope surface glycoprotein gp120	cleaved by	9606	1803	NP_001926.2	dipeptidyl peptidase 4	7903479	2007-11-07 17:29:00	CD26 (dipeptidyl peptidase IV) cleaves the highly conserved V3 loop of HIV-1 gp120 and functions as a cofactor for entry of HIV-1 in CD4+ human cells; coexpression of human CD4 and CD26 in murine NIH 3T3 cells renders them permissive to HIV-1
11676	155971	NP_579894.2	Envelope surface glycoprotein gp120	interacts with	9606	1803	NP_001926.2	dipeptidyl peptidase 4	88065679330699	2007-11-07 17:30:00	Apoptosis is observed in CD4+ cells expressing the HIV-1 gp120/gp41 complex and with enhanced levels of CD26, but is not detected in cell lines expressing an uncleavable precursor of HIV-1 gp160
11676	155971	NP_579894.2	Envelope surface glycoprotein gp120	inhibits	9606	1803	NP_001926.2	dipeptidyl peptidase 4	9.10344e+29	2007-11-07 17:27:00	HIV-1 gp120 inhibits adenosine deaminase (ADA) binding to CD26 (dipeptidyl-peptidase 4) in both CD4+ and CD4- cells; this effect requires the interaction of gp120 with CD4 or CXCR4
11676	155971	NP_579894.2	Envelope surface glycoprotein gp120	relocalizes	9606	1803	NP_001926.2	dipeptidyl peptidase 4	11278278	2007-11-07 17:31:00	SDF-1alpha and HIV-1 gp120 induce the appearance of pseudopodia in which CD26 and CXCR4 co-localize
11676	155971	NP_579895.1	Envelope transmembrane glycoprotein gp41	interacts with	9606	1803	NP_001926.2	dipeptidyl peptidase 4	88065679330699	2007-11-07 17:30:00	Apoptosis is observed in CD4+ cells expressing the HIV-1 gp120/gp41 complex and with enhanced levels of CD26, but is not detected in cell lines expressing an uncleavable precursor of HIV-1 gp160
11676	156110	NP_057857.2	Nef	upregulates	9606	1805	NP_001928.2	dermatopontin precursor	11810028	2007-11-07 17:28:00	HIV-1 Nef-induced upregulation of tyrosine-rich acidic matrix protein (TRAMP) is found in Nef expressing HeLa cells
11676	155871	NP_057853.1	Tat	inhibits	9606	1810	NP_001929.1	protein Dr1	8764062	2007-11-07 17:27:00	Interaction of HIV-1 Tat with TBP/TFIID competes with negative cofactor Dr1 interaction with TBP, thereby inhibiting Dr1
11676	155871	NP_057853.1	Tat	inhibited by	9606	1869	NP_005216.1	transcription factor E2F1	7474112	2007-11-07 17:29:00	E2F1 has the ability to suppress basal transcriptional activity of the HIV-1 LTR and to diminish the extent of the Tat-induced activation of this viral promoter
11676	155871	NP_057853.1	Tat	inhibited by	9606	1869	NP_005216.1	transcription factor E2F1	9525916	2007-11-07 17:28:00	The under-phosphorylated form of Rb that is prevalent in HIV-1 Tat treated glial cells activates HIV-1 transcription, likely through promoting the interaction of Rb with E2F-1 and preventing the inhibition of Tat function associated with E2F-1
11676	155971	NP_579894.2	Envelope surface glycoprotein gp120	activates	9606	1869	NP_005216.1	transcription factor E2F1	17011204	2007-11-07 17:31:00	In cultured neurons, HIV-1 gp120 increases transcription factor E2F1 levels in the nucleus, stimulates its transcriptional activity, and enhances the expression of the E2F1 target proteins Cdc2 and Puma
11676	155971	NP_579894.2	Envelope surface glycoprotein gp120	requires	9606	1869	NP_005216.1	transcription factor E2F1	17011204	2007-11-07 17:31:00	Transcription factor E2F1 is necessary for neuronal cell death induced by HIV-1 gp120 via neuronal CXCR4
11676	155871	NP_057853.1	Tat	recruits	9606	1874	NP_001941.2	transcription factor E2F4	12055184	2007-11-07 17:29:00	Binding of HIV-1 Tat to E2F4 is mediated through amino acids 1-49 of Tat and 1-184 of E2F4, allowing Tat to recruit E2F4 to promoter elements to exert its multiple biological activities
11676	155871	NP_057853.1	Tat	upregulates	9606	1906	NP_001946.2	endothelin 1	17197385	2007-11-07 17:31:00	In HIV-1 Tat-expressing and HIV-infected astrocytes, endothelin-1 (ET-1) is significantly elevated through NF-kappaB (NF-kappaB)-responsive sites in the ET-1 promoter
11676	155971	NP_579894.2	Envelope surface glycoprotein gp120	induces release of	9606	1906	NP_001946.2	endothelin 1	8.48285e+30	2007-11-07 17:29:00	HIV-1 gp120 stimulates the secretion of endothelin-1, as well as TNF-alpha, from human cells in a concentration-dependent manner
11676	156110	NP_057857.2	Nef	inhibits	9606	1906	NP_001946.2	endothelin 1	9453574	2007-11-07 17:28:00	The activation of extracellular signal-regulated kinase (ERK) by endothelin-1 (ET-1) is inhibited by HIV-1 Nef in human astrocytes; a similar inhibitory action of Nef on ERK activation was observed after direct stimulation of G proteins
11676	155030	NP_579876.2	matrix	binds	9606	1915	NP_001393.1	elongation factor 1-alpha 1	10364286	2007-11-07 17:28:00	Binding of elongation factor 1-alpha to HIV-1 Gag proteins (Matrix and Nucleocapsid) appears to be mediated by RNA
11676	155030	NP_579876.2	matrix	binds	9606	1915	NP_001393.1	elongation factor 1-alpha 1	10364286	2007-11-07 17:28:00	Elongation factor 1-alpha binds to HIV-1 Matrix, as well as to HIV-1 Gag and Nucleocapsid and is incorporated into HIV-1 virion membranes
11676	155030	NP_579876.2	matrix	binds	9606	1915	NP_001393.1	elongation factor 1-alpha 1	10364286	2007-11-07 17:28:00	The basic region of HIV-1 Matrix (amino acids 15-35) mediates binding to amino acids 1-74 of elongation factor 1-alpha
11676	155030	NP_579876.2	matrix	inhibits	9606	1915	NP_001393.1	elongation factor 1-alpha 1	10364286	2007-11-07 17:29:00	The interaction between HIV-1 Matrix and elongation factor 1-alpha impairs translation in vitro, suggesting a role for this interaction in releasing viral RNA from polysomes, permitting the RNA to be packaged into virions
11676	155348	NP_705928.1	integrase	binds	9606	1915	NP_001393.1	elongation factor 1-alpha 1	11689615	2007-11-07 17:29:00	Interaction of human EF1alpha with HIV-1 integrase is presumed based on a reported binding interaction between yeast TEF1alpha and integrase
11676	155871	NP_057853.1	Tat	interacts with	9606	1915	NP_001393.1	elongation factor 1-alpha 1	8626763	2007-11-07 17:30:00	EF-1alpha stimulates the binding of RNA Polymerase II and TRP-185 to HIV-1 TAR RNA, suggesting an interaction between EF-1alpha and HIV-1 Tat
11676	155871	NP_057853.1	Tat	interacts with	9606	1917	NP_001949.1	elongation factor 1-alpha 2	8626763	2007-11-07 17:30:00	EF-1alpha stimulates the binding of RNA Polymerase II and TRP-185 to HIV-1 TAR RNA, suggesting an interaction between EF-1alpha and HIV-1 Tat
11676	155871	NP_057853.1	Tat	inhibits	9606	1936	NP_115754.2	elongation factor 1-delta isoform 1	9514931	2007-11-07 17:29:00	The second exon of HIV-1 Tat (amino acids 73-86) binds to EF-1delta (amino acids 144-280), thereby dramatically reducing the efficiency of the translation of cellular, but not viral, mRNA
11676	155807	NP_057852.2	Vpr	inhibited by	9606	1938	NP_001952.1	elongation factor 2	16520893	2007-11-07 17:31:00	Overproduction of EEF2 blocks HIV-1 Vpr-induced cell death both in fission yeast and human cells, suppresses caspase 9 and caspase 3-mediated apoptosis induced by Vpr, and reduces cytochrome c release induced by Vpr
11676	155871	NP_057853.1	Tat	interacts with	9606	1950	NP_001954.1	epidermal growth factor (beta-urogastrone)	8123596	2007-11-07 17:29:00	HIV-1 Tat upregulates transcription of the transforming growth factor alpha gene in an epidermal growth factor (EGF)-dependent manner, suggesting an interaction between Tat and EGF
11676	155030	NP_057850.1	Pr55(Gag)	upregulates	9606	1956	NP_005219.2	epidermal growth factor receptor isoform a precursor	15507625	2007-11-07 17:29:00	Expression of HIV-1 Gag decreases the rate of EGFR downregulation by ESCRT proteins at endosomal membranes, an effect that is dependent on the presence of the TSG101 binding motif (PTAP) within the Gag C-terminal p6 domain
11676	155871	NP_057853.1	Tat	binds	9606	1958	NP_001955.1	early growth response protein 1	11909874	2007-11-07 17:29:00	HIV-1 Tat binds to Egr-1, an interaction that is mediated through Tat amino acids 30-40
11676	155871	NP_057853.1	Tat	synergizes with	9606	1959	NP_000390.2	E3 SUMO-protein ligase EGR2 isoform a	11909874	2007-11-07 17:29:00	HIV-1 Tat (through amino acids 30-40) binds to Egr-2 and synergizes with this protein to super induce the FasL promoter
11676	155871	NP_057853.1	Tat	synergizes with	9606	1960	NP_004421.2	early growth response protein 3 isoform 1	11909874	2007-11-07 17:29:00	HIV-1 Tat (through amino acids 30-40) binds to Egr-3 and synergizes with this protein to super induce the FasL promoter
11676	155871	NP_057853.1	Tat	competes with	9606	1965	NP_004085.1	eukaryotic translation initiation factor 2 subunit 1	907966310620360	2007-11-07 17:28:00	HIV-1 Tat competes with eukaryotic initiation factor 2, a well characterized substrate of PKR, for phosphorylation by activated PKR
11676	155871	NP_057853.1	Tat	interacts with	9606	1965	NP_004085.1	eukaryotic translation initiation factor 2 subunit 1	10648795	2007-11-07 17:29:00	Eukaryotic translation initiation factor 2 (eIF2) recognizes and binds the TAR secondary structure in HIV-1 RNA, suggesting a role in Tat transactivation of the viral LTR promoter
11676	155871	NP_057853.1	Tat	competes with	9606	1968	NP_001406.1	eukaryotic translation initiation factor 2 subunit 3	907966310620360	2007-11-07 17:28:00	HIV-1 Tat competes with eukaryotic initiation factor 2, a well characterized substrate of PKR, for phosphorylation by activated PKR
11676	155871	NP_057853.1	Tat	interacts with	9606	1968	NP_001406.1	eukaryotic translation initiation factor 2 subunit 3	10648795	2007-11-07 17:29:00	Eukaryotic translation initiation factor 2 (eIF2) recognizes and binds the TAR secondary structure in HIV-1 RNA, suggesting a role in Tat transactivation of the viral LTR promoter
11676	155971	NP_579894.2	Envelope surface glycoprotein gp120	upregulates	9606	1977	NP_001959.1	eukaryotic translation initiation factor 4E isoform 1	1.20893e+15	2007-11-07 17:30:00	The transcription factors and kinases c-Jun, JNK, MEK, p38 MAPK, STAT-3, JAK-1, TFII D, TFII F, eIF-4E, and RNA polymerase II are induced by HIV-1 gp120
11676	155348	NP_705926.1	retropepsin	cleaves	9606	1981	NP_937884.1	eukaryotic translation initiation factor 4 gamma 1 isoform 5	1.16068e+39	2007-11-07 17:29:00	Purified HIV-1 protease cleaves eIF4GI at positions 678, 681, and 1086 leading to inhibition of protein synthesis directed by capped mRNAs
11676	155908	NP_057854.1	Rev	interacts with	9606	1984	NP_001961.1	eukaryotic translation initiation factor 5A-1 isoform B	7.97197e+21	2007-11-07 17:29:00	eIF-5A is a hypusine-containing protein required for Rev-mediated nuclear export of HIV-1 mRNA
11676	155908	NP_057854.1	Rev	binds	9606	1984	NP_001961.1	eukaryotic translation initiation factor 5A-1 isoform B	8253832	2007-11-07 17:29:00	eIF-5A interacts with the activation domain of Rev (amino acids 75-83)
11676	155908	NP_057854.1	Rev	binds	9606	1984	NP_001961.1	eukaryotic translation initiation factor 5A-1 isoform B	9285100	2007-11-07 17:29:00	eIF-5A binds Rev Response Element (RRE) RNA, an interaction likely to be involved in its association with Rev during nuclear export
11676	155908	NP_057854.1	Rev	binds	9606	1984	NP_001961.1	eukaryotic translation initiation factor 5A-1 isoform B	946506316354571	2007-11-07 17:27:00	eIF-5A interacts with the ribosomal protein L5 during its Rev nuclear export activity
11676	155908	NP_057854.1	Rev	interacts with	9606	1984	NP_001961.1	eukaryotic translation initiation factor 5A-1 isoform B	1.03814e+15	2007-11-07 17:29:00	eIF-5A directly interacts with CRM1 and mediates its binding to Rev, an effect that is required for nuclear export of Rev
11676	155908	NP_057854.1	Rev	interacts with	9606	1984	NP_001961.1	eukaryotic translation initiation factor 5A-1 isoform B	11238447	2007-11-07 17:29:00	eIF-5A interacts with nucleoporins CAN/nup214, nup153, nup98, and nup62 as well as nuclear actin during the nuclear export of Rev
11676	155971	NP_579895.1	Envelope transmembrane glycoprotein gp41	interacts with	9606	1991	NP_001963.1	neutrophil elastase preproprotein	12933574	2007-11-07 17:31:00	Human leukocyte elastase (HLE) interacts with the fusion motif (residues 491-495) of HIV-1 gp41, suggesting a nonenzymatic receptor function for HLE in the context of HIV-1 entry into cells
11676	156110	NP_057857.2	Nef	induces phosphorylation of	9606	2002	NP_005220.1	ELK1 protein	1.17267e+15	2007-11-07 17:28:00	Nef increases Elk1 phosphorylation via the activation of the ERK1/2 signaling pathway in primary CD4 T cells
11676	155348	NP_705928.1	integrase	interacts with	9606	2010	NP_000108.1	emerin	1.66802e+15	2007-11-07 17:31:00	Barrier-to-autointegration factor (BAF) is required for the association of viral cDNA with emerin and for chromatin engagement by viral cDNA before integration, indicating potential interactions between BAF, emerin and HIV-1 integrase
11676	155871	NP_057853.1	Tat	activates	9606	2021	NP_004426.2	endonuclease G, mitochondrial precursor	15204919	2007-11-07 17:28:00	HIV-1 Tat-induced neurotoxicity is associated with the activation of a pathway involving endonuclease G
11676	155871	NP_057853.1	Tat	inhibits	9606	2023	NP_001419.1	alpha-enolase isoform 1	9093905	2007-11-07 17:30:00	MBP-1 suppresses transcription from the HIV-1 LTR promoter, an effect that is inhibited by HIV-1 Tat, suggesting an important role for MBP-1 in the regulation of HIV-1 replication in infected cells
11676	155807	NP_057852.2	Vpr	activates	9606	2033	NP_001420.2	histone acetyltransferase p300	9560267	2007-11-07 17:27:00	Data suggests that HIV-1 Vpr, Rel A, and p300 act in concert to activate HIV transcription
11676	155807	NP_057852.2	Vpr	binds	9606	2033	NP_001420.2	histone acetyltransferase p300	9.56027e+38	2007-11-07 17:27:00	HIV-1 Vpr transactivation of HIV transcription and of the glucocorticoid receptor pathway is mediated by direct binding to the p300 co-activator
11676	155807	NP_057852.2	Vpr	activates	9606	2033	NP_001420.2	histone acetyltransferase p300	1.2209e+23	2007-11-07 17:27:00	Adenovirus E1A protein represses activation by Vpr by competing for binding to p300, suggesting that p300 is required for activation of HIV transcription by Vpr
11676	155807	NP_057852.2	Vpr	binds	9606	2033	NP_001420.2	histone acetyltransferase p300	12208951	2007-11-07 17:27:00	The C-terminus of HIV-1 Vpr (amino acids 64-84) mediates the binding of Vpr to p300 (amino acids 2045-2191)
11676	155807	NP_057852.2	Vpr	enhanced by	9606	2033	NP_001420.2	histone acetyltransferase p300	12379213	2007-11-07 17:27:00	Transcription Factor IIH (TFIIH) and p300 act cooperatively to enhance Vpr effects on glucocorticoid receptor transactivation
11676	155871	NP_057853.1	Tat	complexes with	9606	2033	NP_001420.2	histone acetyltransferase p300	9733796	2007-11-07 17:30:00	HIV-1 Tat forms a ternary complex with p300 and P/CAF
11676	155871	NP_057853.1	Tat	interacts with	9606	2033	NP_001420.2	histone acetyltransferase p300	9.7338e+22	2007-11-07 17:30:00	HIV-1 Tat interaction with p300 and other histone acetyl transferases is preferentially important for Tat-mediated transactivation of integrated, but not unintegrated, HIV-1 LTR promoter
11676	155871	NP_057853.1	Tat	regulated by	9606	2033	NP_001420.2	histone acetyltransferase p300	9.73387e+69	2007-11-07 17:30:00	Acetylation of HIV-1 Tat by p300 at Lys50 regulates Tat binding to cyclin T1 and HIV-1 TAR RNA, as well as Tat-mediated transactivation of the HIV-1 LTR promoter, by allowing Tat to dissociate from TAR RNA
11676	155871	NP_057853.1	Tat	binds	9606	2033	NP_001420.2	histone acetyltransferase p300	9.73387e+21	2007-11-07 17:30:00	HIV-1 Tat binds to the minimal histone acetyltransferase domain (amino acids 1253-1710) and E1a binding domain (amino acids 1542-1710) of p300, an effect mediated by the basic domain (amino acids 48-57) of Tat
11676	155871	NP_057853.1	Tat	recruits	9606	2033	NP_001420.2	histone acetyltransferase p300	981183211547919	2007-11-07 17:30:00	HIV-1 Tat recruits CBP/p300 to the chromosomally integrated HIV-1 LTR promoter
11676	155871	NP_057853.1	Tat	acetylated by	9606	2033	NP_001420.2	histone acetyltransferase p300	1.05451e+55	2007-11-07 17:30:00	HIV-1 Tat is acetylated by p300 on Lys50 and Lys51
11676	155871	NP_057853.1	Tat	interacts with	9606	2033	NP_001420.2	histone acetyltransferase p300	1.10805e+15	2007-11-07 17:30:00	Binding of HIV-1 Tat to p300 induces a conformational change in the CBP/p300 complex such that it can acquire and bind better to basal transcription factors, indicating Tat helps CBP/p300 recruit new partners to the transcription machinery
11676	155871	NP_057853.1	Tat	modulates	9606	2033	NP_001420.2	histone acetyltransferase p300	1.16891e+15	2007-11-07 17:30:00	HIV-1 Tat interaction with p300 increases the histone acetyl transferase (HAT) activity of p300 on histone H4, indicating Tat modulates HAT activity of co-activators to derepress the HIV-1 chromatin structure and aid in activated transcription
11676	155871	NP_057853.1	Tat	regulates	9606	2033	NP_001420.2	histone acetyltransferase p300	11739381	2007-11-07 17:30:00	Acetylation of the p50 subunit of NFkappaB by CBP/p300 is regulated by HIV-1 Tat
11676	155871	NP_057853.1	Tat	activates	9606	2033	NP_001420.2	histone acetyltransferase p300	16001085	2007-11-07 17:28:00	HIV-1 Tat induces the polyubiquitination and degradation of Tip60 through p300/CBP-associated E4-type ubiquitin-ligase activity, which results in a dramatic impairment of the Tip60-dependent apoptotic cell response to DNA damage
11676	155871	NP_057853.1	Tat	regulated by	9606	2033	NP_001420.2	histone acetyltransferase p300	1.66017e+15	2007-11-07 17:31:00	INI-1 and BRG-1 synergize with the p300 acetyltransferase to activate the HIV promoter; this synergism depends on the acetyltransferase activity of p300 and on HIV-1 Tat amino acids Lys(50) and Lys(51), suggesting a regulation of Tat by these proteins
11676	155971	NP_579894.2	Envelope surface glycoprotein gp120	upregulates	9606	2033	NP_001420.2	histone acetyltransferase p300	16179804	2007-11-07 17:31:00	HIV-1 gp120 and p300 synergistically increase TGF-beta, ATF-2 and activating protein-1 (AP-1) expression leading to tubular cell apoptosis; in addition, HIV-1 gp120 treatment causes phosphorylation of Smad2 and downregulation of c-Jun
11676	155971	NP_579894.2	Envelope surface glycoprotein gp120	enhanced by	9606	2033	NP_001420.2	histone acetyltransferase p300	16179804	2007-11-07 17:31:00	HIV-1 gp120-induced apoptosis in human proximal renal tubular cells is significantly enhanced by p300, and Smad7 and an anti-TGF-beta antibody inhibit this effect of p300
11676	155971	NP_579894.2	Envelope surface glycoprotein gp120	inhibited by	9606	2056	NP_000790.2	erythropoietin precursor	15073510	2007-11-07 17:30:00	The cytokine erythropoietin (EPO) is clinically used to treat anemia but has also been found to prevent gp120-induced neuronal death
11676	155871	NP_057853.1	Tat	binds	9606	2068	NP_000391.1	TFIIH basal transcription factor complex helicase XPD subunit isoform 1	8.62827e+34	2007-11-07 17:28:00	Amino acids 1-48 of HIV-1 Tat, which includes the Tat activation domain, mediate the binding of Tat to CAK and the TFIIH complex through a direct interaction with CDK7 and possibly other TFIIH subunits, including p62 and ERCC3
11676	155871	NP_057853.1	Tat	interacts with	9606	2068	NP_000391.1	TFIIH basal transcription factor complex helicase XPD subunit isoform 1	8.84945e+27	2007-11-07 17:28:00	HIV-1 Tat interacts with the RNA polymerase II holoenzyme and transcription preinitiation complexes, which include TFIIH, during Tat-mediated transactivation of the HIV-1 LTR
11676	155871	NP_057853.1	Tat	requires	9606	2068	NP_000391.1	TFIIH basal transcription factor complex helicase XPD subunit isoform 1	8.93453e+20	2007-11-07 17:28:00	CAK/TFIIH is required for HIV-1 Tat-mediated transactivation of the HIV-1 LTR promoter
11676	155871	NP_057853.1	Tat	stimulates	9606	2068	NP_000391.1	TFIIH basal transcription factor complex helicase XPD subunit isoform 1	8.93453e+65	2007-11-07 17:28:00	Interaction of HIV-1 Tat with TFIIH stimulates phosphorylation of Ser-5 of the RNA polymerase II C-terminal domain (CTD), which in turn also stimulates co-transcriptional capping of HIV-1 mRNA
11676	155871	NP_057853.1	Tat	synergizes with	9606	2068	NP_000391.1	TFIIH basal transcription factor complex helicase XPD subunit isoform 1	8934526	2007-11-07 17:28:00	TFIIH synergizes with HIV-1 Tat to induce transcription elongation from the HIV-1 LTR promoter
11676	155871	NP_057853.1	Tat	interacts with	9606	2068	NP_000391.1	TFIIH basal transcription factor complex helicase XPD subunit isoform 1	9.65167e+38	2007-11-07 17:28:00	TFIIH interacts with HIV-1 Tat as a component of the HIV-1 transcription preinitiation complex, but is released from the elongation complex which includes P-TEFb
11676	155871	NP_057853.1	Tat	binds	9606	2071	NP_000113.1	TFIIH basal transcription factor complex helicase XPB subunit	8.62827e+34	2007-11-07 17:28:00	Amino acids 1-48 of HIV-1 Tat, which includes the Tat activation domain, mediate the binding of Tat to CAK and the TFIIH complex through a direct interaction with CDK7 and possibly other TFIIH subunits, including p62 and ERCC3
11676	155871	NP_057853.1	Tat	interacts with	9606	2071	NP_000113.1	TFIIH basal transcription factor complex helicase XPB subunit	8.84945e+27	2007-11-07 17:28:00	HIV-1 Tat interacts with the RNA polymerase II holoenzyme and transcription preinitiation complexes, which include TFIIH, during Tat-mediated transactivation of the HIV-1 LTR
11676	155871	NP_057853.1	Tat	requires	9606	2071	NP_000113.1	TFIIH basal transcription factor complex helicase XPB subunit	8.93453e+20	2007-11-07 17:28:00	CAK/TFIIH is required for HIV-1 Tat-mediated transactivation of the HIV-1 LTR promoter
11676	155871	NP_057853.1	Tat	stimulates	9606	2071	NP_000113.1	TFIIH basal transcription factor complex helicase XPB subunit	8.93453e+65	2007-11-07 17:28:00	Interaction of HIV-1 Tat with TFIIH stimulates phosphorylation of Ser-5 of the RNA polymerase II C-terminal domain (CTD), which in turn also stimulates co-transcriptional capping of HIV-1 mRNA
11676	155871	NP_057853.1	Tat	synergizes with	9606	2071	NP_000113.1	TFIIH basal transcription factor complex helicase XPB subunit	8934526	2007-11-07 17:28:00	TFIIH synergizes with HIV-1 Tat to induce transcription elongation from the HIV-1 LTR promoter
11676	155871	NP_057853.1	Tat	interacts with	9606	2071	NP_000113.1	TFIIH basal transcription factor complex helicase XPB subunit	9.65167e+38	2007-11-07 17:28:00	TFIIH interacts with HIV-1 Tat as a component of the HIV-1 transcription preinitiation complex, but is released from the elongation complex which includes P-TEFb
11676	155871	NP_057853.1	Tat	regulated by	9606	2071	NP_000113.1	TFIIH basal transcription factor complex helicase XPB subunit	11572868	2007-11-07 17:28:00	The XPB (ERCC3) subunit of TFIIH inhibits phosphorylation of CDK9 in the HIV-1 transcription preinitiation and elongation complexes, thereby regulating HIV-1 Tat transactivation of the HIV-1 LTR promoter
11676	155971	NP_579894.2	Envelope surface glycoprotein gp120	interacts with	9606	2099	NP_000116.2	estrogen receptor isoform 1	15899520	2007-11-07 17:31:00	17beta-estradiol (17beta-E2) protects human neuroblastoma cells from cell death elicited by HIV-1 gp120; estrogen receptor antagonists antagonize 17beta-E2-mediated inhibition gp120-induced cell death
11676	155971	NP_579894.2	Envelope surface glycoprotein gp120	interacts with	9606	2100	NP_001428.1	estrogen receptor beta isoform 1	15899520	2007-11-07 17:31:00	17beta-estradiol (17beta-E2) protects human neuroblastoma cells from cell death elicited by HIV-1 gp120; estrogen receptor antagonists antagonize 17beta-E2-mediated inhibition gp120-induced cell death
11676	155971	NP_579894.2	Envelope surface glycoprotein gp120	cleaved by	9606	2147	NP_000497.1	prothrombin preproprotein	2.01511e+20	2007-11-07 17:30:00	Cleavage at amino acid position R315 of HIV-1 gp120 by thrombin is enhanced by soluble CD4 binding
11676	155971	NP_579894.2	Envelope surface glycoprotein gp120	activated by	9606	2147	NP_000497.1	prothrombin preproprotein	15109955	2007-11-07 17:31:00	Thrombin activates HIV-1 gp120/gp41 and enhances virus-cell fusion
11676	155871	NP_057853.1	Tat	induces phosphorylation of	9606	2185	NP_004094.3	protein-tyrosine kinase 2-beta isoform a	9621077	2007-11-07 17:27:00	HIV-1 Tat stimulates the tyrosine phosphorylation of RAFTK and its association with paxillin, an effect mediated by the basic (amino acids 46-60) and RGD-containing (amino acids 65-80) domains of Tat and linked to AIDS-related Kaposi's sarcoma
11676	155971	NP_579894.2	Envelope surface glycoprotein gp120	induces phosphorylation of	9606	2185	NP_004094.3	protein-tyrosine kinase 2-beta isoform a	9.36254e+46	2007-11-07 17:28:00	Engagement of the CCR5 and CXCR4 receptors by HIV-1 gp120 induces tyrosine phosphorylation of the protein tyrosine kinase Pyk2
11676	156110	NP_057857.2	Nef	upregulates	9606	2185	NP_775266.1	protein-tyrosine kinase 2-beta isoform a	12354773	2007-11-07 17:28:00	HIV-1 Nef expression in human T cells upregulates the levels of RAFTK activity through the SDF-1alpha signaling pathway
11676	155030	NP_579876.2	matrix	activates	9606	2203	NP_000498.2	fructose-1,6-bisphosphatase 1	9282826	2007-11-07 17:28:00	HIV-1 Matrix activates fructose 1,6-bisphosphatase gene expression by induction of a 1alpha-hydroxylase activity
11676	155971	NP_579894.2	Envelope surface glycoprotein gp120	inhibits	9606	2204	NP_001991.1	immunoglobulin alpha Fc receptor isoform a precursor	8145026	2007-11-07 17:30:00	Preincubation of monocytes with HIV-1 gp120 depresses anti-CD3 antibody-induced T cell stimulation and Fc receptor-mediated phagocytosis
11676	155971	NP_057856.1	Envelope surface glycoprotein gp160, precursor	upregulates	9606	2208	NP_001993.2	low affinity immunoglobulin epsilon Fc receptor isoform a	8450224	2007-11-07 17:30:00	Antibodies against cell surface molecules LFA-1, ICAM-1, HLA-DR, and CD28 inhibit the HIV-1 gp160-induced B cell differentiation response; gp160 also induces IL-6R and CD23 molecule expression on B cells
11676	155971	NP_579894.2	Envelope surface glycoprotein gp120	upregulates	9606	2208	NP_001993.2	low affinity immunoglobulin epsilon Fc receptor isoform a	11500085	2007-11-07 17:31:00	CD23 protein membrane expression is upregulated by HIV-1 gp120 and this upregulation induces the production of nitric oxide (NO) and IL-1beta
11676	156110	NP_057857.2	Nef	Induces release of	9606	2208	NP_001993.2	low affinity immunoglobulin epsilon Fc receptor isoform a	12853962	2007-11-07 17:28:00	In macrophages, activation of CD40 or expression of HIV-1 Nef induces the release of sCD23 and sICAM, which mediate effects on T lymphocytes, rendering them permissive to HIV-1 infection
11676	156110	NP_057857.2	Nef	downregulates	9606	2209	NP_000557.1	high affinity immunoglobulin gamma Fc receptor I precursor	9490697	2007-11-07 17:28:00	HIV-1 Nef downregulates Fc-gamma Receptor I in human monocytes/macrophages
11676	156110	NP_057857.2	Nef	downregulates	9606	2212	NP_067674.2	low affinity immunoglobulin gamma Fc region receptor II-a isoform 2 precursor	9490697	2007-11-07 17:28:00	HIV-1 Nef downregulates Fc-gamma Receptor II in human monocytes/macrophages
11676	156110	NP_057857.2	Nef	downregulates	9606	2213	NP_003992.3	low affinity immunoglobulin gamma Fc region receptor II-b isoform 1 precursor	9490697	2007-11-07 17:28:00	HIV-1 Nef downregulates Fc-gamma Receptor II in human monocytes/macrophages
11676	155871	NP_057853.1	Tat	inhibits	9606	2214	NP_000560.5	low affinity immunoglobulin gamma Fc region receptor III-A isoform a precursor	9743356	2007-11-07 17:27:00	HIV-1 Tat inhibits the rise in intracellular free calcium concentration in Natural Killer (NK) cells upon cross-linking of the adhesion molecule CD11a and the activation molecule CD16, indicating Tat is involved in the impairment of NK cell function
11676	155871	NP_057853.1	Tat	inhibits	9606	2215	NP_000561.2	low affinity immunoglobulin gamma Fc region receptor III-B precursor	9743356	2007-11-07 17:27:00	HIV-1 Tat inhibits the rise in intracellular free calcium concentration in Natural Killer (NK) cells upon cross-linking of the adhesion molecule CD11a and the activation molecule CD16, indicating Tat is involved in the impairment of NK cell function
11676	155971	NP_579894.2	Envelope surface glycoprotein gp120	inhibits	9606	2217	NP_004098.1	IgG receptor FcRn large subunit p51 precursor	8145026	2007-11-07 17:30:00	Preincubation of monocytes with HIV-1 gp120 depresses anti-CD3 antibody-induced T cell stimulation and Fc receptor-mediated phagocytosis
11676	155348	NP_705928.1	integrase	stimulates	9606	2237	NP_004102.1	flap endonuclease 1	12065902	2007-11-07 17:29:00	FEN-1 is stimulated by HIV-1 Integrase and is hypothesized to play a role in the processing of HIV-1 integration intermediates
11676	155871	NP_057853.1	Tat	upregulates	9606	2246	NP_000791.1	heparin-binding growth factor 1 isoform 1 proprotein	75422399501919	2007-11-07 17:30:00	HIV-1 Tat induces the expression and secretion of FGF-1 from primary murine embryonic fibroblasts, an effect that may be relevant to the pathophysiological development of AIDS associated Kaposi's sarcoma
11676	155971	NP_579894.2	Envelope surface glycoprotein gp120	inhibits	9606	2246	NP_000791.1	heparin-binding growth factor 1 isoform 1 proprotein	11245213	2007-11-07 17:31:00	HIV-1 gp120-induced neurotoxic effects are inhibited by the presence of fibroblast growth factor 1 (FGF1)
11676	155871	NP_057853.1	Tat	synergizes with	9606	2247	NP_001997.4	fibroblast growth factor 2	7.93581e+22	2007-11-07 17:30:00	HIV-1 Tat synergizes with bFGF to promote Kaposi's sarcoma, endothelial cell growth and locomotion, and secretion of matrix-metalloproteinase-2
11676	155871	NP_057853.1	Tat	competes with	9606	2247	NP_001997.4	fibroblast growth factor 2	934206410397733	2007-11-07 17:30:00	HIV-1 Tat competes with bFGF for binding to Heparin, an effect mediated by the basic region of Tat (amino acids 49-57)
11676	155871	NP_057853.1	Tat	inhibits	9606	2247	NP_001997.4	fibroblast growth factor 2	11598182	2007-11-07 17:30:00	HIV-1 Tat inhibits bFGF-induced secretion of tissue inhibitor of metalloproteinase-1 and -2 (TIMP-1 and TIMP-2)
11676	155871	NP_057853.1	Tat	interacts with	9606	2247	NP_001997.4	fibroblast growth factor 2	16436505	2007-11-07 17:29:00	HIV-1 Tat induces endothelial cells to progress through the G1 phase in response to bFGF, and this process is linked to ERK activation
11676	155971	NP_579894.2	Envelope surface glycoprotein gp120	interacts with	9606	2247	NP_001997.4	fibroblast growth factor 2	11141237	2007-11-07 17:31:00	HIV-1 gp120-induced apoptosis in cell cultures through binding to CXCR4 involves protein kinase C, basic fibroblast growth factor, caspase-3, and pro-apoptotic molecule Bax
11676	155971	NP_579894.2	Envelope surface glycoprotein gp120	regulated by	9606	2247	NP_001997.4	fibroblast growth factor 2	15689238	2007-11-07 17:30:00	Pre-treatment of endothelial cells with fibroblast growth factor 2 (FGF2) protects cells from HIV-1 gp120 angiotoxicity; this protection is regulated by crosstalk among the ERK, PI3K-AKT and PKC signaling pathways
11676	155971	NP_579894.2	Envelope surface glycoprotein gp120	binds	9606	2280	NP_000792.1	peptidyl-prolyl cis-trans isomerase FKBP1A isoform a	954665912181673	2007-11-07 17:29:00	Macrophage- and T-cell-tropic V3 loop peptides of HIV-1 gp120 bind specifically to the active site of the immunophilins FK506-binding protein (FKBP12), and cyclophilins A and B, and inhibit their peptidyl-prolyl cis-trans isomerase (PPIase) activities
11676	155807	NP_057852.2	Vpr	inhibits	9606	2309	NP_001446.1	forkhead box protein O3	1.52658e+15	2007-11-07 17:28:00	HIV-1 Vpr inhibits insulin- and Akt-induced cytoplasmic translocation of Foxo3a, a subtype of the forkhead transcription factors
11676	155807	NP_057852.2	Vpr	inhibits	9606	2309	NP_001446.1	forkhead box protein O3	1.52658e+15	2007-11-07 17:28:00	HIV-1 Vpr inhibits insulin-induced association of 14-3-3 and Foxo3a in HeLa cells
11676	155348	NP_705926.1	retropepsin	cleaves	9606	2316	NP_001447.2	filamin-A isoform 1	12119179	2007-11-07 17:29:00	A number of focal adhesion plaque proteins are specifically cleaved by HIV-1 protease, including fimbrin, focal adhesion plaque kinase (FAK), talin, and, to a lesser extent, filamin, spectrin and fibronectin
11676	155348	NP_705926.1	retropepsin	cleaves	9606	2317	NP_001448.2	filamin-B isoform 2	12119179	2007-11-07 17:29:00	A number of focal adhesion plaque proteins are specifically cleaved by HIV-1 protease, including fimbrin, focal adhesion plaque kinase (FAK), talin, and, to a lesser extent, filamin, spectrin and fibronectin
11676	155348	NP_705926.1	retropepsin	cleaves	9606	2318	NP_001449.3	filamin-C isoform a	12119179	2007-11-07 17:29:00	A number of focal adhesion plaque proteins are specifically cleaved by HIV-1 protease, including fimbrin, focal adhesion plaque kinase (FAK), talin, and, to a lesser extent, filamin, spectrin and fibronectin
11676	155871	NP_057853.1	Tat	activates	9606	2321	NP_002010.1	fms-related tyrosine kinase 1 (vascular endothelial growth factor/vascular permeability factor receptor)	9269752	2007-11-07 17:27:00	The biologic activities of HIV-1 Tat in human monocytes are, at least in part, elicited by Tat activation of VEGFR-1/Flt-1
11676	155871	NP_057853.1	Tat	binds	9606	2321	NP_002010.1	fms-related tyrosine kinase 1 (vascular endothelial growth factor/vascular permeability factor receptor)	9269752	2007-11-07 17:27:00	The mechanism of monocyte activation by HIV-1 Tat involves the binding of Tat to VEGFR-1/Flt-1 and activating signals through this receptor
11676	155871	NP_057853.1	Tat	inhibited by	9606	2321	NP_002010.1	fms-related tyrosine kinase 1 (vascular endothelial growth factor/vascular permeability factor receptor)	9269752	2007-11-07 17:27:00	The soluble form of VEGFR-1 inhibits monocyte polarization and migration induced by HIV-1 Tat
11676	155871	NP_057853.1	Tat	upregulates	9606	2335	NP_002017.1	fibronectin isoform 3 preproprotein	1.40967e+21	2007-11-07 17:30:00	HIV-1 Tat upregulates fibronectin expression in salivary gland cell lines, thymic epithelial cells, and glioblastoma cells
11676	155871	NP_057853.1	Tat	competes with	9606	2335	NP_002017.1	fibronectin isoform 3 preproprotein	7690138	2007-11-07 17:30:00	HIV-1 Tat competes with fibronectin for binding to integrins
11676	155871	NP_057853.1	Tat	modulated by	9606	2335	NP_002017.1	fibronectin isoform 3 preproprotein	93398519626063	2007-11-07 17:30:00	Fibronectin modulates the effects of HIV-1 Tat on endothelial cells and murine Kaposi's sarcoma-like cells
11676	155348	NP_705926.1	retropepsin	cleaves	9606	2335	NP_997647.1	fibronectin isoform 1 preproprotein	1.95962e+21	2007-11-07 17:29:00	The cell-associated protein fibronectin (A-chain) is specifically cleaved in vitro by HIV-1 protease
11676	155971	NP_057856.1	Envelope surface glycoprotein gp160, precursor	binds	9606	2335	NP_997647.1	fibronectin isoform 1 preproprotein	18759539443108	2007-11-07 17:31:00	HIV-1 gp160 and gp120 specifically recognize the C-terminal heparin-binding domain of fibronectin (Fn) and this binding inhibits the interaction of gp160/gp120 with soluble CD4
11676	155971	NP_579894.2	Envelope surface glycoprotein gp120	binds	9606	2335	NP_997647.1	fibronectin isoform 1 preproprotein	18759538173552	2007-11-07 17:30:00	Fibronectin, which is present in submandibular saliva, binds to HIV-1 gp120/160 and enhances the interaction of C1q with gp120/160
11676	155971	NP_579894.2	Envelope surface glycoprotein gp120	binds	9606	2335	NP_997647.1	fibronectin isoform 1 preproprotein	8.95205e+21	2007-11-07 17:27:00	HIV-1 gp120 binds to fibronectin (FN) present on the surface of platelets; the specificity of this binding is confirmed by the inhibition obtained by pretreating platelets with anti-FN antibodies
11676	155971	NP_579895.1	Envelope transmembrane glycoprotein gp41	binds	9606	2335	NP_997647.1	fibronectin isoform 1 preproprotein	8173552	2007-11-07 17:29:00	Fibronectin (FN) binds to HIV-1 glycoproteins, including gp41 and gp120; preincubation with antibodies against FN abolishes this binding
11676	156110	NP_057857.2	Nef	upregulates	9606	2335	NP_997647.1	fibronectin isoform 1 preproprotein	1.04515e+15	2007-11-07 17:29:00	Exogenous HIV-1 Nef upregulates fibronectin (FN) expression in MT4 and H9 T-cell lines
11676	155807	NP_057852.2	Vpr	activates	9606	2353	NP_005243.1	proto-oncogene c-Fos	16243842	2007-11-07 17:29:00	Synthetic HIV-1 Vpr protein activates AP-1 (Jun/Fos), c-Jun N-terminal kinase (JNK), NF-kappaB, and MKK7 in both U937 cells and primary macrophages.
11676	155871	NP_057853.1	Tat	upregulates	9606	2353	NP_005243.1	proto-oncogene c-Fos	9.05765e+29	2007-11-07 17:30:00	HIV-1 Tat upregulates c-Fos expression and c-Fos protein has been shown to be essential for optimal transactivation of the HIV-1 LTR promoter by Tat
11676	155871	NP_057853.1	Tat	activates	9606	2353	NP_005243.1	proto-oncogene c-Fos	10799874	2007-11-07 17:28:00	HIV-1 Tat activates the AP-1 complex containing c-fos through a p56lck dependent mechanism
11676	155871	NP_057853.1	Tat	interacts with	9606	2353	NP_005243.1	proto-oncogene c-Fos	15258149	2007-11-07 17:28:00	HIV-1 Tat contributes to the super-induction of IL-2 promoter activity through transcription factors such as NF-kappaB and AP-1 (c-Jun and c-Fos)
11676	155871	NP_057853.1	Tat	enhances	9606	2353	NP_005243.1	proto-oncogene c-Fos	16690925	2007-11-07 17:31:00	HIV-1 Tat expression in Jurkat T cells enhances cooperative NFAT/AP-1- but not AP-1-dependent transcription independent of its ability to transactivate the HIV-1 LTR
11676	155971	NP_057856.1	Envelope surface glycoprotein gp160, precursor	activates	9606	2353	NP_005243.1	proto-oncogene c-Fos	7642615	2007-11-07 17:30:00	HIV-1 gp160 induces activation of transcription factor, activated protein-1 (AP-1), comprised of Fos and Jun proteins, in CD4 positive T cell lines
11676	155971	NP_579894.2	Envelope surface glycoprotein gp120	inhibits	9606	2353	NP_005243.1	proto-oncogene c-Fos	7957556	2007-11-07 17:29:00	HIV-1 gp120 and anti-CD4 antibodies induce a specific, significant decrease in the binding activity of NF-AT, NF-kappa B and AP-1, which leads to an inhibition of IL-2 production and cell proliferation
11676	155971	NP_579894.2	Envelope surface glycoprotein gp120	activates	9606	2353	NP_005243.1	proto-oncogene c-Fos	8621941	2007-11-07 17:30:00	Binding of heat-inactivated HIV-1 (iHIV-1) or HIV-1 gp120 to infected resting PBMCs is sufficient to activate NF-kappa B and AP-1, to induce cell surface expression of CD25, and to commit cells to produce virus
11676	155971	NP_579894.2	Envelope surface glycoprotein gp120	upregulates	9606	2353	NP_005243.1	proto-oncogene c-Fos	1.00277e+15	2007-11-07 17:31:00	Treatment of cells with HIV-1 gp120 induces increased levels of endogenous c-fos and c-jun mRNA and proteins, an activation of both c-fos and c-jun promoters, and a very rapid stimulation of the MAPK/ERK pathway
11676	155971	NP_579894.2	Envelope surface glycoprotein gp120	interacts with	9606	2353	NP_005243.1	proto-oncogene c-Fos	16001969	2007-11-07 17:31:00	HIV-1 envelope protein gp120 is able to induce COX-2 mRNA and protein in human neuroblastoma cell lines that express CXCR4 and CCR5 but not CD4; gp120 induces COX-2 promoter transcription through NF-kappaB and activating protein-1 (AP-1) sites
11676	156110	NP_057857.2	Nef	downregulates	9606	2353	NP_005243.1	proto-oncogene c-Fos	81517868480425	2007-11-07 17:28:00	HIV-1 Nef inhibits the recruitment of AP-1 DNA binding activity by downregulating the transcription of c-fos in mitogen-stimulated human T cells
11676	156110	NP_057857.2	Nef	activates	9606	2353	NP_005243.1	proto-oncogene c-Fos	1.03886e+15	2007-11-07 17:28:00	HIV-1 Nef expression in human (THP-1) monocyte-macrophages induces both DNA binding and transcriptional activities of the activator protein-1 (AP-1) transcription factor, c-fos and c-jun; this induction requires the proline-rich PxxP motif of Nef
11676	155971	NP_579894.2	Envelope surface glycoprotein gp120	downregulates	9606	2357	NP_002020.1	fMet-Leu-Phe receptor isoform 2	2541200	2007-11-07 17:31:00	Interaction of HIV-1 gp120 with CD4 is sufficient to trigger a marked reduction in C5a Receptor and a modest reduction in FMLP Receptor on monocytes
11676	155971	NP_579894.2	Envelope surface glycoprotein gp120	inhibited by	9606	2357	NP_002020.1	fMet-Leu-Phe receptor isoform 2	11023526	2007-11-07 17:31:00	N-formyl-methionyl-leucylphenyl-alanine binding to formyl peptide receptor (FPR) results in significant attenuation of cell responses to CCR5 ligands and in inhibition of HIV-1 gp120-mediated fusion and infection of cells expressing CD4, CCR5, and FPR
11676	155971	NP_579894.2	Envelope surface glycoprotein gp120	activates	9606	2358	NP_001453.1	N-formyl peptide receptor 2	10438703	2007-11-07 17:31:00	A synthetic peptide corresponding to amino acid residues 414-434 of HIV-1 gp120 downregulates the expression and function of chemokine receptors CCR5 and CXCR4 in monocytes by activating the 7-transmembrane G-protein-coupled receptor FPRL1/LXA4R
11676	155971	NP_579894.2	Envelope surface glycoprotein gp120	activates	9606	2358	NP_001453.1	N-formyl peptide receptor 2	10872839	2007-11-07 17:31:00	A synthetic peptide domain of the V3 region of HIV-1 gp120 activates the FPRL1 receptor in monocytes and neutrophils and causes reduced response to several chemokines that use multiple cell receptors, including SDF-1alpha and RANTES
11676	155971	NP_579895.1	Envelope transmembrane glycoprotein gp41	activates	9606	2358	NP_001453.1	N-formyl peptide receptor 2	1.08728e+15	2007-11-07 17:30:00	HIV-1 gp41 activates innate host immune cells through FPRL1, and the activation of FPRL1 by gp41 further induces the phosphorylation of the chemokine receptor CCR5
11676	155971	NP_579894.2	Envelope surface glycoprotein gp120	upregulates	9606	2475	NP_004949.1	serine/threonine-protein kinase mTOR	11602639	2007-11-07 17:31:00	Syncytia arising from the fusion of cells expressing HIV-1 gp120 with cells expressing the CD4/CXCR4 complex causes phosphorylation of p53, which is mediated by the upregulation of mammalian target of FKBP12-rapamycin-associated protein (FRAP)
11676	155971	NP_057856.1	Envelope surface glycoprotein gp160, precursor	processed by	9606	2530	NP_004471.3	alpha-(1,6)-fucosyltransferase isoform b	2.1875e+34	2007-11-07 17:30:00	Oligosaccharide side-chains of HIV-1 gp160 are processed by glycosidase I and II, mannosidase I and II, acetylglucosaminyl transferase I and II, and fucosyl, galactosyl and sialyl transferases in both the endoplasmic reticulum and golgi apparatus
11676	155971	NP_057856.1	Envelope surface glycoprotein gp160, precursor	decreases phosphorylation of	9606	2534	NP_002028.1	tyrosine-protein kinase Fyn isoform a	9344703	2007-11-07 17:30:00	Pretreatment of cells with HIV-1 gp160 results in marked inhibition of tyrosine phosphorylation of p59(fyn), PLC-gamma1, ras activation, and TNF-alpha secretion in anti-CD3 mAb activated CD4+ T cells
11676	155971	NP_579894.2	Envelope surface glycoprotein gp120	activates	9606	2534	NP_002028.1	tyrosine-protein kinase Fyn isoform a	8.67159e+34	2007-11-07 17:27:00	Interaction of HIV-1 gp120 with CD4 leads to increased levels of phosphorylation of the src-family Lck and Fyn protein tyrosine kinases and enhancement of their activities
11676	155971	NP_579895.1	Envelope transmembrane glycoprotein gp41	activates	9606	2534	NP_002028.1	tyrosine-protein kinase Fyn isoform a	8671590	2007-11-07 17:30:00	HIV-1 gp120 and gp41-induced cell killing is accompanied by tyrosine phosphorylation and activation of the CD4-associated p56(Lck) kinase, and by activation of a second member of the scr family of protein tyrosine kinases, p59(fyn) kinase
11676	156110	NP_057857.2	Nef	binds	9606	2534	NP_002028.1	tyrosine-protein kinase Fyn isoform a	7.58863e+22	2007-11-07 17:27:00	The single amino acid residue number 96 in the SH3 domain of Fyn regulates its affinity and specificity in binding to HIV-1 Nef
11676	156110	NP_057857.2	Nef	binds	9606	2534	NP_002028.1	tyrosine-protein kinase Fyn isoform a	7.85974e+46	2007-11-07 17:27:00	HIV-1 Nef binds to the SH3 domain of Fyn through its proline-rich (PXXP) motifs between amino acid residues 65 and 82; this binding enhances viral replication but not down-regulation of CD4
11676	156110	NP_057857.2	Nef	binds	9606	2534	NP_002028.1	tyrosine-protein kinase Fyn isoform a	8.68139e+28	2007-11-07 17:27:00	Crystal structure studies reveal the conserved PXXP sequence motif of HIV-1 Nef is part of a polyproline type II helix that is required for Nef binding to the SH3 domain of Fyn
11676	155871	NP_057853.1	Tat	activates	9606	2539	NP_000393.4	glucose-6-phosphate 1-dehydrogenase isoform a	8356804	2007-11-07 17:29:00	HIV-1 Tat increases the rate of transcription from the human glucose 6-phosphate dehydrogenase (G6PD) promoter and thereby activates G6PD
11676	155348	NP_705928.1	integrase	interacts with	9606	2547	NP_001460.1	X-ray repair cross-complementing protein 6	1.02137e+31	2007-11-07 17:29:00	DNA-PK, along with Ku70 and Ku80, is proposed to play a role in retroviral DNA integration and protects cells against toxicity induced by HIV-1 Integrase or integration
11676	155348	NP_705928.1	integrase	associates with	9606	2547	NP_001460.1	X-ray repair cross-complementing protein 6	11406603	2007-11-07 17:29:00	Ku70 associates with viral preintegration complexes containing HIV-1 Integrase
11676	155459	NP_057851.1	Vif	binds	9606	2547	NP_001460.1	X-ray repair cross-complementing protein 6	1.11583e+23	2007-11-07 17:27:00	Ku70, which is a component of HIV-1 preintegration complexes, was shown to bind to HIV-1 Vif in a yeast two-hybrid screen of a human lymphocyte cDNA library
11676	155871	NP_057853.1	Tat	interacts with	9606	2547	NP_001460.1	X-ray repair cross-complementing protein 6	8240370	2007-11-07 17:30:00	Ku protein binds to HIV-1 TAR RNA and is involved in the stimulation of the elongation property of RNA polymerase II as well as the activation of several transcription factors, suggesting a role in HIV-1 gene expression and Tat transactivation
11676	155971	NP_057856.1	Envelope surface glycoprotein gp160, precursor	processed by	9606	2548	NP_000143.2	lysosomal alpha-glucosidase preproprotein	16787782825177	2007-11-07 17:30:00	Inhibitors of alpha-glucosidase inhibit syncytium formation induced by the envelope glycoprotein of HIV-1 and reduce processing of the HIV-1 envelope precursor protein gp160 by glucosidase
11676	155971	NP_057856.1	Envelope surface glycoprotein gp160, precursor	processed by	9606	2548	NP_000143.2	lysosomal alpha-glucosidase preproprotein	2.1875e+56	2007-11-07 17:30:00	Oligosaccharide side-chains of HIV-1 gp160 are processed by glycosidase I and II, mannosidase I and II, acetylglucosaminyl transferase I and II, and fucosyl, galactosyl and sialyl transferases in both the endoplasmic reticulum and golgi apparatus
11676	155971	NP_579894.2	Envelope surface glycoprotein gp120	processed by	9606	2548	NP_000143.2	lysosomal alpha-glucosidase preproprotein	17046562959866	2007-11-07 17:29:00	Glucosidase inhibitors inhibit the syncytium formation between HIV-infected and CD4-expressing cells and interfere with HIV-1 infectivity, indicating processing of HIV-1 gp120 by glucosidase is important for virus replication
11676	155971	NP_579894.2	Envelope surface glycoprotein gp120	glycosylated by	9606	2548	NP_000143.2	lysosomal alpha-glucosidase preproprotein	2.07635e+64	2007-11-07 17:29:00	HIV-1 gp120 is extremely heavily glycosylated (31-36 N-linked glycans per molecule) by glucosidase
11676	155971	NP_579894.2	Envelope surface glycoprotein gp120	processed by	9606	2548	NP_000143.2	lysosomal alpha-glucosidase preproprotein	8416962	2007-11-07 17:29:00	Imino sugar N-butyldeoxynojirimycin (NB-DNJ) inhibits HIV envelope glycoprotein gp120 processing mediated by alpha glucosidase I
11676	155971	NP_579894.2	Envelope surface glycoprotein gp120	processed by	9606	2548	NP_000143.2	lysosomal alpha-glucosidase preproprotein	8.79436e+21	2007-11-07 17:30:00	The alpha-glucosidase inhibitor N-butyldeoxynojirimycin (NB-DNJ) inhibits HIV-1 entry and this inhibition correlates with impaired HIV-1 gp120 shedding and gp41 exposure and with changes in antibody recognition of gp120
11676	155971	NP_579894.2	Envelope surface glycoprotein gp120	processed by	9606	2548	NP_000143.2	lysosomal alpha-glucosidase preproprotein	12560567	2007-11-07 17:30:00	Specific alterations of the N-linked carbohydrates on HIV-1 gp120 and gp41 by glucosidases and mannosidase inhibitors can enhance mannose-binding lectin (MBL)-mediated neutralization of virus by strengthening the interaction of HIV-1 with MBL
11676	155971	NP_579895.1	Envelope transmembrane glycoprotein gp41	processed by	9606	2548	NP_000143.2	lysosomal alpha-glucosidase preproprotein	1.70466e+41	2007-11-07 17:31:00	Mannose-containing, N-linked oligosaccharide side-chains of HIV-1 gp41 are involved in the initial stage of infection by HIV-1; glycosylation inhibitors block virus-cell and cell-cell fusion and release of the virions
11676	155971	NP_579894.2	Envelope surface glycoprotein gp120	upregulates	9606	2568	NP_055026.1	gamma-aminobutyric acid receptor subunit pi precursor	12775419	2007-11-07 17:30:00	Genes, including GABRP, ADF, HINT, PRSS2, SDCBP, PTK9, PPP2R5B, ITGA3, PRKCBP1, HMOX2, HAT1, PPP1cB, and ICAM-1, are upregulated after treatment of human astrocytes with HIV-1 gp120
11676	155971	NP_057856.1	Envelope surface glycoprotein gp160, precursor	processed by	9606	2595	NP_937784.2	neutral alpha-glucosidase C	16787782825177	2007-11-07 17:30:00	Inhibitors of alpha-glucosidase inhibit syncytium formation induced by the envelope glycoprotein of HIV-1 and reduce processing of the HIV-1 envelope precursor protein gp160 by glucosidase
11676	155971	NP_057856.1	Envelope surface glycoprotein gp160, precursor	processed by	9606	2595	NP_937784.2	neutral alpha-glucosidase C	2.1875e+56	2007-11-07 17:30:00	Oligosaccharide side-chains of HIV-1 gp160 are processed by glycosidase I and II, mannosidase I and II, acetylglucosaminyl transferase I and II, and fucosyl, galactosyl and sialyl transferases in both the endoplasmic reticulum and golgi apparatus
11676	155971	NP_579894.2	Envelope surface glycoprotein gp120	processed by	9606	2595	NP_937784.2	neutral alpha-glucosidase C	17046562959866	2007-11-07 17:29:00	Glucosidase inhibitors inhibit the syncytium formation between HIV-infected and CD4-expressing cells and interfere with HIV-1 infectivity, indicating processing of HIV-1 gp120 by glucosidase is important for virus replication
11676	155971	NP_579894.2	Envelope surface glycoprotein gp120	glycosylated by	9606	2595	NP_937784.2	neutral alpha-glucosidase C	2.07635e+64	2007-11-07 17:29:00	HIV-1 gp120 is extremely heavily glycosylated (31-36 N-linked glycans per molecule) by glucosidase
11676	155971	NP_579894.2	Envelope surface glycoprotein gp120	processed by	9606	2595	NP_937784.2	neutral alpha-glucosidase C	8416962	2007-11-07 17:29:00	Imino sugar N-butyldeoxynojirimycin (NB-DNJ) inhibits HIV envelope glycoprotein gp120 processing mediated by alpha glucosidase I
11676	155971	NP_579894.2	Envelope surface glycoprotein gp120	processed by	9606	2595	NP_937784.2	neutral alpha-glucosidase C	8.79436e+21	2007-11-07 17:30:00	The alpha-glucosidase inhibitor N-butyldeoxynojirimycin (NB-DNJ) inhibits HIV-1 entry and this inhibition correlates with impaired HIV-1 gp120 shedding and gp41 exposure and with changes in antibody recognition of gp120
[truncated: 3,875 more rows]
