# Supplementary material for: Identifying Chemicals with Potential Therapy of HIV Based on Protein-Protein and Protein-Chemical Interaction Network
Source: PLoS One. 2013 Jun 6;8(6):e65207. doi: 10.1371/journal.pone.0065207 (PMC3675210; doi:10.1371/journal.pone.0065207)
Supplement: Additional File S2 — All the betweennesses for the 1450 proteins involved in interaction with HIV encoded proteins. (XLSX) [file pone.0065207.s002.xlsx]

## Sheet: 1450_protein_with_symbol
Ensembl protein ID	Gene symbol	Betweenness
ENSP00000269305	TP53	4611
ENSP00000263253	EP300	4581
ENSP00000264657	STAT3	3613
ENSP00000339007	GRB2	2822
ENSP00000384273	RELA	2762
ENSP00000226730	IL2	2738
ENSP00000344818	UBC	2518
ENSP00000360266	JUN	2036
ENSP00000270202	AKT1	2032
ENSP00000275493	EGFR	1961
ENSP00000354394	STAT1	1929
ENSP00000011653	CD4	1796
ENSP00000229135	IFNG	1434
ENSP00000353483	MAPK8	1287
ENSP00000344456	CTNNB1	1275
ENSP00000292303	CCR5	1243
ENSP00000350941	SRC	1161
ENSP00000341189	PTK2	1151
ENSP00000348461	RAC1	1147
ENSP00000329623	BCL2	1123
ENSP00000329357	SP1	1108
ENSP00000380227	ITGA4	1076
ENSP00000226574	NFKB1	1073
ENSP00000343204	JAK1	1073
ENSP00000401303	SHC1	1063
ENSP00000228307	PXN	1053
ENSP00000337825	LCK	898
ENSP00000206249	ESR1	826
ENSP00000262160	SMAD2	825
ENSP00000262367	CREBBP	816
ENSP00000346839	FN1	792
ENSP00000264033	CBL	771
ENSP00000361021	PTEN	768
ENSP00000359424	CHUK	766
ENSP00000351273	CASP8	739
ENSP00000387699	CREB1	712
ENSP00000362649	HDAC1	697
ENSP00000264832	ICAM1	686
ENSP00000162749	TNFRSF1A	638
ENSP00000251849	RAF1	628
ENSP00000367207	MYC	623
ENSP00000361359	CD40	611
ENSP00000270139	IFNAR1	610
ENSP00000417281	MDM2	605
ENSP00000306245	FOS	601
ENSP00000215832	MAPK1	598
ENSP00000340944	PTPN11	597
ENSP00000258743	IL6	594
ENSP00000216797	NFKBIA	583
ENSP00000361125	VEGFA	583
ENSP00000335153	HSP90AA1	563
ENSP00000324890	CD28	559
ENSP00000263341	IL1B	543
ENSP00000227507	CCND1	539
ENSP00000283635	CD8A	524
ENSP00000306512	IL8	515
ENSP00000293272	CCL5	455
ENSP00000302269	VAV1	445
ENSP00000359206	BTRC	444
ENSP00000386884	CXCR4	439
ENSP00000363089	TLR4	428
ENSP00000379330	NFATC2	427
ENSP00000332049	CD86	414
ENSP00000221930	TGFB1	407
ENSP00000314458	CDC42	407
ENSP00000351671	CCL20	398
ENSP00000274335	PIK3R1	394
ENSP00000341551	SMAD4	391
ENSP00000303242	ITGB2	370
ENSP00000356346	PTPRC	356
ENSP00000267163	RB1	350
ENSP00000263967	PIK3CA	348
ENSP00000361850	PLAU	337
ENSP00000365858	GATA1	334
ENSP00000170630	IL4R	327
ENSP00000324806	GSK3B	324
ENSP00000309103	BAD	322
ENSP00000364893	ARHGEF7	316
ENSP00000284981	APP	315
ENSP00000270142	SOD1	310
ENSP00000362795	CXCR3	309
ENSP00000297268	COL1A2	304
ENSP00000244007	PLCG1	301
ENSP00000244741	CDKN1A	297
ENSP00000399968	NCOA2	294
ENSP00000344352	ATF3	288
ENSP00000263851	IL7	278
ENSP00000228872	CDKN1B	273
ENSP00000309845	HRAS	273
ENSP00000268035	IGF1R	271
ENSP00000391676	JAK3	271
ENSP00000218388	TIMP1	264
ENSP00000392858	TNF	263
ENSP00000212015	SIRT1	260
ENSP00000345571	E2F1	257
ENSP00000379110	CXCL1	250
ENSP00000302486	MAP2K1	249
ENSP00000310127	IRF3	246
ENSP00000354558	MTOR	241
ENSP00000266970	CDK2	234
ENSP00000261023	ITGAV	232
ENSP00000289473	NCF1	230
ENSP00000368438	PCNA	230
ENSP00000414303	BDNF	229
ENSP00000410076	CASP1	227
ENSP00000357656	FYN	226
ENSP00000400175	RHOA	225
ENSP00000269321	ARHGDIA	223
ENSP00000398698	TNF	222
ENSP00000412237	IL10	222
ENSP00000233946	IL1R1	221
ENSP00000369581	IFNB1	219
ENSP00000332973	SMAD3	217
ENSP00000369554	IFNA2	215
ENSP00000369293	IL2RA	212
ENSP00000368632	GATA3	211
ENSP00000368104	BMP2	210
ENSP00000368683	EDN1	209
ENSP00000367830	PRKCZ	208
ENSP00000216223	IL2RB	207
ENSP00000366563	PIK3CD	206
ENSP00000350283	BRCA1	204
ENSP00000363548	CXCL12	204
ENSP00000341208	STAT5A	202
ENSP00000259607	CCL21	201
ENSP00000362994	TRAF1	198
ENSP00000223023	WASL	197
ENSP00000362082	CCND3	196
ENSP00000355759	PARP1	194
ENSP00000296871	CSF2	193
ENSP00000360025	GADD45A	192
ENSP00000361405	MMP9	192
ENSP00000359663	CD40LG	191
ENSP00000358525	NGF	189
ENSP00000358548	NRAS	187
ENSP00000356694	FASLG	186
ENSP00000341268	TRADD	184
ENSP00000355896	TGFB2	184
ENSP00000356024	CR2	184
ENSP00000354586	GLI2	181
ENSP00000356438	PTGS2	181
ENSP00000353059	APAF1	180
ENSP00000329411	IRF7	177
ENSP00000352157	MAPK10	177
ENSP00000351908	MAP3K5	175
ENSP00000274026	CCNA2	174
ENSP00000352121	PIK3CG	174
ENSP00000349467	CALM1	170
ENSP00000347979	FAS	168
ENSP00000345681	GATA2	166
ENSP00000231509	NR3C1	158
ENSP00000339527	FOXO3	156
ENSP00000340330	KAT5	156
ENSP00000339393	CCR6	155
ENSP00000339191	CAV1	154
ENSP00000258682	CAMK2B	153
ENSP00000264110	ATF2	153
ENSP00000311032	CASP3	152
ENSP00000338548	FGF1	152
ENSP00000338235	MTDH	150
ENSP00000337127	SOD2	148
ENSP00000331602	PRKCD	146
ENSP00000302234	CCL11	145
ENSP00000330237	CASP9	145
ENSP00000329418	SOCS1	143
ENSP00000264246	CD80	140
ENSP00000305651	CXCL10	139
ENSP00000327251	NOS2	138
ENSP00000327850	NFATC1	138
ENSP00000322788	MMP1	135
ENSP00000177694	TBX21	133
ENSP00000312988	NFKBIB	133
ENSP00000263923	KDR	131
ENSP00000309572	TERT	129
ENSP00000243050	NR4A1	126
ENSP00000306157	IL7R	125
ENSP00000302564	BCL2L1	123
ENSP00000305355	PRKCB	123
ENSP00000305422	CEBPB	123
ENSP00000304236	CD14	122
ENSP00000304915	IL13	122
ENSP00000354901	CXCL9	121
ENSP00000303939	CTLA4	119
ENSP00000302961	HSPA4	117
ENSP00000303231	IL12A	116
ENSP00000302665	IGF1	115
ENSP00000300134	STAT6	114
ENSP00000320940	NCOA1	114
ENSP00000301633	BIRC5	112
ENSP00000264972	ZAP70	110
ENSP00000265171	EGF	109
ENSP00000299855	MMP3	109
ENSP00000297494	NOS3	108
ENSP00000296870	IL3	106
ENSP00000226218	VTN	105
ENSP00000295897	ALB	104
ENSP00000296545	IL15	104
ENSP00000294728	VCAM1	102
ENSP00000295025	REL	102
ENSP00000293328	STAT5B	100
ENSP00000293288	BAX	99
ENSP00000292301	CCR2	97
ENSP00000287497	ITGAM	96
ENSP00000262238	YY1	95
ENSP00000286301	CSF1R	95
ENSP00000287820	PPARG	95
ENSP00000288135	KIT	94
ENSP00000289153	PIK3CB	94
ENSP00000309503	YWHAZ	93
ENSP00000282397	FLT1	89
ENSP00000276927	IFNA1	87
ENSP00000278616	ATM	87
ENSP00000263025	MAPK3	84
ENSP00000276431	TNFRSF10B	84
ENSP00000371138	FKBP1A	83
ENSP00000268296	ITGAX	79
ENSP00000266557	CD27	75
ENSP00000265970	PIK3C2A	74
ENSP00000265563	PRKAR2A	73
ENSP00000264708	POMC	69
ENSP00000263464	BIRC3	67
ENSP00000264498	FGF2	67
ENSP00000162330	BCAR1	63
ENSP00000257904	CDK4	60
ENSP00000263754	KAT2B	60
ENSP00000231228	IL12B	59
ENSP00000263339	IL1A	56
ENSP00000262948	MAP2K2	54
ENSP00000278568	PAK1	54
ENSP00000223095	SERPINE1	53
ENSP00000262965	TCF3	52
ENSP00000261769	CDH1	51
ENSP00000262017	ITGB3	51
ENSP00000227758	BIRC2	50
ENSP00000260356	THBS1	49
ENSP00000252723	EPO	45
ENSP00000256078	KRAS	45
ENSP00000252486	APOE	44
ENSP00000250151	CCL4	42
ENSP00000249075	LIF	41
ENSP00000246657	CCR7	40
ENSP00000245414	IRF1	39
ENSP00000232014	BCL6	36
ENSP00000241261	TNFSF10	36
ENSP00000231449	IL4	35
ENSP00000239938	EGR1	35
ENSP00000229794	MAPK14	34
ENSP00000239849	TNFSF11	34
ENSP00000279593	GRIN2B	32
ENSP00000361066	NCOA3	30
ENSP00000350003	CCR3	29
ENSP00000225831	CCL2	26
ENSP00000229022	VDR	26
ENSP00000228434	CD69	23
ENSP00000350720	SMARCA4	21
ENSP00000274255	SKP2	19
ENSP00000225964	COL1A1	18
ENSP00000189444	NFKB2	17
ENSP00000222390	HGF	15
ENSP00000262158	SMAD7	14
ENSP00000308541	F2	13
ENSP00000220003	CSK	12
ENSP00000221452	RELB	12
ENSP00000255465	CCNA1	11
ENSP00000313829	KHDRBS1	11
ENSP00000219070	MMP2	10
ENSP00000363998	ITCH	10
ENSP00000263621	ELANE	8
ENSP00000307046	SDC2	8
ENSP00000300161	YWHAB	7
ENSP00000404503	BBC3	7
ENSP00000222005	CDC37	5
ENSP00000309597	MAP3K11	5
ENSP00000085219	CD22	4
ENSP00000007722	ITGA3	3
ENSP00000321656	CDC25C	3
ENSP00000372023	CHEK2	3
ENSP00000262033	PTGES3	2
ENSP00000348068	SERPINA1	2
ENSP00000318822	BID	1
ENSP00000332816	PTK2B	1
ENSP00000003100	CYP51A1	0
ENSP00000006053	CX3CL1	0
ENSP00000009180	CD9	0
ENSP00000009530	CD74	0
ENSP00000040877	TARBP1	0
ENSP00000044462	PSMA4	0
ENSP00000053867	GRN	0
ENSP00000055077	RFC2	0
ENSP00000062104	NNAT	0
ENSP00000157812	PSMC4	0
ENSP00000159060	NOX3	0
ENSP00000160827	KIF22	0
ENSP00000164133	PPP2R5B	0
ENSP00000174653	AP3M2	0
ENSP00000200181	ITGB4	0
ENSP00000200307	CCL7	0
ENSP00000200691	MT3	0
ENSP00000202625	TGM6	0
ENSP00000204517	TFAP4	0
ENSP00000205386	LAMB4	0
ENSP00000205948	APOH	0
ENSP00000206765	TGM1	0
ENSP00000209728	CDC6	0
ENSP00000209875	CBX5	0
ENSP00000210313	PSMD5	0
ENSP00000211287	MAPK13	0
ENSP00000211998	VCL	0
ENSP00000215071	PSMD8	0
ENSP00000215587	POLR2E	0
ENSP00000215659	MAPK12	0
ENSP00000215829	SNRPD3	0
ENSP00000215885	PLA2G3	0
ENSP00000215909	LGALS1	0
ENSP00000216099	APOBEC3D	0
ENSP00000216181	MYH9	0
ENSP00000216225	RBX1	0
ENSP00000216277	PAPOLA	0
ENSP00000216455	PSMA3	0
ENSP00000216802	PSME2	0
ENSP00000216951	GSS	0
ENSP00000217133	TUBB1	0
ENSP00000217182	EEF1A2	0
ENSP00000217244	CSNK2A1	0
ENSP00000217402	CHMP4B	0
ENSP00000217455	ACOT8	0
ENSP00000217893	TAF9	0
ENSP00000217958	PSMD10	0
ENSP00000218364	HTATSF1	0
ENSP00000219162	MT4	0
ENSP00000219169	NUTF2	0
ENSP00000219235	CCL22	0
ENSP00000219252	POLR2C	0
ENSP00000219313	PSMD7	0
ENSP00000219334	SMPD3	0
ENSP00000219406	PDIA2	0
ENSP00000219700	HMOX2	0
ENSP00000220420	TGM5	0
ENSP00000220772	SFRP1	0
ENSP00000221132	TNFRSF10A	0
ENSP00000221138	PPP2CB	0
ENSP00000221466	FCGRT	0
ENSP00000221566	SGTA	0
ENSP00000221859	POLR2I	0
ENSP00000221957	PLIN3	0
ENSP00000222008	RABAC1	0
ENSP00000222249		0
ENSP00000222254	PIK3R2	0
ENSP00000222399	LAMB1	0
ENSP00000222584	SP4	0
ENSP00000223129	RPA3	0
ENSP00000223321	PSMA2	0
ENSP00000223642	C5	0
ENSP00000224073	EDF1	0
ENSP00000224237	VIM	0
ENSP00000224784	ACTA2	0
ENSP00000225245	CCL3	0
ENSP00000225426	PSMB3	0
ENSP00000225504	SUPT4H1	0
ENSP00000225577	RPS6KB1	0
ENSP00000225698	C1QBP	0
ENSP00000225840		0
ENSP00000225842	CCL1	0
ENSP00000225916	KAT2A	0
ENSP00000226279	CD38	0
ENSP00000226578	MANBA	0
ENSP00000227155	CD82	0
ENSP00000227378	HSPA8	0
ENSP00000227495	ST3GAL4	0
ENSP00000227918	SCGB2A2	0
ENSP00000228284	SART3	0
ENSP00000228347	POLR3B	0
ENSP00000228606	CYP27B1	0
ENSP00000228928	OAS3	0
ENSP00000229214	KRR1	0
ENSP00000229319	LDHB	0
ENSP00000229335	AICDA	0
ENSP00000229725	NEU1	0
ENSP00000229829	HLA-DOA	0
ENSP00000230354	TBP	0
ENSP00000230538	LAMA4	0
ENSP00000230771	HARS2	0
ENSP00000231751	LTF	0
ENSP00000232975	TNNC1	0
ENSP00000233057	EIF2AK2	0
ENSP00000233084	DDX1	0
ENSP00000233616	MOGS	0
ENSP00000233840	NEU2	0
ENSP00000233893	HSPE1	0
ENSP00000234179	PRKD3	0
ENSP00000234310	PPP3R1	0
ENSP00000234389	GRIN3B	0
ENSP00000234590	ENO1	0
ENSP00000234701	CLCA1	0
ENSP00000236147	SELL	0
ENSP00000236671	CTSD	0
ENSP00000236850	APOA1	0
ENSP00000238081	YWHAQ	0
ENSP00000238112	CPSF3	0
ENSP00000238714	PAPOLG	0
ENSP00000239347	IFNA7	0
ENSP00000239761	MRC1	0
ENSP00000240139	PPP3CC	0
ENSP00000240185	TARDBP	0
ENSP00000241052	CAT	0
ENSP00000242480	EGR2	0
ENSP00000242576	UNG	0
ENSP00000243052	PDE1B	0
ENSP00000243077	LRP1	0
ENSP00000243501	PLA2G12A	0
ENSP00000243563	SNRPA	0
ENSP00000244537	HIST1H4G	0
ENSP00000244601	HIST1H2BG	0
ENSP00000244661	HIST1H3B	0
ENSP00000244930	SCGB2A1	0
ENSP00000245185	MT2A	0
ENSP00000245544	NUP85	0
ENSP00000245907	C3	0
ENSP00000245912	TNFSF14	0
ENSP00000246069	DSTN	0
ENSP00000246071	SNRPB2	0
ENSP00000247153	CFP	0
ENSP00000247161	ELK1	0
ENSP00000247207	HSPA2	0
ENSP00000247461	CANX	0
ENSP00000248437	TUBA4A	0
ENSP00000248975	YWHAH	0
ENSP00000249071	RAC2	0
ENSP00000249116	APOBEC3A	0
ENSP00000249923	COPB1	0
ENSP00000250244	AP1M2	0
ENSP00000250617	ARHGEF6	0
ENSP00000250896	MKNK2	0
ENSP00000251047	LMAN1	0
ENSP00000251412	TUBG2	0
ENSP00000251413	TUBG1	0
ENSP00000251968	TSG101	0
ENSP00000252172	MYH13	0
ENSP00000252444	LDLR	0
ENSP00000252599	GLT25D1	0
ENSP00000252699	ACTN4	0
ENSP00000252996	TAF4	0
ENSP00000252999	LAMA5	0
ENSP00000253039	EIF2S3	0
ENSP00000253408	GFAP	0
ENSP00000254193	SNRPA1	0
ENSP00000254235	ADCY7	0
ENSP00000254301	LGALS3	0
ENSP00000254322	DNAJB1	0
ENSP00000254351	SDC1	0
ENSP00000254436	TRIM21	0
ENSP00000254719	RPA1	0
ENSP00000254810	H3F3B	0
ENSP00000254963	HSPA12B	0
ENSP00000256383	EIF2S1	0
ENSP00000256442	CCNB1	0
ENSP00000256443	CDK7	0
ENSP00000256447	CD180	0
ENSP00000256460	CAMK1	0
ENSP00000256646	NOTCH2	0
ENSP00000256897	CCNH	0
ENSP00000256935	DOCK2	0
ENSP00000257254	APLNR	0
ENSP00000257724	MDFIC	0
ENSP00000257857	CD63	0
ENSP00000257915	TFCP2	0
ENSP00000258052	SMPD2	0
ENSP00000258111	KCNMB4	0
ENSP00000258341	LAMC1	0
ENSP00000258381	SP110	0
ENSP00000258738	ABCB5	0
ENSP00000258742	NUPL2	0
ENSP00000258960	NMT1	0
ENSP00000258962	SRSF1	0
ENSP00000259021	KAT7	0
ENSP00000259206	IL1RN	0
ENSP00000259396	ORM1	0
ENSP00000259457	PSMB7	0
ENSP00000259791	HIST1H2AB	0
ENSP00000259818	TUBB2B	0
ENSP00000259895	GTF2H4	0
ENSP00000259951	HLA-F	0
ENSP00000260130	SDCBP	0
ENSP00000260227	MMP7	0
ENSP00000260402	PLCB2	0
ENSP00000260600	ADCY3	0
ENSP00000260766	PLCE1	0
ENSP00000260956	SSB	0
ENSP00000261007	CHRNA1	0
ENSP00000261245	MNAT1	0
ENSP00000261303	PSMC1	0
ENSP00000261366	LMNB1	0
ENSP00000261424	RFC1	0
ENSP00000261461	PPP2R5A	0
ENSP00000261464	TRAF5	0
ENSP00000261479	PSMA6	0
ENSP00000261483	MAN2A1	0
ENSP00000261531	SNW1	0
ENSP00000261574	IPO5	0
ENSP00000261622	SLC7A5	0
ENSP00000261667	KPNA3	0
ENSP00000261712	PSMD11	0
ENSP00000261845	MAPK6	0
ENSP00000261890	RAB11A	0
ENSP00000261900	CCNT1	0
ENSP00000262039	PIK3C3	0
ENSP00000262053	ATF1	0
ENSP00000262077	NUP153	0
ENSP00000262133	RBL2	0
ENSP00000262193	PSMB1	0
ENSP00000262262	CD33	0
ENSP00000262306	TCEB2	0
ENSP00000262395	TRAF4	0
ENSP00000262493	GNAO1	0
ENSP00000262506	CSNK2A2	0
ENSP00000262622	CHST8	0
ENSP00000262624		0
ENSP00000262643	CCNE1	0
ENSP00000262768	TIMP2	0
ENSP00000262809	ELL	0
ENSP00000262888	KCNN4	0
ENSP00000262915	ST3GAL3	0
ENSP00000263121	SMARCB1	0
ENSP00000263125	PRKCQ	0
ENSP00000263212	PPM1F	0
ENSP00000263269	GRIN2D	0
ENSP00000263270	AP2S1	0
ENSP00000263317	NOX4	0
ENSP00000263360	EED	0
ENSP00000263373	SPTBN4	0
ENSP00000263408	C9	0
ENSP00000263431	PRKCG	0
ENSP00000263645	CD81	0
ENSP00000263686	SELP	0
ENSP00000263826	AKT3	0
ENSP00000263856	CHMP3	0
ENSP00000263956	GTF3C3	0
ENSP00000263974	TAF12	0
ENSP00000264071	TUBB4A	0
ENSP00000264072	FCER2	0
ENSP00000264108	HAT1	0
ENSP00000264144	LAMC2	0
ENSP00000264157	CCNT2	0
ENSP00000264249	CHST10	0
ENSP00000264335	YWHAE	0
ENSP00000264637	THRA	0
ENSP00000264639	PSMD3	0
ENSP00000264720	GTF3C2	0
ENSP00000264773	KCNN2	0
ENSP00000264883	NUP54	0
ENSP00000264926	RAD18	0
ENSP00000264968	MGAT4A	0
ENSP00000264977	PPP2R3A	0
ENSP00000265029	FETUB	0
ENSP00000265073	SUB1	0
ENSP00000265094	FBXW11	0
ENSP00000265164	CASP6	0
ENSP00000265294	GABRP	0
ENSP00000265304	SSBP1	0
ENSP00000265333	VDAC1	0
ENSP00000265354	SRF	0
ENSP00000265372	CREM	0
ENSP00000265421	POLB	0
ENSP00000265562	PTPN23	0
ENSP00000265572	OPRK1	0
ENSP00000265641	CPT1A	0
ENSP00000265713	KAT6A	0
ENSP00000265717	PRKAR2B	0
ENSP00000265723	ABCB4	0
ENSP00000265724	ABCB1	0
ENSP00000265773	SMARCA2	0
ENSP00000265963	GTF2H1	0
ENSP00000265990	BTAF1	0
ENSP00000266014	GLT8D1	0
ENSP00000266088	SLC5A1	0
ENSP00000266505	PLCZ1	0
ENSP00000266987	TARBP2	0
ENSP00000267202	VPS37B	0
ENSP00000267868	RAD51	0
ENSP00000267953	BCL2A1	0
ENSP00000267978	MAN2C1	0
ENSP00000267996	TPM1	0
ENSP00000268058	PML	0
ENSP00000268171	FURIN	0
ENSP00000268607	MAP1LC3B	0
ENSP00000269122	CLTC	0
ENSP00000269243	MYH10	0
ENSP00000269280	NLRP1	0
ENSP00000269593	IGFBP4	0
ENSP00000270349	SLC6A3	0
ENSP00000270474	PDE4A	0
ENSP00000270586	PSMB6	0
ENSP00000271308	PSMA5	0
ENSP00000271450	FCGR2A	0
ENSP00000271628	SF3B4	0
ENSP00000271915	KCNN3	0
ENSP00000272102	ARF1	0
ENSP00000272227	PDIA6	0
ENSP00000272233	RHOB	0
ENSP00000272298	CALM2	0
ENSP00000272645	POLR2D	0
ENSP00000273145	CCBP2	0
ENSP00000273612		0
ENSP00000274306	GZMA	0
ENSP00000274400	GTF2H2	0
ENSP00000274764	HIST1H2BA	0
ENSP00000274793	PLA2G7	0
ENSP00000276014	CCNB3	0
ENSP00000276055	CHST7	0
ENSP00000276072	TAF1	0
ENSP00000277508	PAEP	0
ENSP00000278379	SLC1A2	0
ENSP00000278407	SERPING1	0
ENSP00000279230	PLCB3	0
ENSP00000279247	CAPN1	0
ENSP00000280704	LDHC	0
ENSP00000280892	EIF4E	0
ENSP00000281171	PTPRO	0
ENSP00000281456	SLC25A4	0
ENSP00000281537	TJP1	0
ENSP00000282096	PDE3B	0
ENSP00000282753	GRM1	0
ENSP00000282892	MED21	0
ENSP00000283122	CETN3	0
ENSP00000283628	UBP1	0
ENSP00000283875	GTF2E1	0
ENSP00000284240	THY1	0
ENSP00000284311	GPR15	0
ENSP00000284811	TCEB1	0
ENSP00000285398	ERCC3	0
ENSP00000285599	MAN2B2	0
ENSP00000286063	PDE11A	0
ENSP00000286091	PDIA4	0
ENSP00000286355	ADCY8	0
ENSP00000286627	KCNMA1	0
ENSP00000287239	KAT6B	0
ENSP00000287295	AIFM1	0
ENSP00000287641	SST	0
ENSP00000287878	PRKAG2	0
ENSP00000287936	HMGCR	0
ENSP00000288207	CCNB2	0
ENSP00000288840	SMAD6	0
ENSP00000289316	HIST1H2BD	0
ENSP00000289352	HIST1H4H	0
ENSP00000289371	EIF5B	0
ENSP00000289429	CD1A	0
ENSP00000290158	KPNB1	0
ENSP00000290219	IFNGR2	0
ENSP00000290378	ACTC1	0
ENSP00000290472	PLA2G4D	0
ENSP00000290541	PSMB4	0
ENSP00000290705	MT1A	0
ENSP00000290866	ACE	0
ENSP00000291009	PIP	0
ENSP00000291295	CALM3	0
ENSP00000292614	POLR2J	0
ENSP00000292644	PSMC2	0
ENSP00000292807	AP2M1	0
ENSP00000293190	GRIN2C	0
ENSP00000293362	PSME3	0
ENSP00000293379	ITGA5	0
ENSP00000293860	POLR3K	0
ENSP00000294016	ADCY9	0
ENSP00000294064	NEU3	0
ENSP00000294800	FCGR3B	0
ENSP00000295006	CAPN2	0
ENSP00000295137	ACTG2	0
ENSP00000295400	TGFA	0
ENSP00000295463	ALPI	0
ENSP00000295522	CLDN1	0
ENSP00000295797	PRKCI	0
ENSP00000295901	PSMD6	0
ENSP00000295956	FLNB	0
ENSP00000296028	PPBP	0
ENSP00000296122	PPP1CB	0
ENSP00000296125	TGM4	0
ENSP00000296140	CCR1	0
ENSP00000296181	ITGB5	0
ENSP00000296223	POLR2H	0
ENSP00000296273	RFC4	0
ENSP00000296417	H2AFZ	0
ENSP00000296577	ABCE1	0
ENSP00000296702	TCERG1	0
ENSP00000296930	NPM1	0
ENSP00000297012	HIST1H2AA	0
ENSP00000297185	HSPA9	0
ENSP00000297265	CHMP4C	0
ENSP00000297323	ADCY1	0
ENSP00000297435	DEFA4	0
ENSP00000297518	CDK5	0
ENSP00000298159	CFL2	0
ENSP00000298173	GTF2A1	0
ENSP00000298316	ARF6	0
ENSP00000298743	GAS1	0
ENSP00000298852	PSMC3	0
ENSP00000298902	IFI27	0
ENSP00000299424	TAF10	0
ENSP00000299502	SERPINB2	0
ENSP00000299543	CTDP1	0
ENSP00000299633	HDGFRP3	0
ENSP00000299853	POLR3E	0
ENSP00000300026	PPIB	0
ENSP00000300051	LDHD	0
ENSP00000300176	AGFG2	0
ENSP00000300231	MAP1A	0
ENSP00000300289	PDIA3	0
ENSP00000300413	SNRPD1	0
ENSP00000300417	LRSAM1	0
ENSP00000300659	NFATC3	0
ENSP00000300692	CD3D	0
ENSP00000301071	TUBA1A	0
ENSP00000301072	TUBA1C	0
ENSP00000301284	HDGFRP2	0
ENSP00000301788	POLR2G	0
ENSP00000302139	SYNPO	0
ENSP00000302276	HEXIM2	0
ENSP00000302413	TPST1	0
ENSP00000302707	FPR1	0
ENSP00000302935	IL16	0
ENSP00000303088	POLR3D	0
ENSP00000303373	HIST1H2AE	0
ENSP00000303408	HIST1H2BO	0
ENSP00000303476	TLN2	0
ENSP00000303740	B3GALT1	0
ENSP00000304102	COPS6	0
ENSP00000304229	HINT1	0
ENSP00000304290	CHRNB1	0
ENSP00000304408	COL3A1	0
ENSP00000304414	CXCR6	0
ENSP00000304447	PTCRA	0
ENSP00000304669	CTNNA1	0
ENSP00000304697	UBB	0
ENSP00000305230	SRP9	0
ENSP00000305464	APLN	0
ENSP00000305480	FEN1	0
ENSP00000305503	NUP62	0
ENSP00000305692	GAA	0
ENSP00000305714	BMP1	0
ENSP00000306124	PRKCE	0
ENSP00000306275	KCNK3	0
ENSP00000306330	YWHAG	0
ENSP00000306459	B4GALT6	0
ENSP00000306561	OGG1	0
ENSP00000306565	ISG20	0
ENSP00000307156	LAMB2	0
ENSP00000307387	PDCD6IP	0
ENSP00000307423	MGAT2	0
ENSP00000307513	MRC2	0
ENSP00000307706	MT1E	0
ENSP00000307786	CYCS	0
ENSP00000307911	CHST2	0
ENSP00000307940	EEF2	0
ENSP00000308024	PCSK1	0
ENSP00000308107	HPSE	0
ENSP00000308227	HMGA1	0
ENSP00000308405	H2AFV	0
ENSP00000308450	CDC20	0
ENSP00000308533	GEMIN2	0
ENSP00000308720	PRSS1	0
ENSP00000308944	HLTF	0
ENSP00000309270	CHST1	0
ENSP00000309431	RP11-683L23.1	0
ENSP00000309474	PSMD1	0
ENSP00000309558	TAF15	0
ENSP00000309591	PRKACA	0
ENSP00000309629	CFL1	0
ENSP00000309749	APOBEC3F	0
ENSP00000310129	PSMD2	0
ENSP00000310219	HSPA6	0
ENSP00000310263	TNFRSF10D	0
ENSP00000310275	BANF1	0
ENSP00000310301	SP3	0
ENSP00000310572	PSMC5	0
ENSP00000310933	MADD	0
ENSP00000311005	MAPK7	0
ENSP00000311344	PPP2R1B	0
ENSP00000311405	ADCY6	0
ENSP00000311453	PDE8A	0
ENSP00000311489	SPTBN2	0
ENSP00000311648	UGT8	0
ENSP00000311677	PPP1R8	0
ENSP00000311733	CMKLR1	0
ENSP00000312126	ADCY4	0
ENSP00000312185	ELMO1	0
ENSP00000312189	CPT1B	0
ENSP00000312286	PLA2G1B	0
ENSP00000312442	AP1G2	0
ENSP00000312673	GH1	0
ENSP00000312709	TAF7	0
ENSP00000312735	POLR2B	0
ENSP00000313007	PABPC1	0
ENSP00000313420	PRKDC	0
ENSP00000313504	PHKB	0
ENSP00000313731	PLCD3	0
ENSP00000313967	C1QB	0
ENSP00000314067	PAK2	0
ENSP00000314380	GRINA	0
ENSP00000314414	AP2B1	0
ENSP00000314441	METTL1	0
ENSP00000314508	GBA	0
ENSP00000314949	POLR2A	0
ENSP00000315477	CD209	0
ENSP00000315757	LCP1	0
ENSP00000316029	TLN1	0
ENSP00000316032	NUP98	0
ENSP00000316228	CLEC4M	0
ENSP00000316328	CIITA	0
ENSP00000316333	CD55	0
ENSP00000316454	PACS1	0
ENSP00000316746	PRF1	0
ENSP00000316879	EIF4G1	0
ENSP00000317159	CYC1	0
ENSP00000317790	SPTBN5	0
ENSP00000317891	TNIP1	0
ENSP00000318057	EGR3	0
ENSP00000318195	NCL	0
ENSP00000318445	ST3GAL1	0
ENSP00000318486	CDK5R1	0
ENSP00000318697	TUBB6	0
ENSP00000318861	SF3B2	0
ENSP00000318916	MARCO	0
ENSP00000319052	CETN1	0
ENSP00000319248	ZEB1	0
ENSP00000319343	CPT1C	0
ENSP00000319370	KCNMB3	0
ENSP00000319814	PCK1	0
ENSP00000319977	NDRG1	0
ENSP00000320295	TUBB3	0
ENSP00000320758	NOS1	0
ENSP00000320866	CALR	0
ENSP00000320965	B4GALT3	0
ENSP00000321058	TWF1	0
ENSP00000321106	TAC1	0
ENSP00000321365	RAD23A	0
ENSP00000321389	HIST1H2AC	0
ENSP00000321744	HIST1H2BC	0
ENSP00000322570	POLE	0
ENSP00000323313	PDIA5	0
ENSP00000323479	B3GALNT1	0
ENSP00000323670	ZBTB7A	0
ENSP00000323856	PLEC	0
ENSP00000323867	PRKAG1	0
ENSP00000323929	A2M	0
ENSP00000324101	CD151	0
ENSP00000324124	POLR2L	0
ENSP00000324173	HSPA5	0
ENSP00000324205	CHMP4A	0
ENSP00000324532	LAMA3	0
ENSP00000324804	PPP2R1A	0
ENSP00000324897	UBE2I	0
ENSP00000325448	KARS	0
ENSP00000325819	NR2F1	0
ENSP00000325905	SRSF7	0
ENSP00000325917	PCSK7	0
ENSP00000326031	PPP1CA	0
ENSP00000326042	TUBA3D	0
ENSP00000326227	GANC	0
ENSP00000326432	CCR8	0
ENSP00000327054	LMNB2	0
ENSP00000327145	FLNC	0
ENSP00000327246	VIPR1	0
ENSP00000327459	APOBEC3B	0
ENSP00000327583	RANBP1	0
ENSP00000327704	PSMF1	0
ENSP00000327801	P4HB	0
ENSP00000328088	PAWR	0
ENSP00000328359	DEFA3	0
ENSP00000328484	HIST1H2AJ	0
ENSP00000328570	GLRX5	0
ENSP00000328773	HEXIM1	0
ENSP00000328789	AP1S2	0
ENSP00000328808	TUBB8	0
ENSP00000328983	CHST6	0
ENSP00000329127	PRKCH	0
ENSP00000329554	HIST1H3I	0
ENSP00000330054	EEF1A1	0
ENSP00000330307	HIST1H2AK	0
ENSP00000330587	MT1H	0
ENSP00000331172	CD8B	0
ENSP00000331201	HGS	0
ENSP00000331327	WT1	0
ENSP00000331514	ACTG1	0
ENSP00000331574	PDE1A	0
ENSP00000331664	MGAT4C	0
ENSP00000331736	SELE	0
ENSP00000331902	COL4A5	0
ENSP00000332116	PDE4B	0
ENSP00000332194	HIST2H2AC	0
ENSP00000332455	KPNA2	0
ENSP00000332549	GRIN2A	0
ENSP00000332659	CCR4	0
ENSP00000332706	PURA	0
ENSP00000332790	HIST2H2AB	0
ENSP00000333142	PLA2G6	0
ENSP00000333277	HIST2H3D	0
ENSP00000333298	LAMP1	0
ENSP00000333326	TUBA8	0
ENSP00000333568	PRKD1	0
ENSP00000333685	MAPK11	0
ENSP00000333769	BSG	0
ENSP00000333905	PPP2R5C	0
ENSP00000334061	HDAC6	0
ENSP00000334105	PLCB4	0
ENSP00000334373	KPNA4	0
ENSP00000334564	POLR3C	0
ENSP00000334872	MT1F	0
ENSP00000334910	PDE2A	0
ENSP00000334928	PTPRB	0
ENSP00000334998	MT1B	0
ENSP00000335083	PPP2R2C	0
ENSP00000335084	PPP1CC	0
ENSP00000336591	PPP2R2B	0
ENSP00000336630	ADORA2A	0
ENSP00000336666	AP1S1	0
ENSP00000336702	EIF5A	0
ENSP00000336712	TNPO1	0
ENSP00000336790	ATF4	0
ENSP00000336799	TUBA1B	0
ENSP00000336831	PLS1	0
ENSP00000337261	ARHGEF1	0
ENSP00000337641	PPP2R5E	0
ENSP00000337691	MAPK15	0
ENSP00000338019	DNAJB2	0
ENSP00000338185	PLCB1	0
ENSP00000338413	UBA1	0
ENSP00000338487	MGAT4B	0
ENSP00000338606	SMUG1	0
ENSP00000338783	CHST5	0
ENSP00000338934	EZR	0
ENSP00000339136	ERAS	0
ENSP00000339328	PLAUR	0
ENSP00000339398	HLA-DQA1	0
ENSP00000339467	RHOG	0
ENSP00000339495	COBRA1	0
ENSP00000339813	TPST2	0
ENSP00000340019	HSPD1	0
ENSP00000340191	FPR2	0
ENSP00000340210	CD59	0
ENSP00000340409	SMPD1	0
ENSP00000340466	GANAB	0
ENSP00000340671	DDIT3	0
ENSP00000340823	GTF2F2	0
ENSP00000340858	B2M	0
ENSP00000341094	HIST1H2AD	0
ENSP00000341187		0
ENSP00000341206	CHST4	0
ENSP00000341289	TUBB4B	0
ENSP00000341826	HNRNPA1	0
ENSP00000342059		0
ENSP00000342082	SLPI	0
ENSP00000342136	CREB3	0
ENSP00000342278	OAS2	0
ENSP00000342300	TH1L	0
ENSP00000342374	SNRPD2	0
ENSP00000342385	PTGES	0
ENSP00000342830	RDX	0
ENSP00000342886	HIST1H2BJ	0
ENSP00000342889	POLR2K	0
ENSP00000342952	ADCY2	0
ENSP00000343000	IL19	0
ENSP00000343027	GNAI1	0
ENSP00000343282	HIST1H4D	0
ENSP00000343318	B3GALT5	0
ENSP00000343418	SEMA4D	0
ENSP00000343515	TCEA2	0
ENSP00000343701	KPNA1	0
ENSP00000343741	ATR	0
ENSP00000343745	DICER1	0
ENSP00000343925	ESR2	0
ENSP00000344055	AP3D1	0
ENSP00000344259	UBE2L3	0
ENSP00000344468	SDC3	0
ENSP00000344537	TAF6	0
ENSP00000344547	PTMA	0
ENSP00000344666	NF2	0
ENSP00000345477	ST3GAL2	0
ENSP00000345530	NEDD4	0
ENSP00000345988	PLCH1	0
ENSP00000346001	RPL3	0
ENSP00000346032	ANXA2	0
ENSP00000346206	TAP1	0
ENSP00000346228	PLA2G4C	0
ENSP00000346316	HIST1H4I	0
ENSP00000346509	H2AFB2	0
ENSP00000347168	HIST1H4J	0
ENSP00000347197	C5AR1	0
ENSP00000347345	POLR3H	0
ENSP00000347379	OCLN	0
ENSP00000347408	AP3M1	0
ENSP00000347495	WARS	0
ENSP00000347507	MYH7	0
ENSP00000347689	PDE4C	0
ENSP00000347714	FCAR	0
ENSP00000348026	STAU2	0
ENSP00000348163	PLS3	0
ENSP00000348168	GTF2E2	0
ENSP00000348258	HIST1H4L	0
ENSP00000348384	LAMB3	0
ENSP00000348442	PSMD12	0
ENSP00000348510	GTF3C1	0
ENSP00000348634	MYH6	0
ENSP00000348704	KPNA5	0
ENSP00000348706	HIST1H2BH	0
ENSP00000348877	GPI	0
ENSP00000348924	HIST1H2BE	0
ENSP00000348959	MAN1A2	0
ENSP00000349022	ARC	0
ENSP00000349252	ITGAL	0
ENSP00000349259	SPTBN1	0
ENSP00000349293	B4GALT2	0
ENSP00000349428	PTBP1	0
ENSP00000349430	HIST1H2BK	0
ENSP00000349723	BCL11B	0
ENSP00000349785	MAP1LC3C	0
ENSP00000349873	HIST1H2AL	0
ENSP00000349960	ACTB	0
ENSP00000350159	HIST1H4K	0
ENSP00000350199	AP1B1	0
ENSP00000350275	HIST1H3A	0
ENSP00000350580	HIST1H2BB	0
ENSP00000350767	HIST4H4	0
ENSP00000350911	CTSE	0
ENSP00000351068	KCNMB2	0
ENSP00000351314	PSMB10	0
ENSP00000351410	PRKAR1A	0
ENSP00000351490	MAX	0
ENSP00000351497	FCGR2B	0
ENSP00000351669	MANEA	0
ENSP00000351885	PPP2R4	0
ENSP00000351926	AP2A1	0
ENSP00000351957	PDE3A	0
ENSP00000352047	GULP1	0
ENSP00000352119	HIST1H2AG	0
ENSP00000352144	B4GALT4	0
ENSP00000352252	HIST1H3J	0
ENSP00000352257	XRCC6	0
ENSP00000352336	PLCG2	0
ENSP00000352400	NUP214	0
ENSP00000352442	HIST1H2BM	0
ENSP00000352522	ATP6V1H	0
ENSP00000352572	PCNT	0
ENSP00000352627	HIST1H2AM	0
ENSP00000352980	HIST1H4A	0
ENSP00000353074	HIST1H2BF	0
ENSP00000353099	HLA-DRB1	0
ENSP00000353224	TFRC	0
ENSP00000353238	SPN	0
ENSP00000353408	MSN	0
ENSP00000353415	PRKAR1B	0
ENSP00000353472	HLA-G	0
ENSP00000353475	CLDN7	0
ENSP00000353508	MAP2	0
ENSP00000353581	HIST1H3E	0
ENSP00000353624	HIST1H4E	0
ENSP00000353654	COL4A2	0
ENSP00000353655	MAN2A2	0
ENSP00000353679	MME	0
ENSP00000353731	DPP4	0
ENSP00000353910	FUT8	0
ENSP00000353920	ADARB1	0
ENSP00000354003	GYPA	0
ENSP00000354219	TPM2	0
ENSP00000354251	NCKAP1	0
ENSP00000354360	LAMC3	0
ENSP00000354476	SREBF2	0
ENSP00000354522	TOP1	0
ENSP00000354566	CD3E	0
ENSP00000354612	PTGS1	0
ENSP00000354633	TAF11	0
ENSP00000354677	GPX7	0
ENSP00000354782	CD247	0
ENSP00000354960	GLT25D2	0
ENSP00000355051	TAF13	0
ENSP00000355155	GRIN3A	0
ENSP00000355325	PSMB5	0
ENSP00000355330	TGM2	0
ENSP00000355340	APOBEC3C	0
ENSP00000355645	ACTA1	0
ENSP00000355656	HIST3H2A	0
ENSP00000355657	HIST3H3	0
ENSP00000355778	H3F3A	0
ENSP00000355920	SLC22A2	0
ENSP00000355930	SLC22A1	0
ENSP00000356063	IL20	0
ENSP00000356087	IKBKE	0
ENSP00000356155	PIK3C2B	0
ENSP00000356213	VIP	0
ENSP00000356399	CFH	0
ENSP00000356404	B3GALT2	0
ENSP00000356410	GLRX2	0
ENSP00000356436	PLA2G4A	0
ENSP00000356520	DHX9	0
ENSP00000356734	PRRX1	0
ENSP00000356791	DPT	0
ENSP00000356792	XCL1	0
ENSP00000356946	FCGR3A	0
ENSP00000357113	IFI16	0
ENSP00000357130	SPTA1	0
ENSP00000357153	CD1D	0
ENSP00000357283	LMNA	0
ENSP00000357453	MAN1A1	0
ENSP00000357459	ADAR	0
ENSP00000357461	CHRNB2	0
ENSP00000357470	IL6R	0
ENSP00000357643	MKI67	0
ENSP00000357879	PSMD4	0
ENSP00000357880	AMD1	0
ENSP00000357905	DMBT1	0
ENSP00000358151	HIST2H2BE	0
ENSP00000358153	HIST2H4B	0
ENSP00000358154	HIST2H3C	0
ENSP00000358155	HIST2H2AA4	0
ENSP00000358158	HIST2H2AA3	0
ENSP00000358160	HIST1H3H	0
ENSP00000358162	HIST2H4A	0
ENSP00000358165	FCGR1A	0
ENSP00000358404	TCF7L2	0
ENSP00000358452	H2AFB3	0
ENSP00000358490	CD2	0
ENSP00000358497	RNGTT	0
ENSP00000358501	CD58	0
ENSP00000358812	PDCD11	0
ENSP00000358854	TAF5	0
ENSP00000358857	EMD	0
ENSP00000358866	FLNA	0
ENSP00000359073	VAV3	0
ENSP00000359174	SLC35A3	0
ENSP00000359290	DR1	0
ENSP00000359300	CETN2	0
ENSP00000359345	RPL5	0
ENSP00000359531	GTF2B	0
ENSP00000359594	CLCA4	0
ENSP00000359596	CLCA2	0
ENSP00000359719	PRKACB	0
ENSP00000359783	IFI44	0
ENSP00000359910	PSMA7	0
ENSP00000360541	CPT2	0
ENSP00000360616	GRIN1	0
ENSP00000360645	MAN1B1	0
ENSP00000360777	INPP5E	0
ENSP00000360829	GLT6D1	0
ENSP00000360876	IFIT3	0
ENSP00000360916	VAV2	0
ENSP00000360922	STAU1	0
ENSP00000361047	ALG13	0
ENSP00000361151	CEL	0
ENSP00000361180	GTF3C5	0
ENSP00000361219	GTF3C4	0
ENSP00000361298	KIF2C	0
ENSP00000361366	SFTPD	0
ENSP00000361446	POLR3A	0
ENSP00000361626	YBX1	0
ENSP00000361636	TNNC2	0
ENSP00000361725	ENDOG	0
ENSP00000361818	SDC4	0
ENSP00000361824	SPTAN1	0
ENSP00000361965	ADA	0
ENSP00000362057	NOX1	0
ENSP00000362068	TAF8	0
ENSP00000362123	PLA2G12B	0
ENSP00000362131	RPA4	0
ENSP00000362207	CHST3	0
ENSP00000362334	PSMB2	0
ENSP00000362352	H2AFY2	0
ENSP00000362361	CDK9	0
ENSP00000362643	PHKA1	0
ENSP00000362728	KPNA6	0
ENSP00000362924	GSN	0
ENSP00000363019	UBE2D1	0
ENSP00000363021	RPA2	0
ENSP00000363071	DES	0
ENSP00000363079	MBL2	0
ENSP00000363095	TRIM32	0
ENSP00000363435	ITPR3	0
ENSP00000363452	MAN1C1	0
ENSP00000363512	ALOX5	0
ENSP00000363524	KIF4A	0
ENSP00000363641	TXN	0
ENSP00000363708	BMPR2	0
ENSP00000363768	C1QC	0
ENSP00000363773	C1QA	0
ENSP00000363827	HSPG2	0
ENSP00000363868	ABCA1	0
ENSP00000363939	PPP3R2	0
ENSP00000363965	ALPL	0
ENSP00000363970	MAP1LC3A	0
ENSP00000363976	HLA-DMA	0
ENSP00000363993	PSMB9	0
ENSP00000364016	PSMB8	0
ENSP00000364076	HLA-DQA2	0
ENSP00000364114	HLA-DRB5	0
ENSP00000364119	EIF2S2	0
ENSP00000364243	PLA2G2F	0
ENSP00000364246	PLA2G2D	0
ENSP00000364249	PLA2G5	0
ENSP00000364252	PLA2G2A	0
ENSP00000364257	PLA2G2E	0
ENSP00000364310	H2AFX	0
ENSP00000364475	FBP1	0
ENSP00000364486	FBP2	0
ENSP00000364578	RDBP	0
ENSP00000364649	SDHB	0
ENSP00000364782	NEU1	0
ENSP00000364801	HSPA1B	0
ENSP00000364802	HSPA1A	0
ENSP00000364979	COL4A1	0
ENSP00000364995	SHC3	0
ENSP00000365012	HCK	0
ENSP00000365025	CSNK2B	0
ENSP00000365048	TNFSF13B	0
ENSP00000365280	ID1	0
ENSP00000365290	TNF	0
ENSP00000365402	HLA-C	0
ENSP00000365435	TNFRSF1B	0
ENSP00000365439	HNRNPK	0
ENSP00000365504	GTF2H4	0
ENSP00000365817	HLA-E	0
ENSP00000365943	PCSK5	0
ENSP00000366005	HLA-A	0
ENSP00000366237	DFFA	0
ENSP00000366249	UBD	0
ENSP00000366330	KLF9	0
ENSP00000366453	TJP2	0
ENSP00000366488	PRKACG	0
ENSP00000366565	VPS28	0
ENSP00000366581	HIST1H4B	0
ENSP00000366679	HIST1H2AH	0
ENSP00000366828	POLR3F	0
ENSP00000366962	HIST1H2BI	0
ENSP00000366974	HIST1H4F	0
ENSP00000366999	HIST1H3D	0
ENSP00000367034	HIST1H4C	0
ENSP00000367124	SLC3A2	0
ENSP00000367343	GBA2	0
ENSP00000367406	TAF2	0
ENSP00000367407	NMT2	0
ENSP00000367454	DFFB	0
ENSP00000367545	TP73	0
ENSP00000367623	HSPA14	0
ENSP00000367747	PLCH2	0
ENSP00000367851	CYBB	0
ENSP00000368450	CD83	0
ENSP00000368572	SAT1	0
ENSP00000368686	E2F4	0
ENSP00000368698	HIVEP1	0
ENSP00000368699	ISG15	0
ENSP00000368730	PDE7A	0
ENSP00000369042	IPO7	0
ENSP00000369055	B4GALT1	0
ENSP00000369146	MT1M	0
ENSP00000369274	PHKA2	0
ENSP00000369299	TRIM22	0
ENSP00000369373	TRIM5	0
ENSP00000369411	RFC3	0
ENSP00000369440	TRIM6	0
ENSP00000369456	ITPA	0
ENSP00000369564	IFNA16	0
ENSP00000369578	IFNW1	0
ENSP00000369703	TUBB2A	0
ENSP00000369756	PTPRA	0
ENSP00000369915	NAP1L4	0
ENSP00000370109	PSIP1	0
ENSP00000370113	PPP2R2A	0
ENSP00000370151	RAD17	0
ENSP00000370201	TAF9	0
ENSP00000370571	TH	0
ENSP00000370713	ADARB2	0
ENSP00000370744	ITPR2	0
ENSP00000370867	TGM3	0
ENSP00000370938	CDK8	0
ENSP00000371419	PARP4	0
ENSP00000371554	SOD3	0
ENSP00000371833	PLA2G4F	0
ENSP00000371886	JMJD7-PLA2G4B	0
ENSP00000372126	DEFA1	0
ENSP00000372136	DEFA1B	0
ENSP00000372155	PSME1	0
ENSP00000372335	WHSC2	0
ENSP00000372390	SLC7A4	0
ENSP00000372595	PSMB9	0
ENSP00000372607	HLA-DRB3	0
ENSP00000372608	HLA-DRA	0
ENSP00000372696	B3GALT4	0
ENSP00000372713	HLA-DOA	0
ENSP00000372721	PSMB9	0
ENSP00000372722	TAP1	0
ENSP00000372723	PSMB8	0
ENSP00000372988	TNF	0
ENSP00000373730	H2AFJ	0
ENSP00000374309	LAMA1	0
ENSP00000374372	SPTB	0
ENSP00000374552	RNF216	0
ENSP00000375391	HSPA1B	0
ENSP00000375399	HSPA1B	0
ENSP00000375736	HIST3H2BB	0
ENSP00000375809	ERCC2	0
ENSP00000375881	ALPP	0
ENSP00000375892	AKT2	0
ENSP00000375899	SP140	0
ENSP00000376076	SUMO1	0
ENSP00000376544	CD79B	0
ENSP00000377148	AP1G1	0
ENSP00000377192	G6PD	0
ENSP00000377218	IRF2	0
ENSP00000377384	PSMC3IP	0
ENSP00000377470	CNP	0
ENSP00000377892	SRSF5	0
ENSP00000377941	ACTN1	0
ENSP00000377958	CCT4	0
ENSP00000377969	GTF2F1	0
ENSP00000377995	MT1X	0
ENSP00000378191	AIMP1	0
ENSP00000378306	PPP3CB	0
ENSP00000378323	PPP3CA	0
ENSP00000378786	HLA-DRA	0
ENSP00000379372	GTF2A2	0
ENSP00000379485	PDE1C	0
ENSP00000379616	MYH11	0
ENSP00000379823	COL4A3	0
ENSP00000379866	COL4A4	0
ENSP00000379891	AP1S3	0
ENSP00000380177	HIST1H2BN	0
ENSP00000380349	CAPN3	0
ENSP00000380378	PAFAH1B1	0
ENSP00000381066	MAP2K7	0
ENSP00000381412	CAMK2A	0
ENSP00000381599	MX1	0
ENSP00000382034	HLA-DQB1	0
ENSP00000382058	POLR3G	0
ENSP00000382166	CX3CR1	0
ENSP00000382342	ABCC1	0
ENSP00000382840	DDX3X	0
ENSP00000382982	TUBA3C	0
ENSP00000382984	CSNK2B	0
ENSP00000383234	MAPK4	0
ENSP00000383506	HLA-G	0
ENSP00000383746	FCAMR	0
ENSP00000384211	PSME4	0
ENSP00000384554	CLDN5	0
ENSP00000384700	PAPOLB	0
ENSP00000384806	PDE4D	0
ENSP00000385057	APOBEC3G	0
ENSP00000385479	HIST2H3A	0
ENSP00000386378	CD207	0
ENSP00000386896	ITGA6	0
ENSP00000388001	OAS1	0
ENSP00000388631	PLCD4	0
ENSP00000388910	NFATC4	0
ENSP00000388996	AP1M1	0
ENSP00000389288	HLA-DPB1	0
ENSP00000389466	TGM7	0
ENSP00000389490	TNF	0
ENSP00000389492	TNF	0
ENSP00000390784	B3GALT4	0
ENSP00000391227	MGAT5B	0
ENSP00000391397	MT1G	0
ENSP00000391944	EEF1D	0
ENSP00000392347	HLA-G	0
ENSP00000392398	GPX5	0
ENSP00000392985	HTATIP2	0
ENSP00000393087	HSPA1B	0
ENSP00000393566	HLA-DPA1	0
ENSP00000393847	PLA2G10	0
ENSP00000394155	PSMB8	0
ENSP00000394624	OPRM1	0
ENSP00000394876	B3GALT4	0
ENSP00000394936	ORM2	0
ENSP00000395337	LDHA	0
ENSP00000395473	MAN2B1	0
ENSP00000395497	GTF2H4	0
ENSP00000395546	CSNK2B	0
ENSP00000395574	TCEB3	0
ENSP00000396152	UBD	0
ENSP00000396251	GTF2H4	0
ENSP00000396813	PSMB9	0
ENSP00000396843	NFIC	0
ENSP00000396937	PSMD13	0
ENSP00000397139	HLA-DPA1	0
ENSP00000397331	HLA-G	0
ENSP00000397587	HLA-DPA1	0
ENSP00000398660	B3GALT4	0
ENSP00000398890	HLA-DMB	0
ENSP00000399155	TUBB	0
ENSP00000399168	HLA-B	0
ENSP00000399309	NEU1	0
ENSP00000400365	LAMA2	0
ENSP00000401067	NEU1	0
ENSP00000401105	GTF2H4	0
ENSP00000401149	TAP1	0
ENSP00000401317	TUBB	0
ENSP00000401802	PSMC6	0
ENSP00000402084	WEE1	0
ENSP00000402316	TAP1	0
ENSP00000402406	PSMB8	0
ENSP00000402413	LTA	0
ENSP00000403156	GTF2H4	0
ENSP00000403495	LTA	0
ENSP00000403530	HSPA1B	0
ENSP00000403720	NEU1	0
ENSP00000403852	POLR2F	0
ENSP00000404121	ILF3	0
ENSP00000404524	HSPA1A	0
ENSP00000404585	PSMB8	0
ENSP00000404845	PIK3C2G	0
ENSP00000405108	HLA-DOB	0
ENSP00000405356	TAP1	0
ENSP00000405963	RASGRF1	0
ENSP00000406037	KAT8	0
ENSP00000406250	HLA-DPA1	0
ENSP00000406293	TCEA3	0
ENSP00000406359	HSPA1A	0
ENSP00000406797	PSMB8	0
ENSP00000407233	PSMB9	0
ENSP00000407674	HLA-DPB1	0
ENSP00000407879	MYH14	0
ENSP00000407942	C4B	0
ENSP00000408146	HLA-DPB1	0
ENSP00000408207	NEU1	0
ENSP00000408295	RFC5	0
ENSP00000408453	HLA-DMB	0
ENSP00000408907	HSPA1A	0
ENSP00000408957	NEU1	0
ENSP00000409132	HLA-G	0
ENSP00000409489	NEU1	0
ENSP00000410071	TUBB	0
ENSP00000410390	HLA-DOB	0
ENSP00000410668	TNF	0
ENSP00000410829	TUBB	0
ENSP00000410857	HLA-DRB4	0
ENSP00000412031	HLA-DRB4	0
ENSP00000412566	SNRPB	0
ENSP00000412788	PTBP2	0
ENSP00000413080	TAP1	0
ENSP00000413092	CSNK2B	0
ENSP00000413234	AP2A2	0
ENSP00000413471	HLA-DMB	0
ENSP00000414770	PSMB8	0
ENSP00000414817	HLA-DMB	0
ENSP00000414880	B3GALT4	0
ENSP00000415615	CSNK2B	0
ENSP00000415660	TAP1	0
ENSP00000415941	C4B	0
ENSP00000416448	HLA-DOA	0
ENSP00000416509	LTA	0
ENSP00000417404	HFE	0
ENSP00000417963	PPP2R5D	0
ENSP00000418210	ZMYND8	0
ENSP00000418447	PPP2CA	0
ENSP00000419361	ADCY5	0
ENSP00000419425	PPIA	0
