# Supplementary material for: Identifying Chemicals with Potential Therapy of HIV Based on Protein-Protein and Protein-Chemical Interaction Network
Source: PLoS One. 2013 Jun 6;8(6):e65207. doi: 10.1371/journal.pone.0065207 (PMC3675210; doi:10.1371/journal.pone.0065207)
Supplement: Additional File S3 — The information of 280 chemicals. (XLSX) [file pone.0065207.s003.xlsx]

## Sheet: Sheet1
chemical	name	molecular_weight	SMILES_string
CID100000191	adenosine	267.241	C1=NC2=C(C(=N1)N)N=CN2C3C(C(C(O3)CO)O)O
CID100000206	galactose	180.156	C(C1C(C(C(C(O1)O)O)O)O)O
CID100000304	cholesterol	386.654	CC(C)CCCC(C)C1CCC2C1(CCC3C2CC=C4C3(CCC(C4)O)C)C
CID100000596	cytosine arabinoside	243.217	C1=CN(C(=O)N=C1N)C2C(C(C(O2)CO)O)O
CID100000638	deoxyguanosine	267.241	C1C(C(OC1N2C=NC3=C2NC(=NC3=O)N)CO)O
CID100000646	deoxyguanosine triphosphate	507.181	C1C(C(OC1N2C=NC3=C2NC(=NC3=O)N)COP(=O)(O)OP(=O)(O)OP(=O)(O)O)O
CID100000723	fumarate	116.072	C(=CC(=O)O)C(=O)O
CID100000765	guanosine	283.241	C1=NC2=C(N1C3C(C(C(O3)CO)O)O)NC(=NC2=O)N
CID100000790	hypoxanthine	136.111	C1=NC2=C(N1)C(=O)N=CN2
CID100000797	inosine monophosphate	348.206	C1=NC(=O)C2=C(N1)N(C=N2)C3C(C(C(O3)COP(=O)(O)O)O)O
CID100000840	fucose	164.156	CC1C(C(C(C(O1)O)O)O)O
CID100000899	N-acetylglucosamine	221.208	CC(=O)NC1C(C(C(OC1O)CO)O)O
CID100000923	Na(+)	22.9898	[Na+]
CID100001104	sphingosine	299.492	CCCCCCCCCCCCCC=CC(C(CO)N)O
CID100001117	sulfate	96.0626	[O-]S(=O)(=O)[O-]
CID100001134	thymidine	242.229	CC1=CN(C(=O)NC1=O)C2CC(C(O2)CO)O
CID100001374	1-deoxynojirimycin	163.172	C1C(C(C(C(N1)CO)O)O)O
CID100001600	AZTMP	347.221	CC1=CN(C(=O)NC1=O)C2CC(C(O2)COP(=O)(O)O)N=[N+]=[N-]
CID100001744	fenretinide	391.546	CC1=C(C(CCC1)(C)C)C=CC(=CC=CC(=CC(=O)NC2=CC=C(C=C2)O)C)C
CID100001783	capravirine	451.369	CC(C)C1=C(N(C(=N1)COC(=O)N)CC2=CC=NC=C2)SC3=CC(=CC(=C3)Cl)Cl
CID100001805	5-azacytidine	244.205	C1=NC(=NC(=O)N1C2C(C(C(O2)CO)O)O)N
CID100001971	abacavir	286.332	C1CC1NC2=NC(=NC3=C2N=CN3C4CC(C=C4)CO)N
CID100002022	acyclovir	225.205	C1=NC2=C(N1COCCO)NC(=NC2=O)N
CID100002177	amprenavir	505.627	CC(C)CN(CC(C(CC1=CC=CC=C1)NC(=O)OC2CCOC2)O)S(=O)(=O)C3=CC=C(C=C3)N
CID100002250	atorvastatin	558.64	CC(C)C1=C(C(=C(N1CCC(CC(CC(=O)O)O)O)C2=CC=C(C=C2)F)C3=CC=CC=C3)C(=O)NC4=CC=CC=C4
CID100002371	betulinic acid	456.7	CC(=C)C1CCC2(C1C3CCC4C5(CCC(C(C5CCC4(C3(CC2)C)C)(C)C)O)C)C(=O)O
CID100002522	calcipotriol	412.605	CC(C=CC(C1CC1)O)C2CCC3C2(CCCC3=CC=C4CC(CC(C4=C)O)O)C
CID100002955	dapsone	248.301	C1=CC(=CC=C1N)S(=O)(=O)C2=CC=C(C=C2)N
CID100003043	didanosine	236.227	C1CC(OC1CO)N2C=NC3=C2NC=NC3=O
CID100003107	diprotin A	341.446	CCC(C)C(C(=O)N1CCCC1C(=O)NC(C(C)CC)C(=O)O)N
CID100003121	valproic acid	144.211	CCCC(CCC)C(=O)O
CID100003137	DMP 323	566.687	C1=CC=C(C=C1)CC2C(C(C(N(C(=O)N2CC3=CC=C(C=C3)CO)CC4=CC=C(C=C4)CO)CC5=CC=CC=C5)O)O
CID100003183	BVDU	333.135	C1C(C(OC1N2C=C(C(=O)NC2=O)C=CBr)CO)O
CID100003199	trabectedin	761.837	CC1=C(C(=C2C3C4C5C6=C(C(N4C(C(N3C)CC2=C1)O)COC(=O)C7(CS5)C8=CC(=C(C=C8CCN7)O)OC)C9=C(C(=C6OC(=O)C)C)OCO9)O)OC
CID100003203	efavirenz	315.675	C1CC1C#CC2(C3=C(C=CC(=C3)Cl)NC(=O)O2)C(F)(F)F
CID100003238	bestatin	308.373	CC(C)CC(C(=O)O)NC(=O)C(C(CC1=CC=CC=C1)N)O
CID100003365	fluconazole	306.271	C1=CC(=C(C=C1F)F)C(CN2C=NC=N2)(CN3C=NC=N3)O
CID100003414	foscarnet	122.981	C(=O)([O-])P(=O)([O-])[O-]
CID100003425	depsipeptide	540.696	CC=C1C(=O)NC(C(=O)OC2CC(=O)NC(C(=O)NC(CSSCCC=C2)C(=O)N1)C(C)C)C(C)C
CID100003454	ganciclovir	255.231	C1=NC2=C(N1COC(CO)CO)NC(=NC2=O)N
CID100003628	homoharringtonine	545.621	CC(C)(CCCC(CC(=O)OC)(C(=O)OC1C2C3=CC4=C(C=C3CCN5C2(CCC5)C=C1OC)OCO4)O)O
CID100003657	hydroxyurea	76.0547	C(=O)(N)NO
CID100003687	iododeoxyuridine	354.099	C1C(C(OC1N2C=C(C(=O)NC2=O)I)CO)O
CID100003706	indinavir	613.789	CC(C)(C)NC(=O)C1CN(CCN1CC(CC(CC2=CC=CC=C2)C(=O)NC3C(CC4=CC=CC=C34)O)O)CC5=CN=CC=C5
CID100003793	itraconazole	705.633	CCC(C)N1C(=O)N(C=N1)C2=CC=C(C=C2)N3CCN(CC3)C4=CC=C(C=C4)OCC5COC(O5)(CN6C=NC=N6)C7=C(C=C(C=C7)Cl)Cl
CID100003817	lopinavir	628.801	CC1=C(C(=CC=C1)C)OCC(=O)NC(CC2=CC=CC=C2)C(CC(CC3=CC=CC=C3)NC(=O)C(C(C)C)N4CCCNC4=O)O
CID100003839	KNI-272	667.839	CC(C)(C)NC(=O)C1CSCN1C(=O)C(C(CC2=CC=CC=C2)NC(=O)C(CSC)NC(=O)COC3=CC=CC4=C3C=CN=C4)O
CID100003877	lamivudine	229.256	C1C(OC(S1)CO)N2C=CC(=NC2=O)N
CID100003885	beta-lapachone	242.27	CC1(CCC2=C(O1)C3=CC=CC=C3C(=O)C2=O)C
CID100003923	licochalcone A	338.397	CC(C)(C=C)C1=C(C=C(C(=C1)C=CC(=O)C2=CC=C(C=C2)O)OC)O
CID100003963	loviride	351.227	CC1=CC(=C(C=C1)C(=O)C)NC(C2=C(C=CC=C2Cl)Cl)C(=O)N
CID100004261	MS-275	376.409	C1=CC=C(C(=C1)N)NC(=O)C2=CC=C(C=C2)CNC(=O)OCC3=CN=CC=C3
CID100004267	mycalolide B	1027.16	CC1C(CC=CC2=NC(=CO2)C3=NC(=CO3)C4=NC(=CO4)C(C(C(=O)C=CCC(CC(=O)OC1CC(C(C)CCC(C(C)C(C(C)C=CN(C)C=O)OC(=O)C)OC(=O)C(COC)OC)OC)O)C)OC)OC
CID100004272	mycophenolic acid	320.337	CC1=C(C(=C(C2=C1COC2=O)O)CC=C(C)CCC(=O)O)OC
CID100004451	nelfinavir	567.782	CC1=C(C=CC=C1O)C(=O)NC(CSC2=CC=CC=C2)C(CN3CC4CCCCC4CC3C(=O)NC(C)(C)C)O
CID100004463	nevirapine	266.298	CC1=C2C(=NC=C1)N(C3=C(C=CC=N3)C(=O)N2)C4CC4
CID100004691	paroxetine	329.365	C1CNCC(C1C2=CC=C(C=C2)F)COC3=CC4=C(C=C3)OCO4
CID100004735	pentamidine	340.419	C1=CC(=CC=C1C(=N)N)OCCCCCOC2=CC=C(C=C2)C(=N)N
CID100004739	2'-deoxycoformycin	268.269	C1C(C(OC1N2C=NC3=C2NC=NCC3O)CO)O
CID100005040	rapamycin	914.172	CC1CCC2CC(C(=CC=CC=CC(CC(C(=O)C(C(C(=CC(C(=O)CC(OC(=O)C3CCCCN3C(=O)C(=O)C1(O2)O)C(C)CC4CCC(C(C4)OC)O)C)C)O)OC)C)C)C)OC
CID100005064	ribavirin	244.205	C1=NC(=NN1C2C(C(C(O2)CO)O)O)C(=O)N
CID100005076	ritonavir	720.944	CC(C)C1=NC(=CS1)CN(C)C(=O)NC(C(C)C)C(=O)NC(CC2=CC=CC=C2)CC(C(CC3=CC=CC=C3)NC(=O)OCC4=CN=CS4)O
CID100005155	stavudine	224.213	CC1=CN(C(=O)NC1=O)C2C=CC(O2)CO
CID100005260	sphingomyelin	731.081	CCCCCCCCCCCCCCCCCC(=O)NC(COP(=O)([O-])OCC[N+](C)(C)C)C(C=CCCCCCCCCCCCCC)O
CID100005291	imatinib	493.603	CC1=C(C=C(C=C1)NC(=O)C2=CC=C(C=C2)CN3CCN(CC3)C)NC4=NC=CC(=N4)C5=CN=CC=C5
CID100005311	suberoylanilide hydroxamic acid	264.32	C1=CC=C(C=C1)NC(=O)CCCCCCC(=O)NO
CID100005363	swainsonine	173.21	C1CC(C2C(C(CN2C1)O)O)O
CID100005625	delavirdine	456.561	CC(C)NC1=C(N=CC=C1)N2CCN(CC2)C(=O)C3=CC4=C(N3)C=CC(=C4)NS(=O)(=O)C
CID100005718	2',3'-dideoxycytidine	211.218	C1CC(OC1CO)N2C=CC(=NC2=O)N
CID100005726	zidovudine	267.241	CC1=CN(C(=O)NC1=O)C2CC(C(O2)CO)N=[N+]=[N-]
CID100008082	piperidine	85.1475	C1CCNCC1
CID100012215	dimethyl fumarate	144.125	COC(=O)C=CC(=O)OC
CID100016827	MPB	273.756	COCCC[NH2+]CC1COC2=CC=CC=C2O1.[Cl-]
CID100016886	5-aza-2'-deoxycytidine	228.205	C1C(C(OC1N2C=NC(=NC2=O)N)CO)O
CID100023993	yttrium	88.9059	[Y]
CID100025439	filipin	654.828	CCCCCC(C1C(CC(CC(CC(CC(CC(CC(C(=CC=CC=CC=CC=CC(C(OC1=O)C)O)C)O)O)O)O)O)O)O)O
CID100033776	tirapazamine	178.148	C1=CC=C2C(=C1)N(C(=N)N=[N+]2[O-])O
CID100037510	isoprinosine	1115.23	CC(CN(C)C)O.CC(CN(C)C)O.CC(CN(C)C)O.CC(=O)NC1=CC=C(C=C1)C(=O)O.CC(=O)NC1=CC=C(C=C1)C(=O)O.CC(=O)NC1=CC=C(C=C1)C(=O)O.C1=NC(=O)C2=C(N1)N(C=N2)C3C(C(C(O3)CO)O)O
CID100038077	mismatched double-stranded RNA	995.584	C1=CN(C(=O)N=C1N)C2C(C(C(O2)COP(=O)(O)O)O)O.C1=CN(C(=O)NC1=O)C2C(C(C(O2)COP(=O)(O)O)O)O.C1=NC(=O)C2=C(N1)N(C=N2)C3C(C(C(O3)COP(=O)(O)O)O)O
CID100047318	oltipraz	226.342	CC1=C(SSC1=S)C2=NC=CN=C2
CID100051634	miglustat	219.278	CCCCN1CC(C(C(C1CO)O)O)O
CID100054688	clarithromycin	747.953	CCC1C(C(C(C(=O)C(CC(C(C(C(C(C(=O)O1)C)OC2CC(C(C(O2)C)O)(C)OC)C)OC3C(C(CC(O3)C)N(C)C)O)(C)OC)C)C)O)(C)O
CID100054786	treprostinil	390.513	CCCCCC(CCC1C(CC2C1CC3=C(C2)C(=CC=C3)OCC(=O)O)O)O
CID100060172	adefovir	273.186	C1=NC2=C(C(=N1)N)N=CN2CCOCP(=O)(O)O
CID100060613	cidofovir	279.187	C1=CN(C(=O)N=C1N)CC(CO)OCP(=O)(O)O
CID100060787	saquinavir	670.841	CC(C)(C)NC(=O)C1CC2CCCCC2CN1CC(C(CC3=CC=CC=C3)NC(=O)C(CC(=O)N)NC(=O)C4=NC5=CC=CC=C5C=C4)O
CID100060843	pemetrexed	427.411	C1=CC(=CC=C1CCC2=CNC3=C2C(=O)N=C(N3)N)C(=O)NC(CCC(=O)O)C(=O)O
CID100060847	BHAP	475.561	CCNC1=C(N=CC=C1)N2CCN(CC2)C(=O)C3=CC4=C(N3)C=CC(=C4)OC.CS(=O)(=O)O
CID100060859	Ro 24-7429	272.733	CNC1=NC2=C(C=C(C=C2)Cl)C(=NC1)C3=CC=CN3
CID100060871	adefovir dipivoxil	501.471	CC(C)(C)C(=O)OCOP(=O)(COCCN1C=NC2=C1N=CN=C2N)OCOC(=O)C(C)(C)C
CID100060877	emtricitabine	247.247	C1C(OC(S1)CO)N2C=C(C(=NC2=O)N)F
CID100064147	valganciclovir	354.362	CC(C)C(C(=O)OCC(CO)OCN1C=NC2=C1NC(=NC2=O)N)N
CID100064960	1,5-anhydroglucitol	164.156	C1C(C(C(C(O1)CO)O)O)O
CID100064973	2',3'-didehydro-2',3'-dideoxy-5-fluorocytidine	227.192	C1=CC(OC1CO)N2C=C(C(=NC2=O)N)F
CID100064987	tenofovir	287.212	CC(CN1C=NC2=C1N=CN=C2N)OCP(=O)(O)O
CID100065013	6-benzyl-1-(ethoxymethyl)-5-isopropyluracil	302.368	CCOCN1C(=C(C(=O)NC1=O)C(C)C)CC2=CC=CC=C2
CID100065014	AMD3100	794.469	C1CNCCNCCCN(CCNC1)CC2=CC=C(C=C2)CN3CCCNCCNCCCNCC3.Cl.Cl.Cl.Cl.Cl.Cl.Cl.Cl
CID100065018	chicoric acid	474.371	C1=CC(=C(C=C1C=CC(=O)OC(C(C(=O)O)OC(=O)C=CC2=CC(=C(C=C2)O)O)C(=O)O)O)O
CID100065027	tipranavir	602.664	CCCC1(CC(=O)C(=C(O1)O)C(CC)C2=CC(=CC=C2)NS(=O)(=O)C3=NC=C(C=C3)C(F)(F)F)CCC4=CC=CC=C4
CID100065948	azelnidipine	582.646	CC1=C(C(C(=C(N1)N)C(=O)OC2CN(C2)C(C3=CC=CC=C3)C4=CC=CC=C4)C5=CC(=CC=C5)[N+](=O)[O-])C(=O)OC(C)C
CID100066162	HIV-1 integrase inhibitor	340.413	CC1(CC2(CC(C3=CC(=C(C=C32)O)O)(C)C)C4=CC(=C(C=C41)O)O)C
CID100068368	purine nucleoside	252.227	C1=C2C(=NC=N1)N(C=N2)C3C(C(C(O3)CO)O)O
CID100071362	Hoe 140	1364.57	CC(=O)O.C1CCC2C(C1)CC(N2C(=O)C3CC4=CC=CC=C4CN3C(=O)C(CO)NC(=O)C(CC5=CC=CS5)NC(=O)CNC(=O)C6CC(CN6C(=O)C7CCCN7C(=O)C(CCCN=C(N)N)NC(=O)C(CCCN=C(N)N)N)O)C(=O)NC(CCCN=C(N)N)C(=O)O
CID100072183	2',3'-dideoxy-3'-fluoroguanosine	269.232	C1C(C(OC1N2C=NC3=C2NC(=NC3=O)N)CO)F
CID100072407	cosalane	767.86	CC(C)CCCC(C)C1CCC2C1(CCC3C2CCC4C3(CCC(C4)CCC=C(C5=CC(=C(C(=C5)Cl)O)C(=O)O)C6=CC(=C(C(=C6)Cl)O)C(=O)O)C)C
CID100072981	palinavir	708.889	CC(C)C(C(=O)NC(CC1=CC=CC=C1)C(CN2CCC(CC2C(=O)NC(C)(C)C)OCC3=CC=NC=C3)O)NC(=O)C4=NC5=CC=CC=C5C=C4
CID100073319	oxanosine	284.225	C1=NC2=C(N1C3C(C(C(O3)CO)O)O)N=C(OC2=O)N
CID100080220	methylxanthine	166.137	CN1C(=O)C2=C(NC1=O)N=CN2
CID100082146	bexarotene	348.478	CC1=CC2=C(C=C1C(=C)C3=CC=C(C=C3)C(=O)O)C(CCC2(C)C)(C)C
CID100093860	bortezomib	384.237	B(C(CC(C)C)NC(=O)C(CC1=CC=CC=C1)NC(=O)C2=NC=CN=C2)(O)O
CID100100788	tiazofurin	260.267	C1=C(N=C(S1)C2C(C(C(O2)CO)O)O)C(=O)N
CID100104865	bosentan	551.614	CC(C)(C)C1=CC=C(C=C1)S(=O)(=O)NC2=C(C(=NC(=N2)C3=NC=CC=N3)OCCO)OC4=CC=CC=C4OC
CID100107969	FTY720	343.932	CCCCCCCCC1=CC=C(C=C1)CCC(CO)(CO)N.Cl
CID100108092	N,N-diethyl-2-[4-(phenylmethyl)phenoxy]ethanamine	283.408	CCN(CC)CCOC1=CC=C(C=C1)CC2=CC=CC=C2
CID100114736	PDMP	425.048	CCCCCCCCCC(=O)NC(CN1CCOCC1)C(C)C2=CC=CC=C2.Cl
CID100119032	NCX-4016	331.277	CC(=O)OC1=CC=CC=C1C(=O)OC2=CC=CC(=C2)CO[N+](=O)[O-]
CID100119182	clofarabine	303.677	C1=NC2=C(N1C3C(C(C(O3)CO)O)F)N=C(N=C2N)Cl
CID100119830	tenofovir disoproxil fumarate	519.443	CC(C)OC(=O)OCOP(=O)(COC(C)CN1C=NC2=C1N=CN=C2N)OCOC(=O)OC(C)C
CID100122127	RC-3095	1106.32	CC(C)CC(CNC(CC(C)C)C(=O)N)NC(=O)C(CC1=CN=CN1)NC(=O)CNC(=O)C(C(C)C)NC(=O)C(C)NC(=O)C(CC2=CNC3=CC=CC=C32)NC(=O)C(CCC(=O)N)NC(=O)C4CC5=C(CN4)NC6=CC=CC=C56
CID100123395	EDSS	292.243	C(CNC(CC(=O)O)C(=O)O)NC(CC(=O)O)C(=O)O
CID100123623	caspofungin	1213.42	CCC(C)CC(C)CCCCCCCCC(=O)NC1CC(C(NC(=O)C2C(CCN2C(=O)C(NC(=O)C(NC(=O)C3CC(CN3C(=O)C(NC1=O)C(C)O)O)C(C(C4=CC=C(C=C4)O)O)O)C(CCN)O)O)NCCN)O.CC(=O)O.CC(=O)O
CID100123631	gefitinib	446.902	COC1=C(C=C2C(=C1)N=CN=C2NC3=CC(=C(C=C3)F)Cl)OCCCN4CCOCC4
CID100124088	(-)-beta-D-2,6-diaminopurine dioxolane	252.23	C1C(OC(O1)CO)N2C=NC3=C2N=C(N=C3N)N
CID100124092	TZT-1027	701.979	CCC(C)C(C(CC(=O)N1CCC(C1)C(C(C)C(=O)NCCC2=CC=CC=C2)OC)OC)N(C)C(=O)C(C(C)C)NC(=O)C(C(C)C)N(C)C
CID100126494	ARV	214.265	C=CCN=C(N)NCCCC(C(=O)O)N
CID100126565	CEP-701	439.463	CC12C(CC(O1)N3C4=CC=CC=C4C5=C6C(=C7C8=CC=CC=C8N2C7=C53)CNC6=O)(CO)O
CID100130165	BXT-51072	226.177	CC1(CN[Se]C2=CC=CC=C21)C
CID100131535	fosamprenavir	623.669	CC(C)CN(CC(C(CC1=CC=CC=C1)NC(=O)OC2CCOC2)OP(=O)([O-])[O-])S(=O)(=O)C3=CC=C(C=C3)N.[Ca+2]
CID100134780	CC-4047	273.244	C1CC(=O)NC(=O)C1N2C(=O)C3=C(C2=O)C(=CC=C3)N
CID100147912	posaconazole	700.777	CCC(C(C)O)N1C(=O)N(C=N1)C2=CC=C(C=C2)N3CCN(CC3)C4=CC=C(C=C4)OCC5CC(OC5)(CN6C=NC=N6)C7=C(C=C(C=C7)F)F
CID100148177	perifosine	461.658	CCCCCCCCCCCCCCCCCCOP(=O)([O-])OC1CC[N+](CC1)(C)C
CID100148189	irofulven	246.302	CC1=C(C2=C(C3(CC3)C(C(=O)C2=C1)(C)O)C)CO
CID100148191	temsirolimus	1030.29	CC1CCC2CC(C(=CC=CC=CC(CC(C(=O)C(C(C(=CC(C(=O)CC(OC(=O)C3CCCCN3C(=O)C(=O)C1(O2)O)C(C)CC4CCC(C(C4)OC)OC(=O)C(C)(CO)CO)C)C)O)OC)C)C)C)OC
CID100148192	atazanavir	704.855	CC(C)(C)C(C(=O)NC(CC1=CC=CC=C1)C(CN(CC2=CC=C(C=C2)C3=CC=CC=N3)NC(=O)C(C(C)(C)C)NC(=O)OC)O)NC(=O)OC
CID100148193	tipifarnib	489.396	CN1C=NC=C1C(C2=CC=C(C=C2)Cl)(C3=CC4=C(C=C3)N(C(=O)C=C4C5=CC(=CC=C5)Cl)C)N
CID100148198	CHS 828	371.864	C1=CC(=CC=C1OCCCCCCN=C(NC#N)NC2=CC=NC=C2)Cl
CID100150310	eplerenone	414.491	CC12CCC(=O)C=C1CC(C3C24C(O4)CC5(C3CCC56CCC(=O)O6)C)C(=O)OC
CID100151069	17-AAG	585.688	CC1CC(C(C(C=C(C(C(C=CC=C(C(=O)NC2=CC(=O)C(=C(C1)C2=O)NCC=C)C)OC)OC(=O)N)C)C)O)OC
CID100151165	aprepitant	534.427	CC(C1=CC(=CC(=C1)C(F)(F)F)C(F)(F)F)OC2C(N(CCO2)CC3=NC(=O)NN3)C4=CC=C(C=C4)F
CID100151193	PTK787	464.901	C1=CC=C2C(=C1)C(=NN=C2NC3=CC=C(C=C3)Cl)CC4=CC=NC=C4.C(CC(=O)O)C(=O)O
CID100151896	MEN 10755	680.096	CC1C(C(CC(O1)OC2C(OC(CC2O)OC3CC(CC4=C(C5=C(C(=C34)O)C(=O)C6=CC=CC=C6C5=O)O)(C(=O)CO)O)C)N)O.Cl
CID100153999	ruboxistaurin	468.547	CN(C)CC1CCN2C=C(C3=CC=CC=C32)C4=C(C5=CN(CCO1)C6=CC=CC=C65)C(=O)NC4=O
CID100154043	DMP 450	632.77	CS(=O)(=O)O.C1=CC=C(C=C1)CC2C(C(C(N(C(=O)N2CC3=CC(=CC=C3)N)CC4=CC(=CC=C4)N)CC5=CC=CC=C5)O)O
CID100157688	vinflunine	816.929	CCC12C=CCN3C1C4(CC3)C(C(C2OC(=O)C)(C(=O)OC)O)N(C5=CC(=C(C=C45)C6(CC7CC(CN(C7)CC8=C6NC9=CC=CC=C89)C(C)(F)F)C(=O)OC)OC)C
CID100159594	atrasentan	510.622	CCCCN(CCCC)C(=O)CN1CC(C(C1C2=CC=C(C=C2)OC)C(=O)O)C3=CC4=C(C=C3)OCO4
CID100160352	zidovudine / lamivudine	496.498	CC1=CN(C(=O)NC1=O)C2CC(C(O2)CO)N=[N+]=[N-].C1C(OC(S1)CO)N2C=CC(=NC2=O)N
CID100166564	TBC-1269	862.911	C1=CC(=CC(=C1)CC(=O)O)C2=C(C=CC(=C2)CCCCCCC3=CC(=C(C=C3)OC4C(C(C(C(O4)CO)O)O)O)C5=CC(=CC=C5)CC(=O)O)OC6C(C(C(C(O6)CO)O)O)O
CID100176166	enzastaurin	552.066	CN1C=C(C2=CC=CC=C21)C3=C(C(=O)NC3=O)C4=CN(C5=CC=CC=C54)C6CCN(CC6)CC7=CC=CC=N7.Cl
CID100176870	erlotinib	393.436	COCCOC1=C(C=C2C(=C1)C(=NC=N2)NC3=CC=CC(=C3)C#C)OCCOC
CID100177905	nibentan	419.945	CCN(CC)CCCCC(C1=CC=CC=C1)NC(=O)C2=CC=C(C=C2)[N+](=O)[O-].Cl
CID100183789	TAK-779	531.128	CC1=CC=C(C=C1)C2=CC3=C(CCCC(=C3)C(=O)NC4=CC=C(C=C4)C[N+](C)(C)C5CCOCC5)C=C2.[Cl-]
CID100193962	etravirine	435.277	CC1=CC(=CC(=C1OC2=NC(=NC(=C2Br)N)NC3=CC=C(C=C3)C#N)C)C#N
CID100208908	lapatinib	581.058	CS(=O)(=O)CCNCC1=CC=C(O1)C2=CC3=C(C=C2)N=CN=C3NC4=CC(=C(C=C4)OCC5=CC(=CC=C5)F)Cl
CID100213022	ZD9331	532.526	CC1=C(C=C2C(=C1)NC(=NC2=O)C)CN(CC#C)C3=CC(=C(C=C3)C(=O)NC(CCC4=NNN=N4)C(=O)O)F
CID100213039	darunavir	547.664	CC(C)CN(CC(C(CC1=CC=CC=C1)NC(=O)OC2COC3C2CCO3)O)S(=O)(=O)C4=CC=C(C=C4)N
CID100214347	TMC120-R147681	329.398	CC1=CC(=C(C(=C1)C)NC2=NC(=NC=C2)NC3=CC=C(C=C3)C#N)C
CID100216235	sitaxsentan	454.904	CC1=CC2=C(C=C1CC(=O)C3=C(C=CS3)S(=O)(=O)NC4=C(C(=NO4)C)Cl)OCO2
CID100216239	sorafenib	464.825	CNC(=O)C1=NC=CC(=C1)OC2=CC=C(C=C2)NC(=O)NC3=CC(=C(C=C3)Cl)C(F)(F)F
CID100216326	lenalidomide	259.261	C1CC(=O)NC(=O)C1N2CC3=C(C2=O)C=CC=C3N
CID100216469	laquinimod	356.803	CCN(C1=CC=CC=C1)C(=O)C2=C(N(C3=C(C2=O)C(=CC=C3)Cl)C)O
CID100219021	RDP58	1228.57	CCCCC(C(=O)NC(CCCC)C(=O)NC(CCCC)C(=O)NC(CCCN=C(N)N)C(=O)NC(CCCC)C(=O)NC(CCCC)C(=O)NC(CCCC)C(=O)NCC(=O)NC(CC1=CC=C(C=C1)O)C(=O)N)NC(=O)C(CCCN=C(N)N)N
CID100300471	STA-4783	400.518	CN(C(=S)C1=CC=CC=C1)NC(=O)CC(=O)NN(C)C(=S)C2=CC=CC=C2
CID100358641	trimethoprim-sulfamethoxazole	543.595	CC1=CC(=NO1)NS(=O)(=O)C2=CC=C(C=C2)N.COC1=CC(=CC(=C1OC)OC)CC2=CN=C(N=C2N)N
CID100388945	epothilone B	507.683	CC1CCCC2(C(O2)CC(OC(=O)CC(C(C(=O)C(C1O)C)(C)C)O)C(=CC3=CSC(=N3)C)C)C
CID100433902	bryostatin 1	905.033	CCCC=CC=CC(=O)OC1C(=CC(=O)OC)CC2CC(OC(=O)CC(CC3CC(C(C(O3)(CC4CC(=CC(=O)OC)CC(O4)C=CC(C1(O2)O)(C)C)O)(C)C)OC(=O)C)O)C(C)O
CID100445994	4-O-methyl-alpha-D-glucuronic acid	208.166	COC1C(C(C(OC1C(=O)O)O)O)O
CID100447607	isofagomine	147.172	C1C(C(C(CN1)O)O)CO
CID100449116	HIV-1 inhibitor	724.695	C1C(C(C2=CC=CC=C21)NC(=O)C(C(C(C(C(=O)NC3C(CC4=CC=CC=C34)O)OCC5=C(C(=CC=C5)F)F)O)O)OCC6=C(C(=CC=C6)F)F)O
CID100451512	N-ethyldeoxynojirimycin	191.225	CCN1CC(C(C(C1CO)O)O)O
CID100455041	(+/-)-2'-deoxy-3'-oxa-4'-thiocytidine	229.256	C1C(SC(O1)CO)N2C=CC(=NC2=O)N
CID100457928	3-O-(3',3'-dimethylsuccinyl)-betulinic acid	584.826	CC(=C)C1CCC2(C1C3CCC4C5(CCC(C(C5CCC4(C3(CC2)C)C)(C)C)OC(=O)CC(C)(C)C(=O)O)C)C(=O)O
CID100462220	stavudine/lamivudine	453.47	CC1=CN(C(=O)NC1=O)C2C=CC(O2)CO.C1C(OC(S1)CO)N2C=CC(=NC2=O)N
CID100462369	CGP64222	1298.63	C1CC(N(C1)C(=O)C(CCCN=C(N)N)NC(=O)C(CCCCN)NC(=O)C(CCCCN)NC(=O)CN(CCCN=C(N)N)C(=O)CN(CC2=CC=CC=C2)C(=O)CN(CCCN=C(N)N)C(=O)CN(CCCN=C(N)N)C(=O)CNCCCCCCN)C(=O)N
CID100464036	AD101	502.615	CC1CN(CCN1C(C)C2=CC=C(C=C2)C(F)(F)F)C3(CCN(CC3)C(=O)C4=C(C=CN=C4C)C)C
CID100464989	aplaviroc	577.711	CCCCN1C(=O)C(NC(=O)C12CCN(CC2)CC3=CC=C(C=C3)OC4=CC=C(C=C4)C(=O)O)C(C5CCCCC5)O
CID100465481	cyclic urea	586.683	C1=CC=C(C=C1)CC2C(C(C(N(C(=O)N2CC3=CC4=C(C=C3)NN=C4)CC5=CC6=C(C=C5)NN=C6)CC7=CC=CC=C7)O)O
CID100466371	cyclotriazadisulfonamide	581.789	CC1=CC=C(C=C1)S(=O)(=O)N2CCCN(CCCN(CC(=C)C2)S(=O)(=O)C3=CC=C(C=C3)C)CC4=CC=CC=C4
CID100469074	adenosine analog	245.28	C1C=CC(CC1CO)N2C=NC3=C2N=CN=C3N
CID100472178	temacrazine	638.721	C1CN(CCN1CCCNC2=C3C4=C(C=C2)N=NN4C5=CC=CC=C5C3=O)CCCNC6=C7C8=C(C=C6)N=NN8C9=CC=CC=C9C7=O
CID100475358	EM2487	829.766	CC(C)CCCCCCCCCCCN(C)OP(=O)(N(CC(=O)N)P(=O)(O)OC1C(C(C(=C1OCC2C(C(C(O2)N3C=CC(=O)NC3=O)O)O)CO)O)O)O
CID100483407	maraviroc	513.666	CC1=NN=C(N1C2CC3CCC(C2)N3CCC(C4=CC=CC=C4)NC(=O)C5CCC(CC5)(F)F)C(C)C
CID100485268	GPGR	369.419	C1CC(N(C1)C(=O)CN)C(=O)NCC(=O)NC(CCCN=C(N)N)C=O
CID100491774	E-913	483.643	CCCCN1C(=O)C(NC(=O)C12CCN(CC2)CC3=CC4=C(C=C3)OCCO4)CC5CCCCC5
CID100504670	CFTR(inh)-172	409.402	C1=CC(=CC(=C1)N2C(=O)C(=CC3=CC=C(C=C3)C(=O)O)SC2=S)C(F)(F)F
CID100507806	BMS-488043	422.434	COC1=CN=C(C2=C1C(=CN2)C(=O)C(=O)N3CCN(CC3)C(=O)C4=CC=CC=C4)OC
CID100644241	nilotinib	529.516	CC1=C(C=C(C=C1)C(=O)NC2=CC(=CC(=C2)N3C=C(N=C3)C)C(F)(F)F)NC4=NC=CC(=N4)C5=CN=CC=C5
CID103000492	HBY 097	340.461	CC(C)OC(=O)N1C(C(=S)NC2=C1C=C(C=C2)OC)CSC
CID103000926	UC-781	335.848	CC1=C(C=CO1)C(=S)NC2=CC(=C(C=C2)Cl)OCC=C(C)C
CID103006315	3-AP	195.245	C1=CC(=C(N=C1)C=NNC(=S)N)N
CID103009355	vicriviroc	533.629	CC1CN(CCN1C(COC)C2=CC=C(C=C2)C(F)(F)F)C3(CCN(CC3)C(=O)C4=C(N=CN=C4C)C)C
CID103025986	BMS-387032	380.528	CC(C)(C)C1=CN=C(O1)CSC2=CN=C(S2)NC(=O)C3CCNCC3
CID103038522	CT53518	562.703	CC(C)OC1=CC=C(C=C1)NC(=O)N2CCN(CC2)C3=NC=NC4=CC(=C(C=C43)OC)OCCCN5CCCCC5
CID103062316	dasatinib	488.006	CC1=C(C(=CC=C1)Cl)NC(=O)C2=CN=C(S2)NC3=NC(=NC(=C3)N4CCN(CC4)CCO)C
CID103081361	ZD6474	475.354	CN1CCC(CC1)COC2=C(C=C3C(=C2)N=CN=C3NC4=C(C=C(C=C4)Br)F)OC
CID103086685	axitinib	386.47	CNC(=O)C1=CC=CC=C1SC2=CC3=C(C=C2)C(=NN3)C=CC4=CC=CC=N4
CID105270790	rilpivirine	366.419	CC1=CC(=CC(=C1NC2=NC(=NC=C2)NC3=CC=C(C=C3)C#N)C)C=CC#N
CID105275741	TAK-652	696.941	CCCCOCCOC1=CC=C(C=C1)C2=CC3=C(C=C2)N(CCCC(=C3)C(=O)NC4=CC=C(C=C4)S(=O)CC5=CN=CN5CCC)CC(C)C
CID105277135	elvitegravir	447.884	CC(C)C(CO)N1C=C(C(=O)C2=CC(=C(C=C21)OC)CC3=C(C(=CC=C3)Cl)F)C(=O)O
CID105282451	pitavastatin	880.984	C1CC1C2=NC3=CC=CC=C3C(=C2C=CC(CC(CC(=O)[O-])O)O)C4=CC=C(C=C4)F.C1CC1C2=NC3=CC=CC=C3C(=C2C=CC(CC(CC(=O)[O-])O)O)C4=CC=C(C=C4)F.[Ca+2]
CID105282463	mono-L-aspartyl chlorin e6	799.688	CCC1=C2C=C3C(=C(C(=N3)C(=C4C(C(C(=N4)C=C5C(=C(C(=CC(=C1C)N2)N5)C=C)C)C)CCC(=O)[O-])CC(=O)NC(CC(=O)[O-])C(=O)[O-])C(=O)[O-])C.[Na+].[Na+].[Na+].[Na+]
CID105310985	GTS-21	308.374	COC1=CC(=C(C=C1)C=C2CCCN=C2C3=CN=CC=C3)OC
CID105312108	Canfosfamide hydrochloride	823.935	C1=CC=C(C=C1)C(C(=O)O)NC(=O)C(CS(=O)(=O)CCOP(=O)(N(CCCl)CCCl)N(CCCl)CCCl)NC(=O)CCC(C(=O)O)N.Cl
CID105319015	glucosylceramide	812.254	CCCCCCCCCCCCCCCCCCCCCCCC(=O)NC(COC1C(C(C(C(O1)CO)O)O)O)C(C=CCCCCCCCCCCCCC)O
CID105327103	2D7	371.774	CC(=O)C1=CC=C(C=C1)NC(=O)C2=CNNC2=C3C=C(C(=CC3=O)O)Cl
CID105361912	rifabutin	847.005	CC1C=CC=C(C(=O)NC2=C3C(=NC4(N3)CCN(CC4)CC(C)C)C5=C6C(=C(C(=C5C2=O)O)C)OC(C6=O)(OC=CC(C(C(C(C(C(C1O)C)O)C)OC(=O)C)C)OC)C)C
CID105362018	murabutide	548.584	CCCCOC(=O)C(CCC(=O)N)NC(=O)C(C)NC(=O)C(C)OC1C(C(OC(C1O)CO)O)NC(=O)C
CID105459174	aplidine	1110.34	CCC(C)C1C(CC(=O)OC(C(=O)C(C(=O)NC(C(=O)N2CCCC2C(=O)N(C(C(=O)OC(C(C(=O)N1)NC(=O)C(CC(C)C)N(C)C(=O)C3CCCN3C(=O)C(=O)C)C)CC4=CC=C(C=C4)OC)C)CC(C)C)C)C(C)C)O
CID105479787	SCH 351125	557.522	CCON=C(C1CCN(CC1)C2(CCN(CC2)C(=O)C3=C(C=C[N+](=C3C)[O-])C)C)C4=CC=C(C=C4)Br
CID105481119	CMPD 167	574.772	CCN1C(=CC(=N1)CC2=CC=CC=C2)C3CCN(CC3)CC4CC(CC4C5=CC(=CC=C5)F)N(C)C(C(C)C)C(=O)O
CID105488034	2-(1-hexyloxyethyl)-2-devinyl pyropheophorbide-a	636.823	CCCCCCOC(C)C1=C2C=C3C(=C(C(=CC4=NC5=C(CC(=O)C5=C4C)C6=NC(=CC(=C1C)N2)C(C6CCC(=O)O)C)N3)CC)C
CID105495818	BMS-378806	406.434	CC1CN(CCN1C(=O)C(=O)C2=CNC3=NC=CC(=C23)OC)C(=O)C4=CC=CC=C4
CID105742696	L-731,988	289.258	C1=CN(C(=C1)C(=CC(=O)C(=O)O)O)CC2=CC=C(C=C2)F
CID105743186	GW640385	703.823	CC1=NC(=CS1)COC2=CC=C(C=C2)CC(C(CN(CC(C)C)S(=O)(=O)C3=CC4=C(C=C3)OCO4)O)NC(=O)OC5COC6C5CCO6
CID105745214	CNI-1493	744.896	CC(=NN=C(N)N)C1=CC(=CC(=C1)NC(=O)CCCCCCCCC(=O)NC2=CC(=CC(=C2)C(=NN=C(N)N)C)C(=NN=C(N)N)C)C(=NN=C(N)N)C
CID106327255	PBM	252.304	C[Pb](C)C
CID106438895	CP-4055	507.663	CCCCCCCCC=CCCCCCCCC(=O)OCC1C(C(C(O1)N2C=CC(=NC2=O)N)O)O
CID106440178	7-t-butoxyiminomethylcamptothecin	447.483	CCC1(C2=C(COC1=O)C(=O)N3CC4=C(C5=CC=CC=C5N=C4C3=C2)C=NOC(C)(C)C)O
CID106442177	everolimus	958.224	CC1CCC2CC(C(=CC=CC=CC(CC(C(=O)C(C(C(=CC(C(=O)CC(OC(=O)C3CCCCN3C(=O)C(=O)C1(O2)O)C(C)CC4CCC(C(C4)OC)OCCO)C)C)O)OC)C)C)C)OC
CID106445540	ixabepilone	506.698	CC1CCCC2(C(O2)CC(NC(=O)CC(C(C(=O)C(C1O)C)(C)C)O)C(=CC3=CSC(=N3)C)C)C
CID106450208	lactosylceramide	890.235	CCCCCCCCCCCCCCCCCC(=O)NC(COC1C(C(C(C(O1)CO)OC2C(C(C(C(O2)CO)O)O)O)O)O)C(C=CCCCCCCCCCCCCC)O
CID106456015	sunitinib malate	532.561	CCN(CC)CCNC(=O)C1=C(NC(=C1C)C=C2C3=C(C=CC(=C3)F)NC2=O)C.C(C(C(=O)O)O)C(=O)O
CID106479267	SCY-635	1321.8	CCC1C(=O)N(C(C(=O)N(C(C(=O)NC(C(=O)N(C(C(=O)NC(C(=O)NC(C(=O)N(C(C(=O)N(C(C(=O)N(C(C(=O)N(C(C(=O)N1)C(C(C)CC=CC)O)C)C(C)C)C)CC(C)C)C)CC(C)C)C)C)C)CC(C)C)C)C(C)C)CC(C)(C)O)C)SCCN(C)C)C
CID106510265	FP-21399	1262.7	COC1=CC(=C(C=C1NN=C2C(=CC3=CC(=CC(=C3C2=O)NC(=O)C4=C(C(=CC=C4)Cl)Cl)S(=O)(=O)[O-])S(=O)(=O)[O-])OC)NN=C5C(=CC6=CC(=CC(=C6C5=O)NC(=O)C7=C(C=C(C=C7)Cl)Cl)S(=O)(=O)[O-])S(=O)(=O)[O-].[Na+].[Na+].[Na+].[Na+]
CID106918220	satraplatin	502.293	CC(=O)O.CC(=O)O.C1CCC(CC1)N.N.Cl[Pt]Cl
CID106918253	FK778	308.255	C#CCCC(=O)C(=C(NC1=CC=C(C=C1)C(F)(F)F)O)C#N
CID106918412	BAY 59-8862	871.92	CC1=C2C(C(=O)C3(C(CC4C(C3C(C5(C2(C)C)C(C1OC(=O)C(C(CC(C)C)NC(=O)OC(C)(C)C)O)OC(=O)O5)OC(=O)C6=CC=CC=C6)(CO4)OC(=O)C)O)C)OC(=O)C
CID106918638	belinostat	318.348	C1=CC=C(C=C1)NS(=O)(=O)C2=CC=CC(=C2)C=CC(=O)NO
CID106918643	L-870812	425.413	CN(C)C(=O)C(=O)N(C)C1=NC(=C(C2=C1C=CC=N2)O)C(=O)NCC3=CC=C(C=C3)F
CID106918837	LBH589	349.426	CC1=C(C2=CC=CC=C2N1)CCNCC3=CC=C(C=C3)C=CC(=O)NO
CID109800306	TAC-101	385.604	C[Si](C)(C)C1=CC(=CC(=C1)C(=O)NC2=CC=C(C=C2)C(=O)O)[Si](C)(C)C
CID109803963	GW501516	453.498	CC1=C(C=CC(=C1)SCC2=C(N=C(S2)C3=CC=C(C=C3)C(F)(F)F)C)OCC(=O)O
CID109809714	BIBF-1120	649.757	CCS(=O)(=O)O.CN1CCN(CC1)CC(=O)N(C)C2=CC=C(C=C2)NC(=C3C4=C(C=C(C=C4)C(=O)OC)NC3=O)C5=CC=CC=C5
CID109829523	PKC412	570.637	CC12C(C(CC(O1)N3C4=CC=CC=C4C5=C6C(=C7C8=CC=CC=C8N2C7=C53)CNC6=O)N(C)C(=O)C9=CC=CC=C9)OC
CID109865776	AG-7352	401.44	CNC1CN(CC1OC)C2=NC3=C(C=C2)C(=O)C(=CN3C4=NC=CS4)C(=O)O
CID109886808	CHIR-258	392.429	CN1CCN(CC1)C2=CC3=C(C=C2)NC(=C4C(=C5C(=NC4=O)C=CC=C5F)N)N3
CID109889588	Ro-26-9228	442.649	CCC(CC)(C=CCC(C)C1=CCC2C1(CCCC2=CC=C3CC(CC(C3=C)F)O)C)O
CID109910224	ZD4054	424.433	CC1=CN=C(C(=N1)OC)NS(=O)(=O)C2=C(N=CC=C2)C3=CC=C(C=C3)C4=NN=CO4
CID109915743	HKI-272	557.043	CCOC1=C(C=C2C(=C1)N=CC(=C2NC3=CC(=C(C=C3)OCC4=CC=CC=N4)Cl)C#N)NC(=O)C=CCN(C)C
CID109933475	cediranib	450.505	CC1=CC2=C(N1)C=CC(=C2F)OC3=NC=NC4=CC(=C(C=C43)OC)OCCCN5CCCC5
CID110113978	pazopanib	437.518	CC1=C(C=C(C=C1)NC2=NC=CC(=N2)N(C)C3=CC4=NN(C(=C4C=C3)C)C)S(=O)(=O)N
CID110126019	AMD070	349.473	C1CC(C2=C(C1)C=CC=N2)N(CCCCN)CC3=NC4=CC=CC=C4N3
CID110126189	YM155	363.39	CC1=[N+](C2=C(N1CCOC)C(=O)C3=CC=CC=C3C2=O)CC4=NC=CN=C4
CID110127622	AZD6244	457.681	CN1C=NC2=C1C=C(C(=C2F)NC3=C(C=C(C=C3)Br)Cl)C(=O)NOCCO
CID110297043	AEE788	440.583	CCN1CCN(CC1)CC2=CC=C(C=C2)C3=CC4=C(N3)N=CN=C4NC(C)C5=CC=CC=C5
CID110302451	AZD0530	542.026	CN1CCN(CC1)CCOC2=CC(=C3C(=C2)N=CN=C3NC4=C(C=CC5=C4OCO5)Cl)OC6CCOCC6
CID111244031	GX15-070	317.384	CC1=CC(=C(N1)C=C2C(=CC(=C3C=C4C=CC=CC4=N3)N2)OC)C
CID111349170	BMS-690514	368.433	COC1=CC=CC(=C1)NC2=NC=NN3C2=C(C=C3)CN4CCC(C(C4)O)N
CID111485656	ABT-869	375.399	CC1=CC(=C(C=C1)F)NC(=O)NC2=CC=C(C=C2)C3=C4C(=CC=C3)NN=C4N
CID111520894	AP-23573	990.206	CC1CCC2CC(C(=CC=CC=CC(CC(C(=O)C(C(C(=CC(C(=O)CC(OC(=O)C3CCCCN3C(=O)C(=O)C1(O2)O)C(C)CC4CCC(C(C4)OC)OP(=O)(C)C)C)C)O)OC)C)C)C)OC
CID111534420	17-allyl-aminogeldanamycin	587.704	CC1CC(C(C(C=C(C(C(C=CC=C(C(=O)NC2=CC(=C(C(=C2O)C1)NCC=C)O)C)OC)OC(=O)N)C)C)O)OC
CID111556711	carfilzomib	719.91	CC(C)CC(C(=O)C1(CO1)C)NC(=O)C(CC2=CC=CC=C2)NC(=O)C(CC(C)C)NC(=O)C(CCC3=CC=CC=C3)NC(=O)CN4CCOCC4
CID111598201	raltegravir	444.416	CC1=NN=C(O1)C(=O)NC(C)(C)C2=NC(=C(NCC3=CC=C(C=C3)F)O)C(=O)C(=O)N2C
CID111690602	TMC 125	434.292	CC1=CC(=CC(=C1NC2=NC(=NC(=C2Br)N)NC3=CC=C(C=C3)C#N)C)C#N
CID111954236	emtricitabine and tenofovir disoproxil fumarate	882.762	CC(C)OC(=O)OCOP(=O)(COC(C)CN1C=NC2=C1N=CN=C2N)OCOC(=O)OC(C)C.C1C(OC(S1)CO)N2C=C(C(=NC2=O)N)F.C(=CC(=O)O)C(=O)O
CID111979606	lopinavir/ritonavir	1349.75	CC1=C(C(=CC=C1)C)OCC(=O)NC(CC2=CC=CC=C2)C(CC(CC3=CC=CC=C3)NC(=O)C(C(C)C)N4CCCNC4=O)O.CC(C)C1=NC(=CS1)CN(C)C(=O)NC(C(C)C)C(=O)NC(CC2=CC=CC=C2)CC(C(CC3=CC=CC=C3)NC(=O)OCC4=CN=CS4)O
CID115991535	5F1	253.233	C1C(C(OC1N2C=NC3=C2N=CN=C3N)CF)O
CID116074496	NL4	730.812	CC(C)C(C(=O)NC(CC1=CN=CN1)C(=O)NC(C(C)C)C(=O)NC(C)C(=O)NC(CO)C(=O)NCC(=O)NC(CC2=CC=C(C=C2)O)C(=O)N)N
CID116129672	human insulin	5807.57	CCC(C)C1C(=O)NC2CSSCC(C(=O)NC(CSSCC(C(=O)NCC(=O)NC(C(=O)NC(C(=O)NC(C(=O)NC(C(=O)NC(C(=O)NC(C(=O)NC(C(=O)NC(C(=O)NC(C(=O)NC(C(=O)NC(CSSCC(NC(=O)C(NC(=O)C(NC(=O)C(NC(=O)C(NC(=O)C(NC(=O)C(NC(=O)C(NC(=O)C(NC2=O)CO)CC(C)C)CC3=CC=C(C=C3)O)CCC(=O)N)CC(C)C)CCC(=O)O)CC(=O)N)CC4=CC=C(C=C4)O)C(=O)NC(CC(=O)N)C(=O)O)C(=O)NCC(=O)NC(CCC(=O)O)C(=O)NC(CCCNC(=N)N)C(=O)NCC(=O)NC(CC5=CC=CC=C5)C(=O)NC(CC6=CC=CC=C6)C(…
CID116130283	AR177	5441.6	CC1=CN(C(=O)NC1=O)C2CC(C(O2)COP(=S)(O)OC3CC(OC3COP(=O)(O)OC4CC(OC4COP(=O)(O)OC5CC(OC5COP(=O)(O)OC6CC(OC6COP(=O)(O)OC7CC(OC7COP(=O)(O)OC8CC(OC8COP(=O)(O)OC9CC(OC9COP(=O)(O)OC1CC(OC1COP(=O)(O)OC1CC(OC1COP(=O)(O)OC1CC(OC1COP(=O)(O)OC1CC(OC1COP(=O)(O)OC1CC(OC1COP(=O)(O)OC1CC(OC1COP(=O)(O)OC1CC(OC1COP(=O)(O)OC1CC(OC1COP(=O)(OC1CC(OC1CO)N1C=NC2=C1N=C(NC2=O)N)S)N1C=C(C(=O)NC1=O)C)N1C=NC2=C1N=C(NC2=O)N)N…
CID116130450	soluble CD4	2092.37	CC(C)CC(C(=O)NC(C(C)O)C(=O)NC(CS)C(=O)NC(C(C)O)C(=O)NC(C)C(=O)NC(CO)C(=O)NC(CCC(=O)O)C(=O)O)NC(=O)C(CCC(=O)O)NC(=O)C(C(C)C)NC(=O)C(C(C)O)NC(=O)C(CC(=O)O)NC(=O)CNC(=O)C(CCCCN)NC(=O)C(CCCCN)NC(=O)CNC(=O)C(CC(C)C)NC(=O)C(C(C)C)NC(=O)C(C(C)C)NC(=O)C(CCCCN)NC(=O)C(CC(=O)N)N
CID116130644	T-1249	5036.56	CCC(C)C(C(=O)NC(CCC(=O)N)C(=O)NC(CCC(=O)N)C(=O)NC(CCC(=O)O)C(=O)NC(CCCCN)C(=O)NC(CC(=O)N)C(=O)NC(CCC(=O)O)C(=O)NC(CC1=CC=C(C=C1)O)C(=O)NC(CCC(=O)O)C(=O)NC(CC(C)C)C(=O)NC(CCC(=O)N)C(=O)NC(CCCCN)C(=O)NC(CC(C)C)C(=O)NC(CC(=O)O)C(=O)NC(CCCCN)C(=O)NC(CC2=CNC3=CC=CC=C32)C(=O)NC(C)C(=O)NC(CO)C(=O)NC(CC(C)C)C(=O)NC(CC4=CNC5=CC=CC=C54)C(=O)NC(CCC(=O)O)C(=O)NC(CC6=CNC7=CC=CC=C76)C(=O)NC(CC8=CC=CC=C8)C(=O)N…
CID116131656	SIVmac	3423.76	CCC(C)C(C(=O)NC(C(C)O)C(=O)NC(C(C)O)C(=O)NC(C)C(=O)NC(C)C(=O)N1CCCC1C(=O)NC(C(C)O)C(=O)NC(CO)C(=O)NC(C)C(=O)N2CCCC2C(=O)NC(C(C)C)C(=O)NC(CO)C(=O)NC(CCC(=O)O)C(=O)NC(CCCCN)C(=O)O)NC(=O)C(C(C)O)NC(=O)C(C(C)O)NC(=O)C(CO)NC(=O)C(CO)NC(=O)C(CCCCN)NC(=O)C(C(C)O)NC(=O)C(CC(C)C)NC(=O)CNC(=O)C(CC3=CNC4=CC=CC=C43)NC(=O)C(CCCNC(=N)N)NC(=O)C(CC(=O)O)NC(=O)C(C(C)O)NC(=O)C(CCC(=O)N)NC(=O)C(CO)NC(=O)C(CCCCN)NC(…
CID116131670	TE14011	2038.36	C1CC2C(=O)NC(C(=O)NC(C(=O)NC(C(=O)NC(CSSCC(C(=O)NC(C(=O)NC(C(=O)NC(C(=O)NC(C(=O)N2C1)CCC(=O)O)CCCCN)CCCNC(=O)N)CC3=CC=C(C=C3)O)NC(=O)C(CC4=CC5=CC=CC=C5C=C4)NC(=O)C(CCCNC(=N)N)NC(=O)C(CCCNC(=N)N)N)C(=O)NC(CCCNC(=N)N)C(=O)N)CCCNC(=O)N)CCCNC(=N)N)CC6=CC=C(C=C6)O
CID116132139	NDP-MSH	1646.85	CCCCC(C(=O)NC(CCC(=O)O)C(=O)NC(CC1=CN=CN1)C(=O)NC(CC2=CC=CC=C2)C(=O)NC(CCCNC(=N)N)C(=O)NC(CC3=CNC4=CC=CC=C43)C(=O)NCC(=O)NC(CCCCN)C(=O)N5CCCC5C(=O)NC(C(C)C)C(=O)N)NC(=O)C(CO)NC(=O)C(CC6=CC=C(C=C6)O)NC(=O)C(CO)NC(=O)C
CID116139605	Teduglutide	3752.08	CCC(C)C(C(=O)NC(C(C)O)C(=O)NC(CC(=O)O)C(=O)O)NC(=O)C(CCCCN)NC(=O)C(C(C)O)NC(=O)C(CCC(=O)N)NC(=O)C(C(C)CC)NC(=O)C(CC(C)C)NC(=O)C(CC1=CNC2=CC=CC=C21)NC(=O)C(CC(=O)N)NC(=O)C(C(C)CC)NC(=O)C(CC3=CC=CC=C3)NC(=O)C(CC(=O)O)NC(=O)C(CCCNC(=N)N)NC(=O)C(C)NC(=O)C(C)NC(=O)C(CC(C)C)NC(=O)C(CC(=O)N)NC(=O)C(CC(=O)O)NC(=O)C(CC(C)C)NC(=O)C(C(C)CC)NC(=O)C(C(C)O)NC(=O)C(CC(=O)N)NC(=O)C(CCSC)NC(=O)C(CCC(=O)O)NC(=O)C(…
CID116156130	exenatide	4186.57	CCC(C)C(C(=O)NC(CCC(=O)O)C(=O)NC(CC1=CNC2=CC=CC=C21)C(=O)NC(CC(C)C)C(=O)NC(CCCCN)C(=O)NC(CC(=O)N)C(=O)NCC(=O)NCC(=O)N3CCCC3C(=O)NC(CO)C(=O)NC(CO)C(=O)NCC(=O)NC(C)C(=O)N4CCCC4C(=O)N5CCCC5C(=O)N6CCCC6C(=O)NC(CO)C(=O)N)NC(=O)C(CC7=CC=CC=C7)NC(=O)C(CC(C)C)NC(=O)C(CCCNC(=N)N)NC(=O)C(C(C)C)NC(=O)C(C)NC(=O)C(CCC(=O)O)NC(=O)C(CCC(=O)O)NC(=O)C(CCC(=O)O)NC(=O)C(CCSC)NC(=O)C(CCC(=O)N)NC(=O)C(CCCCN)NC(=O)C(C…
CID116720561	JNJ	528.513	CN(C)CC1=NC=CN1C2=CC(=C(C=C2)C3=C(C4=C(C=C3)C(=NN4C5=CC6=C(C=C5)ON=C6N)C(=O)N)F)F
CID117756770	ceramide	327.502	CCCCCCCCCCCCCC=CC(C(CO)NC=O)O
CID120541332	AD8	244.332	C1C2CC3CC1CC(C2)(C3)C(=O)CN4C=CN=C4
CID123724978	paclitaxel poliglumex	1241.25	CC1=C2C(C(=O)C3(C(CC4C(C3C(C(C2(C)C)(CC1OC(=O)C(C(C5=CC=CC=C5)NC(=O)C6=CC=CC=C6)OC(=O)CCC(C(=O)NC(CCC(=O)O)C(=O)O)NC(=O)C(CCC(=O)O)N)O)OC(=O)C7=CC=CC=C7)(CO4)OC(=O)C)O)C)OC(=O)C
CID123725625	KU-0059436	434.463	C1CC1C(=O)N2CCN(CC2)C(=O)C3=C(C=CC(=C3)CC4=NNC(=O)C5=CC=CC=C54)F
CID124847866	enfuvirtide	4564.93	CCC(C)C(C(=O)NC(CCC(=O)O)C(=O)NC(CCC(=O)O)C(=O)NC(CO)C(=O)NC(CCC(=O)N)C(=O)NC(CC(=O)N)C(=O)NC(CCC(=O)N)C(=O)NC(CCC(=O)N)C(=O)NC(CCC(=O)O)C(=O)NC(CCCCN)C(=O)NC(CC(=O)N)C(=O)NC(CCC(=O)O)C(=O)NC(CCC(=O)N)C(=O)NC(CCC(=O)O)C(=O)NC(CC(C)C)C(=O)NC(CC(C)C)C(=O)NC(CCC(=O)O)C(=O)NC(CC(C)C)C(=O)NC(CC(=O)O)C(=O)NC(CCCCN)C(=O)NC(CC1=CNC2=CC=CC=C21)C(=O)NC(C)C(=O)NC(CO)C(=O)NC(CC(C)C)C(=O)NC(CC3=CNC4=CC=CC=C43…
CID124978538	ABT-263	974.613	CC1(CCC(=C(C1)CN2CCN(CC2)C3=CC=C(C=C3)C(=O)NS(=O)(=O)C4=CC(=C(C=C4)NC(CCN5CCOCC5)CSC6=CC=CC=C6)S(=O)(=O)C(F)(F)F)C7=CC=C(C=C7)Cl)C
CID125077385	ALX40-4C	1464.74	CC(=O)NC(CCCN=C(N)N)C(=O)NC(CCCN=C(N)N)C(=O)NC(CCCN=C(N)N)C(=O)NC(CCCN=C(N)N)C(=O)NC(CCCN=C(N)N)C(=O)NC(CCCN=C(N)N)C(=O)NC(CCCN=C(N)N)C(=O)NC(CCCN=C(N)N)C(=O)NC(CCCN=C(N)N)C(=O)N
CID125102308	ARVs	888.462	CC(C)C(C(=O)N1CCN(CC1)C2=NC(=NC(=N2)N3CCN(CC3)C(=O)C(C)N4C=C(N=N4)CCCN=C([NH3+])N)NCCOCCOCCOCC#C)N5C=C(N=N5)CCO.[Cl-]
CID125246340	2000	364.477	CC1=CC2=C(C=C1C3=C(C=CC(=C3)CCC(=O)O)O)C(C=CC2(C)C)(C)C
CID144176387	ceramide-1-phosphate	407.482	CCCCCCCCCCCCCC=CC(C(COP(=O)(O)O)NC=O)O
CID144292197	chloropeptin I	1383.63	C1C(C(=O)NC(C(=O)NC2C3=CC(=C(C(=C3)C4=CC=CC5=C4NC=C51)O)OC6=CC=C(CC(NC(=O)C(NC2=O)C7=CC(=C(C(=C7)Cl)O)Cl)C(=O)NC(C8=CC(=C(C(=C8)Cl)O)Cl)C(=O)O)C=C6)C9=CC(=C(C(=C9)Cl)O)Cl)NC(=O)C(=O)C1=CC(=C(C(=C1)Cl)O)Cl
CID144361080	pyrimidine nucleoside analogue	271.27	C1C(C(OC1N2C=CC(=NC2=O)N)(CO)CO)CO
CID144388550	TAK-220	668.888	CCCCOCCOC1=CC=C(C=C1)C2=CC3=C(C=C2)N(CCC(=C3)C(=O)NC4=CC(=CC=C4)S(=O)CC5=CN=CN5CCC)CCC
