# Supplementary material for: Identifying Chemicals with Potential Therapy of HIV Based on Protein-Protein and Protein-Chemical Interaction Network
Source: PLoS One. 2013 Jun 6;8(6):e65207. doi: 10.1371/journal.pone.0065207 (PMC3675210; doi:10.1371/journal.pone.0065207)
Supplement: Additional File S4 — The interacting chemicals for each of the 26 core proteins in 280 chemicals. (XLSX) [file pone.0065207.s004.xlsx]

## Sheet: num_for_each_26gene_in_280
Ensembl protein ID	Gene symbol	Interacting chemical ID	Score
ENSP00000011653	CD4	CID100051634	359
ENSP00000011653	CD4	CID100483407	729
ENSP00000011653	CD4	CID100003043	740
ENSP00000011653	CD4	CID100000638	302
ENSP00000011653	CD4	CID100000840	911
ENSP00000011653	CD4	CID100000899	911
ENSP00000011653	CD4	CID100001117	907
ENSP00000011653	CD4	CID100001374	182
ENSP00000011653	CD4	CID100001971	756
ENSP00000011653	CD4	CID100002022	697
ENSP00000011653	CD4	CID100002250	157
ENSP00000011653	CD4	CID100003107	443
ENSP00000011653	CD4	CID100003203	739
ENSP00000011653	CD4	CID100003365	720
ENSP00000011653	CD4	CID100003414	710
ENSP00000011653	CD4	CID100003454	721
ENSP00000011653	CD4	CID100003687	563
ENSP00000011653	CD4	CID100003706	951
ENSP00000011653	CD4	CID100003793	381
ENSP00000011653	CD4	CID100003817	725
ENSP00000011653	CD4	CID100003839	186
ENSP00000011653	CD4	CID100003877	740
ENSP00000011653	CD4	CID100003963	153
ENSP00000011653	CD4	CID100004451	739
ENSP00000011653	CD4	CID100004463	740
ENSP00000011653	CD4	CID100004735	730
ENSP00000011653	CD4	CID100004739	239
ENSP00000011653	CD4	CID100005064	682
ENSP00000011653	CD4	CID100005076	772
ENSP00000011653	CD4	CID100005155	740
ENSP00000011653	CD4	CID100005625	717
ENSP00000011653	CD4	CID100005718	739
ENSP00000011653	CD4	CID100005726	946
ENSP00000011653	CD4	CID100016886	150
ENSP00000011653	CD4	CID100038077	311
ENSP00000011653	CD4	CID100054688	362
ENSP00000011653	CD4	CID100060172	625
ENSP00000011653	CD4	CID100060613	558
ENSP00000011653	CD4	CID100060787	739
ENSP00000011653	CD4	CID100060847	818
ENSP00000011653	CD4	CID100060859	309
ENSP00000011653	CD4	CID100060871	556
ENSP00000011653	CD4	CID100060877	644
ENSP00000011653	CD4	CID100064147	180
ENSP00000011653	CD4	CID100064987	738
ENSP00000011653	CD4	CID100065014	737
ENSP00000011653	CD4	CID100065027	507
ENSP00000011653	CD4	CID100066162	197
ENSP00000011653	CD4	CID100072407	735
ENSP00000011653	CD4	CID100072981	164
ENSP00000011653	CD4	CID100107969	671
ENSP00000011653	CD4	CID100119830	387
ENSP00000011653	CD4	CID100123395	195
ENSP00000011653	CD4	CID100124088	239
ENSP00000011653	CD4	CID100126494	738
ENSP00000011653	CD4	CID100131535	201
ENSP00000011653	CD4	CID100148192	708
ENSP00000011653	CD4	CID100160352	668
ENSP00000011653	CD4	CID100166564	186
ENSP00000011653	CD4	CID100183789	733
ENSP00000011653	CD4	CID100193962	568
ENSP00000011653	CD4	CID100213039	611
ENSP00000011653	CD4	CID100214347	208
ENSP00000011653	CD4	CID100358641	720
ENSP00000011653	CD4	CID100433902	814
ENSP00000011653	CD4	CID100449116	458
ENSP00000011653	CD4	CID100451512	281
ENSP00000011653	CD4	CID100457928	176
ENSP00000011653	CD4	CID100462220	463
ENSP00000011653	CD4	CID100464036	374
ENSP00000011653	CD4	CID100464989	621
ENSP00000011653	CD4	CID100466371	723
ENSP00000011653	CD4	CID100475358	274
ENSP00000011653	CD4	CID100485268	399
ENSP00000011653	CD4	CID100507806	658
ENSP00000011653	CD4	CID103000492	176
ENSP00000011653	CD4	CID103000926	279
ENSP00000011653	CD4	CID103009355	706
ENSP00000011653	CD4	CID105327103	649
ENSP00000011653	CD4	CID105361912	724
ENSP00000011653	CD4	CID105362018	266
ENSP00000011653	CD4	CID105479787	686
ENSP00000011653	CD4	CID105481119	310
ENSP00000011653	CD4	CID105495818	945
ENSP00000011653	CD4	CID106327255	380
ENSP00000011653	CD4	CID106510265	639
ENSP00000011653	CD4	CID106918643	288
ENSP00000011653	CD4	CID110126019	232
ENSP00000011653	CD4	CID111598201	386
ENSP00000011653	CD4	CID111690602	154
ENSP00000011653	CD4	CID111979606	718
ENSP00000011653	CD4	CID115991535	161
ENSP00000011653	CD4	CID116074496	739
ENSP00000011653	CD4	CID116130283	511
ENSP00000011653	CD4	CID116130450	740
ENSP00000011653	CD4	CID116130644	538
ENSP00000011653	CD4	CID116131656	739
ENSP00000011653	CD4	CID120541332	415
ENSP00000011653	CD4	CID124847866	740
ENSP00000011653	CD4	CID125077385	433
ENSP00000011653	CD4	CID125102308	613
ENSP00000011653	CD4	CID144292197	274
ENSP00000011653	CD4	CID144361080	193
ENSP00000011653	CD4	CID144388550	505
ENSP00000226574	NFKB1	CID100000206	150
ENSP00000226574	NFKB1	CID100000304	800
ENSP00000226574	NFKB1	CID100001744	498
ENSP00000226574	NFKB1	CID100002250	864
ENSP00000226574	NFKB1	CID100002371	278
ENSP00000226574	NFKB1	CID100003121	800
ENSP00000226574	NFKB1	CID100003885	376
ENSP00000226574	NFKB1	CID100004261	473
ENSP00000226574	NFKB1	CID100005040	852
ENSP00000226574	NFKB1	CID100005076	700
ENSP00000226574	NFKB1	CID100005291	810
ENSP00000226574	NFKB1	CID100005311	848
ENSP00000226574	NFKB1	CID100005726	800
ENSP00000226574	NFKB1	CID100012215	374
ENSP00000226574	NFKB1	CID100016886	193
ENSP00000226574	NFKB1	CID100054786	810
ENSP00000226574	NFKB1	CID100093860	952
ENSP00000226574	NFKB1	CID100123631	150
ENSP00000226574	NFKB1	CID100130165	183
ENSP00000226574	NFKB1	CID100148177	241
ENSP00000226574	NFKB1	CID100148198	815
ENSP00000226574	NFKB1	CID100151069	896
ENSP00000226574	NFKB1	CID100151896	157
ENSP00000226574	NFKB1	CID100504670	197
ENSP00000226574	NFKB1	CID105282451	847
ENSP00000226574	NFKB1	CID106918253	198
ENSP00000226574	NFKB1	CID106918638	172
ENSP00000226574	NFKB1	CID109803963	852
ENSP00000226574	NFKB1	CID109889588	211
ENSP00000226574	NFKB1	CID116156130	828
ENSP00000226574	NFKB1	CID117756770	946
ENSP00000226730	IL2	CID100000206	902
ENSP00000226730	IL2	CID100000638	165
ENSP00000226730	IL2	CID100000646	173
ENSP00000226730	IL2	CID100000840	902
ENSP00000226730	IL2	CID100000899	900
ENSP00000226730	IL2	CID100000923	800
ENSP00000226730	IL2	CID100001117	900
ENSP00000226730	IL2	CID100001134	740
ENSP00000226730	IL2	CID100002022	185
ENSP00000226730	IL2	CID100002522	804
ENSP00000226730	IL2	CID100002955	263
ENSP00000226730	IL2	CID100003183	163
ENSP00000226730	IL2	CID100003238	901
ENSP00000226730	IL2	CID100003425	800
ENSP00000226730	IL2	CID100003454	673
ENSP00000226730	IL2	CID100004272	152
ENSP00000226730	IL2	CID100005040	994
ENSP00000226730	IL2	CID100005363	869
ENSP00000226730	IL2	CID100005726	552
ENSP00000226730	IL2	CID100023993	150
ENSP00000226730	IL2	CID100037510	731
ENSP00000226730	IL2	CID100038077	250
ENSP00000226730	IL2	CID100054688	260
ENSP00000226730	IL2	CID100060613	395
ENSP00000226730	IL2	CID100080220	811
ENSP00000226730	IL2	CID100104865	805
ENSP00000226730	IL2	CID100107969	840
ENSP00000226730	IL2	CID100134780	920
ENSP00000226730	IL2	CID100148191	755
ENSP00000226730	IL2	CID100148192	162
ENSP00000226730	IL2	CID100216239	733
ENSP00000226730	IL2	CID100216326	851
ENSP00000226730	IL2	CID100433902	733
ENSP00000226730	IL2	CID100445994	458
ENSP00000226730	IL2	CID105361912	800
ENSP00000226730	IL2	CID105362018	313
ENSP00000226730	IL2	CID105745214	209
ENSP00000226730	IL2	CID106327255	740
ENSP00000226730	IL2	CID106442177	390
ENSP00000226730	IL2	CID106456015	331
ENSP00000226730	IL2	CID106479267	252
ENSP00000226730	IL2	CID110113978	327
ENSP00000226730	IL2	CID116130450	437
ENSP00000226730	IL2	CID116131656	295
ENSP00000226730	IL2	CID117756770	800
ENSP00000226730	IL2	CID125246340	173
ENSP00000228307	PXN	CID100000765	171
ENSP00000228307	PXN	CID100004267	266
ENSP00000228307	PXN	CID100005040	172
ENSP00000228307	PXN	CID100100788	161
ENSP00000228307	PXN	CID100148191	182
ENSP00000228307	PXN	CID100176166	151
ENSP00000228307	PXN	CID103062316	216
ENSP00000228307	PXN	CID106442177	182
ENSP00000228307	PXN	CID109910224	260
ENSP00000228307	PXN	CID110302451	533
ENSP00000229135	IFNG	CID100000191	813
ENSP00000229135	IFNG	CID100000206	904
ENSP00000229135	IFNG	CID100000723	800
ENSP00000229135	IFNG	CID100000797	161
ENSP00000229135	IFNG	CID100000899	908
ENSP00000229135	IFNG	CID100001104	215
ENSP00000229135	IFNG	CID100001117	905
ENSP00000229135	IFNG	CID100001134	704
ENSP00000229135	IFNG	CID100001374	170
ENSP00000229135	IFNG	CID100001805	181
ENSP00000229135	IFNG	CID100002250	829
ENSP00000229135	IFNG	CID100003183	184
ENSP00000229135	IFNG	CID100003365	539
ENSP00000229135	IFNG	CID100003793	285
ENSP00000229135	IFNG	CID100004272	186
ENSP00000229135	IFNG	CID100004735	288
ENSP00000229135	IFNG	CID100005040	150
ENSP00000229135	IFNG	CID100012215	813
ENSP00000229135	IFNG	CID100016886	723
ENSP00000229135	IFNG	CID100060613	368
ENSP00000229135	IFNG	CID100060787	163
ENSP00000229135	IFNG	CID100123395	191
ENSP00000229135	IFNG	CID100123623	594
ENSP00000229135	IFNG	CID100134780	241
ENSP00000229135	IFNG	CID100147912	614
ENSP00000229135	IFNG	CID100213022	722
ENSP00000229135	IFNG	CID100219021	171
ENSP00000229135	IFNG	CID100433902	150
ENSP00000229135	IFNG	CID100447607	657
ENSP00000229135	IFNG	CID105319015	162
ENSP00000229135	IFNG	CID106327255	720
ENSP00000229135	IFNG	CID116130450	252
ENSP00000229135	IFNG	CID116131656	320
ENSP00000263253	EP300	CID100000723	164
ENSP00000263253	EP300	CID100001117	900
ENSP00000263253	EP300	CID100003425	181
ENSP00000263253	EP300	CID100003923	164
ENSP00000263253	EP300	CID100004261	368
ENSP00000263253	EP300	CID100005311	288
ENSP00000263253	EP300	CID100016886	152
ENSP00000263253	EP300	CID109803963	284
ENSP00000264657	STAT3	CID100000765	433
ENSP00000264657	STAT3	CID100003121	226
ENSP00000264657	STAT3	CID100004691	150
ENSP00000264657	STAT3	CID100005040	942
ENSP00000264657	STAT3	CID100005291	722
ENSP00000264657	STAT3	CID100005311	172
ENSP00000264657	STAT3	CID100016886	242
ENSP00000264657	STAT3	CID100065948	176
ENSP00000264657	STAT3	CID100093860	941
ENSP00000264657	STAT3	CID100123631	610
ENSP00000264657	STAT3	CID100126565	874
ENSP00000264657	STAT3	CID100148193	271
ENSP00000264657	STAT3	CID100148198	150
ENSP00000264657	STAT3	CID100151069	220
ENSP00000264657	STAT3	CID100176870	574
ENSP00000264657	STAT3	CID100216239	927
ENSP00000264657	STAT3	CID103038522	178
ENSP00000264657	STAT3	CID103062316	372
ENSP00000264657	STAT3	CID105310985	198
ENSP00000264657	STAT3	CID105488034	241
ENSP00000264657	STAT3	CID106918837	315
ENSP00000264657	STAT3	CID109803963	188
ENSP00000264657	STAT3	CID109829523	166
ENSP00000264657	STAT3	CID110302451	263
ENSP00000264657	STAT3	CID111485656	161
ENSP00000269305	TP53	CID100000596	949
ENSP00000269305	TP53	CID100001117	900
ENSP00000269305	TP53	CID100001134	150
ENSP00000269305	TP53	CID100001744	701
ENSP00000269305	TP53	CID100001805	740
ENSP00000269305	TP53	CID100002371	589
ENSP00000269305	TP53	CID100003137	405
ENSP00000269305	TP53	CID100003199	170
ENSP00000269305	TP53	CID100003425	907
ENSP00000269305	TP53	CID100003657	963
ENSP00000269305	TP53	CID100003885	652
ENSP00000269305	TP53	CID100004261	454
ENSP00000269305	TP53	CID100005040	818
ENSP00000269305	TP53	CID100005064	800
ENSP00000269305	TP53	CID100005291	875
ENSP00000269305	TP53	CID100005311	721
ENSP00000269305	TP53	CID100005726	177
ENSP00000269305	TP53	CID100008082	162
ENSP00000269305	TP53	CID100016886	984
ENSP00000269305	TP53	CID100033776	272
ENSP00000269305	TP53	CID100047318	817
ENSP00000269305	TP53	CID100080220	192
ENSP00000269305	TP53	CID100093860	994
ENSP00000269305	TP53	CID100123631	334
ENSP00000269305	TP53	CID100126494	810
ENSP00000269305	TP53	CID100148177	469
ENSP00000269305	TP53	CID100148189	243
ENSP00000269305	TP53	CID100148198	193
ENSP00000269305	TP53	CID100151069	730
ENSP00000269305	TP53	CID100151896	263
ENSP00000269305	TP53	CID100176870	499
ENSP00000269305	TP53	CID100213022	288
ENSP00000269305	TP53	CID100216326	292
ENSP00000269305	TP53	CID100445994	156
ENSP00000269305	TP53	CID103006315	298
ENSP00000269305	TP53	CID106918220	193
ENSP00000269305	TP53	CID106918638	221
ENSP00000269305	TP53	CID117756770	663
ENSP00000270202	AKT1	CID100000304	841
ENSP00000270202	AKT1	CID100000765	837
ENSP00000270202	AKT1	CID100000923	900
ENSP00000270202	AKT1	CID100001104	724
ENSP00000270202	AKT1	CID100001117	900
ENSP00000270202	AKT1	CID100002250	645
ENSP00000270202	AKT1	CID100002371	715
ENSP00000270202	AKT1	CID100003121	700
ENSP00000270202	AKT1	CID100004261	478
ENSP00000270202	AKT1	CID100004272	800
ENSP00000270202	AKT1	CID100004451	885
ENSP00000270202	AKT1	CID100004463	662
ENSP00000270202	AKT1	CID100005040	996
ENSP00000270202	AKT1	CID100005291	985
ENSP00000270202	AKT1	CID100005311	953
ENSP00000270202	AKT1	CID100016886	717
ENSP00000270202	AKT1	CID100060787	164
ENSP00000270202	AKT1	CID100060843	294
ENSP00000270202	AKT1	CID100065014	942
ENSP00000270202	AKT1	CID100071362	162
ENSP00000270202	AKT1	CID100093860	761
ENSP00000270202	AKT1	CID100107969	947
ENSP00000270202	AKT1	CID100114736	823
ENSP00000270202	AKT1	CID100123631	951
ENSP00000270202	AKT1	CID100148177	990
ENSP00000270202	AKT1	CID100148191	739
ENSP00000270202	AKT1	CID100148193	490
ENSP00000270202	AKT1	CID100150310	237
ENSP00000270202	AKT1	CID100151069	957
ENSP00000270202	AKT1	CID100151193	513
ENSP00000270202	AKT1	CID100153999	216
ENSP00000270202	AKT1	CID100176166	988
ENSP00000270202	AKT1	CID100176870	951
ENSP00000270202	AKT1	CID100208908	983
ENSP00000270202	AKT1	CID100216239	751
ENSP00000270202	AKT1	CID100216326	300
ENSP00000270202	AKT1	CID100469074	157
ENSP00000270202	AKT1	CID103025986	174
ENSP00000270202	AKT1	CID103062316	706
ENSP00000270202	AKT1	CID103081361	669
ENSP00000270202	AKT1	CID105361912	339
ENSP00000270202	AKT1	CID105459174	716
ENSP00000270202	AKT1	CID106440178	174
ENSP00000270202	AKT1	CID106442177	951
ENSP00000270202	AKT1	CID106918837	614
ENSP00000270202	AKT1	CID109803963	720
ENSP00000270202	AKT1	CID109829523	903
ENSP00000270202	AKT1	CID109886808	230
ENSP00000270202	AKT1	CID109910224	439
ENSP00000270202	AKT1	CID110127622	714
ENSP00000270202	AKT1	CID110297043	670
ENSP00000270202	AKT1	CID110302451	229
ENSP00000270202	AKT1	CID111244031	229
ENSP00000270202	AKT1	CID111520894	562
ENSP00000270202	AKT1	CID111534420	545
ENSP00000270202	AKT1	CID116129672	692
ENSP00000270202	AKT1	CID116156130	503
ENSP00000270202	AKT1	CID117756770	951
ENSP00000275493	EGFR	CID100000206	915
ENSP00000275493	EGFR	CID100000304	817
ENSP00000275493	EGFR	CID100000840	908
ENSP00000275493	EGFR	CID100000899	921
ENSP00000275493	EGFR	CID100001104	827
ENSP00000275493	EGFR	CID100001117	900
ENSP00000275493	EGFR	CID100001744	215
ENSP00000275493	EGFR	CID100002371	716
ENSP00000275493	EGFR	CID100004463	194
ENSP00000275493	EGFR	CID100005040	780
ENSP00000275493	EGFR	CID100005291	950
ENSP00000275493	EGFR	CID100005311	902
ENSP00000275493	EGFR	CID100016886	193
ENSP00000275493	EGFR	CID100025439	214
ENSP00000275493	EGFR	CID100060843	946
ENSP00000275493	EGFR	CID100065014	800
ENSP00000275493	EGFR	CID100082146	471
ENSP00000275493	EGFR	CID100093860	591
ENSP00000275493	EGFR	CID100122127	279
ENSP00000275493	EGFR	CID100123631	999
ENSP00000275493	EGFR	CID100148191	718
ENSP00000275493	EGFR	CID100148193	676
ENSP00000275493	EGFR	CID100151069	771
ENSP00000275493	EGFR	CID100151193	882
ENSP00000275493	EGFR	CID100157688	427
ENSP00000275493	EGFR	CID100159594	268
ENSP00000275493	EGFR	CID100176166	420
ENSP00000275493	EGFR	CID100176870	999
ENSP00000275493	EGFR	CID100208908	995
ENSP00000275493	EGFR	CID100216239	763
ENSP00000275493	EGFR	CID100388945	456
ENSP00000275493	EGFR	CID103009355	800
ENSP00000275493	EGFR	CID103062316	912
ENSP00000275493	EGFR	CID103081361	998
ENSP00000275493	EGFR	CID103086685	251
ENSP00000275493	EGFR	CID105312108	204
ENSP00000275493	EGFR	CID105361912	183
ENSP00000275493	EGFR	CID106440178	187
ENSP00000275493	EGFR	CID106442177	941
ENSP00000275493	EGFR	CID106445540	622
ENSP00000275493	EGFR	CID106456015	240
ENSP00000275493	EGFR	CID106918412	213
ENSP00000275493	EGFR	CID106918837	250
ENSP00000275493	EGFR	CID109829523	395
ENSP00000275493	EGFR	CID109910224	199
ENSP00000275493	EGFR	CID109915743	988
ENSP00000275493	EGFR	CID109933475	589
ENSP00000275493	EGFR	CID110113978	299
ENSP00000275493	EGFR	CID110127622	408
ENSP00000275493	EGFR	CID110297043	994
ENSP00000275493	EGFR	CID110302451	606
ENSP00000275493	EGFR	CID111244031	247
ENSP00000275493	EGFR	CID111349170	621
ENSP00000275493	EGFR	CID111534420	468
ENSP00000275493	EGFR	CID116129672	164
ENSP00000275493	EGFR	CID116720561	186
ENSP00000275493	EGFR	CID117756770	843
ENSP00000275493	EGFR	CID123724978	183
ENSP00000292303	CCR5	CID100483407	997
ENSP00000292303	CCR5	CID100003043	340
ENSP00000292303	CCR5	CID100000191	900
ENSP00000292303	CCR5	CID100001783	464
ENSP00000292303	CCR5	CID100001971	669
ENSP00000292303	CCR5	CID100002177	211
ENSP00000292303	CCR5	CID100002371	250
ENSP00000292303	CCR5	CID100003107	329
ENSP00000292303	CCR5	CID100003203	726
ENSP00000292303	CCR5	CID100003706	579
ENSP00000292303	CCR5	CID100003817	607
ENSP00000292303	CCR5	CID100003877	641
ENSP00000292303	CCR5	CID100004451	555
ENSP00000292303	CCR5	CID100004463	668
ENSP00000292303	CCR5	CID100005040	839
ENSP00000292303	CCR5	CID100005076	748
ENSP00000292303	CCR5	CID100005155	368
ENSP00000292303	CCR5	CID100005625	496
ENSP00000292303	CCR5	CID100005718	421
ENSP00000292303	CCR5	CID100005726	731
ENSP00000292303	CCR5	CID100008082	704
ENSP00000292303	CCR5	CID100060787	635
ENSP00000292303	CCR5	CID100060877	635
ENSP00000292303	CCR5	CID100064973	440
ENSP00000292303	CCR5	CID100064987	595
ENSP00000292303	CCR5	CID100065013	599
ENSP00000292303	CCR5	CID100065014	740
ENSP00000292303	CCR5	CID100065018	209
ENSP00000292303	CCR5	CID100065027	726
ENSP00000292303	CCR5	CID100066162	284
ENSP00000292303	CCR5	CID100072183	218
ENSP00000292303	CCR5	CID100072407	191
ENSP00000292303	CCR5	CID100119830	281
ENSP00000292303	CCR5	CID100123395	521
ENSP00000292303	CCR5	CID100124088	320
ENSP00000292303	CCR5	CID100126494	267
ENSP00000292303	CCR5	CID100131535	408
ENSP00000292303	CCR5	CID100148192	560
ENSP00000292303	CCR5	CID100151165	174
ENSP00000292303	CCR5	CID100154043	379
ENSP00000292303	CCR5	CID100183789	998
ENSP00000292303	CCR5	CID100193962	733
ENSP00000292303	CCR5	CID100213039	720
ENSP00000292303	CCR5	CID100214347	292
ENSP00000292303	CCR5	CID100216235	152
ENSP00000292303	CCR5	CID100449116	669
ENSP00000292303	CCR5	CID100455041	452
ENSP00000292303	CCR5	CID100457928	678
ENSP00000292303	CCR5	CID100462369	699
ENSP00000292303	CCR5	CID100464036	972
ENSP00000292303	CCR5	CID100464989	946
ENSP00000292303	CCR5	CID100465481	328
ENSP00000292303	CCR5	CID100466371	416
ENSP00000292303	CCR5	CID100472178	343
ENSP00000292303	CCR5	CID100475358	458
ENSP00000292303	CCR5	CID100485268	701
ENSP00000292303	CCR5	CID100491774	881
ENSP00000292303	CCR5	CID100507806	540
ENSP00000292303	CCR5	CID103000926	207
ENSP00000292303	CCR5	CID103009355	995
ENSP00000292303	CCR5	CID105270790	279
ENSP00000292303	CCR5	CID105275741	987
ENSP00000292303	CCR5	CID105277135	494
ENSP00000292303	CCR5	CID105327103	739
ENSP00000292303	CCR5	CID105479787	999
ENSP00000292303	CCR5	CID105481119	723
ENSP00000292303	CCR5	CID105495818	723
ENSP00000292303	CCR5	CID105742696	214
ENSP00000292303	CCR5	CID105743186	257
ENSP00000292303	CCR5	CID106510265	676
ENSP00000292303	CCR5	CID106918643	277
ENSP00000292303	CCR5	CID110126019	632
ENSP00000292303	CCR5	CID111598201	727
ENSP00000292303	CCR5	CID111954236	277
ENSP00000292303	CCR5	CID116074496	738
ENSP00000292303	CCR5	CID116130283	650
ENSP00000292303	CCR5	CID116130450	739
ENSP00000292303	CCR5	CID116130644	729
ENSP00000292303	CCR5	CID116131656	713
ENSP00000292303	CCR5	CID116131670	343
ENSP00000292303	CCR5	CID120541332	368
ENSP00000292303	CCR5	CID124847866	740
ENSP00000292303	CCR5	CID125077385	729
ENSP00000292303	CCR5	CID125102308	478
ENSP00000292303	CCR5	CID144388550	732
ENSP00000329357	SP1	CID100000797	163
ENSP00000329357	SP1	CID100000899	267
ENSP00000329357	SP1	CID100001104	162
ENSP00000329357	SP1	CID100001805	502
ENSP00000329357	SP1	CID100002371	362
ENSP00000329357	SP1	CID100003425	462
ENSP00000329357	SP1	CID100004261	426
ENSP00000329357	SP1	CID100004451	800
ENSP00000329357	SP1	CID100005311	219
ENSP00000329357	SP1	CID100016827	165
ENSP00000329357	SP1	CID100016886	737
ENSP00000329357	SP1	CID100093860	810
ENSP00000329357	SP1	CID100177905	250
ENSP00000329357	SP1	CID100457928	706
ENSP00000329357	SP1	CID100462369	206
ENSP00000329357	SP1	CID105282451	823
ENSP00000329357	SP1	CID109803963	177
ENSP00000329357	SP1	CID116131656	237
ENSP00000329623	BCL2	CID100000206	150
ENSP00000329623	BCL2	CID100000304	800
ENSP00000329623	BCL2	CID100000596	994
ENSP00000329623	BCL2	CID100001744	915
ENSP00000329623	BCL2	CID100001805	150
ENSP00000329623	BCL2	CID100002371	931
ENSP00000329623	BCL2	CID100003121	854
ENSP00000329623	BCL2	CID100003425	899
ENSP00000329623	BCL2	CID100003628	242
ENSP00000329623	BCL2	CID100003885	702
ENSP00000329623	BCL2	CID100003923	176
ENSP00000329623	BCL2	CID100004261	648
ENSP00000329623	BCL2	CID100004739	272
ENSP00000329623	BCL2	CID100005040	706
ENSP00000329623	BCL2	CID100005260	246
ENSP00000329623	BCL2	CID100005291	942
ENSP00000329623	BCL2	CID100005311	917
ENSP00000329623	BCL2	CID100005726	150
ENSP00000329623	BCL2	CID100016886	269
ENSP00000329623	BCL2	CID100064960	602
ENSP00000329623	BCL2	CID100068368	386
ENSP00000329623	BCL2	CID100093860	994
ENSP00000329623	BCL2	CID100107969	433
ENSP00000329623	BCL2	CID100123631	923
ENSP00000329623	BCL2	CID100124092	859
ENSP00000329623	BCL2	CID100148191	304
ENSP00000329623	BCL2	CID100151069	679
ENSP00000329623	BCL2	CID100176166	288
ENSP00000329623	BCL2	CID100176870	194
ENSP00000329623	BCL2	CID100216239	690
ENSP00000329623	BCL2	CID100216326	507
ENSP00000329623	BCL2	CID100388945	332
ENSP00000329623	BCL2	CID100433902	724
ENSP00000329623	BCL2	CID103025986	829
ENSP00000329623	BCL2	CID105282463	205
ENSP00000329623	BCL2	CID106440178	171
ENSP00000329623	BCL2	CID106918412	295
ENSP00000329623	BCL2	CID106918837	879
ENSP00000329623	BCL2	CID110126189	191
ENSP00000329623	BCL2	CID111244031	738
ENSP00000329623	BCL2	CID111556711	260
ENSP00000329623	BCL2	CID117756770	951
ENSP00000329623	BCL2	CID124978538	945
ENSP00000329623	BCL2	CID125246340	182
ENSP00000339007	GRB2	CID100000765	251
ENSP00000339007	GRB2	CID100001744	195
ENSP00000339007	GRB2	CID100005291	292
ENSP00000339007	GRB2	CID100119182	190
ENSP00000339007	GRB2	CID100123631	399
ENSP00000339007	GRB2	CID100176870	243
ENSP00000339007	GRB2	CID100216326	298
ENSP00000339007	GRB2	CID106438895	235
ENSP00000339007	GRB2	CID109865776	240
ENSP00000339007	GRB2	CID116129672	741
ENSP00000341189	PTK2	CID100000765	187
ENSP00000341189	PTK2	CID100001117	360
ENSP00000341189	PTK2	CID100005040	250
ENSP00000341189	PTK2	CID100093860	811
ENSP00000341189	PTK2	CID100107969	842
ENSP00000341189	PTK2	CID103062316	325
ENSP00000341189	PTK2	CID109910224	210
ENSP00000341189	PTK2	CID110302451	673
ENSP00000343204	JAK1	CID100000765	166
ENSP00000343204	JAK1	CID100001744	211
ENSP00000343204	JAK1	CID100005064	188
ENSP00000343204	JAK1	CID100093860	237
ENSP00000343204	JAK1	CID109829523	178
ENSP00000343204	JAK1	CID116156130	813
ENSP00000344456	CTNNB1	CID100000765	182
ENSP00000344456	CTNNB1	CID100001104	800
ENSP00000344456	CTNNB1	CID100001805	161
ENSP00000344456	CTNNB1	CID100005260	162
ENSP00000344456	CTNNB1	CID100005311	150
ENSP00000344456	CTNNB1	CID100016886	761
ENSP00000344456	CTNNB1	CID100093860	715
ENSP00000344456	CTNNB1	CID100119032	324
ENSP00000344456	CTNNB1	CID110302451	317
ENSP00000344456	CTNNB1	CID116139605	199
ENSP00000344818	UBC	CID100000790	220
ENSP00000344818	UBC	CID100005311	171
ENSP00000344818	UBC	CID100093860	753
ENSP00000344818	UBC	CID105361912	171
ENSP00000348461	RAC1	CID100000191	800
ENSP00000348461	RAC1	CID100000765	774
ENSP00000348461	RAC1	CID100001104	379
ENSP00000348461	RAC1	CID100002250	549
ENSP00000348461	RAC1	CID100005040	223
ENSP00000348461	RAC1	CID100005291	161
ENSP00000348461	RAC1	CID100134780	821
ENSP00000348461	RAC1	CID100150310	279
ENSP00000348461	RAC1	CID100388945	159
ENSP00000348461	RAC1	CID105282451	340
ENSP00000348461	RAC1	CID105459174	905
ENSP00000348461	RAC1	CID117756770	159
ENSP00000350941	SRC	CID100000191	800
ENSP00000350941	SRC	CID100000304	817
ENSP00000350941	SRC	CID100000765	733
ENSP00000350941	SRC	CID100001117	900
ENSP00000350941	SRC	CID100005040	563
ENSP00000350941	SRC	CID100005291	966
ENSP00000350941	SRC	CID100025439	585
ENSP00000350941	SRC	CID100073319	361
ENSP00000350941	SRC	CID100123631	875
ENSP00000350941	SRC	CID100151069	302
ENSP00000350941	SRC	CID100151193	191
ENSP00000350941	SRC	CID100176870	351
ENSP00000350941	SRC	CID100216239	903
ENSP00000350941	SRC	CID100644241	924
ENSP00000350941	SRC	CID103062316	998
ENSP00000350941	SRC	CID103081361	960
ENSP00000350941	SRC	CID105361912	360
ENSP00000350941	SRC	CID106450208	529
ENSP00000350941	SRC	CID109809714	702
ENSP00000350941	SRC	CID109829523	424
ENSP00000350941	SRC	CID110302451	998
ENSP00000350941	SRC	CID116129672	718
ENSP00000350941	SRC	CID117756770	569
ENSP00000350941	SRC	CID123725625	195
ENSP00000353483	MAPK8	CID100001104	461
ENSP00000353483	MAPK8	CID100001117	900
ENSP00000353483	MAPK8	CID100001744	902
ENSP00000353483	MAPK8	CID100002250	161
ENSP00000353483	MAPK8	CID100003199	810
ENSP00000353483	MAPK8	CID100004739	308
ENSP00000353483	MAPK8	CID100005040	969
ENSP00000353483	MAPK8	CID100005076	176
ENSP00000353483	MAPK8	CID100005260	642
ENSP00000353483	MAPK8	CID100005291	372
ENSP00000353483	MAPK8	CID100005311	593
ENSP00000353483	MAPK8	CID100064960	810
ENSP00000353483	MAPK8	CID100093860	994
ENSP00000353483	MAPK8	CID100148177	624
ENSP00000353483	MAPK8	CID100150310	178
ENSP00000353483	MAPK8	CID100151069	821
ENSP00000353483	MAPK8	CID100153999	216
ENSP00000353483	MAPK8	CID100300471	166
ENSP00000353483	MAPK8	CID105362018	172
ENSP00000353483	MAPK8	CID105459174	876
ENSP00000353483	MAPK8	CID109829523	194
ENSP00000353483	MAPK8	CID116132139	818
ENSP00000353483	MAPK8	CID116156130	810
ENSP00000353483	MAPK8	CID117756770	951
ENSP00000353483	MAPK8	CID144176387	353
ENSP00000354394	STAT1	CID100000191	817
ENSP00000354394	STAT1	CID100005040	267
ENSP00000354394	STAT1	CID100005064	674
ENSP00000354394	STAT1	CID100005311	156
ENSP00000354394	STAT1	CID106918638	161
ENSP00000354394	STAT1	CID110302451	161
ENSP00000354394	STAT1	CID111485656	193
ENSP00000360266	JUN	CID100000206	150
ENSP00000360266	JUN	CID100000596	827
ENSP00000360266	JUN	CID100000765	176
ENSP00000360266	JUN	CID100001104	900
ENSP00000360266	JUN	CID100001134	150
ENSP00000360266	JUN	CID100001744	931
ENSP00000360266	JUN	CID100003199	810
ENSP00000360266	JUN	CID100003657	817
ENSP00000360266	JUN	CID100004261	150
ENSP00000360266	JUN	CID100005040	963
ENSP00000360266	JUN	CID100005260	216
ENSP00000360266	JUN	CID100005291	800
ENSP00000360266	JUN	CID100005311	861
ENSP00000360266	JUN	CID100016886	833
ENSP00000360266	JUN	CID100093860	991
ENSP00000360266	JUN	CID100123631	163
ENSP00000360266	JUN	CID100148177	296
ENSP00000360266	JUN	CID100148191	800
ENSP00000360266	JUN	CID100151069	250
ENSP00000360266	JUN	CID100216239	810
ENSP00000360266	JUN	CID100433902	529
ENSP00000360266	JUN	CID105459174	825
ENSP00000360266	JUN	CID109800306	635
ENSP00000360266	JUN	CID116156130	810
ENSP00000360266	JUN	CID117756770	762
ENSP00000380227	ITGA4	CID100000596	204
ENSP00000380227	ITGA4	CID100002250	171
ENSP00000380227	ITGA4	CID100065014	647
ENSP00000380227	ITGA4	CID100093860	282
ENSP00000380227	ITGA4	CID100107969	505
ENSP00000380227	ITGA4	CID100108092	150
ENSP00000380227	ITGA4	CID100123395	232
ENSP00000380227	ITGA4	CID100216469	196
ENSP00000380227	ITGA4	CID103038522	800
ENSP00000380227	ITGA4	CID105327103	191
ENSP00000380227	ITGA4	CID105362018	178
ENSP00000384273	RELA	CID100000206	700
ENSP00000384273	RELA	CID100000765	405
ENSP00000384273	RELA	CID100001600	193
ENSP00000384273	RELA	CID100002371	193
ENSP00000384273	RELA	CID100004261	307
ENSP00000384273	RELA	CID100005076	700
ENSP00000384273	RELA	CID100005311	347
ENSP00000384273	RELA	CID100012215	524
ENSP00000384273	RELA	CID100065014	281
ENSP00000384273	RELA	CID100093860	940
ENSP00000384273	RELA	CID100119032	194
ENSP00000384273	RELA	CID105282451	821
ENSP00000384273	RELA	CID106918638	161
ENSP00000384273	RELA	CID106918837	237
ENSP00000384273	RELA	CID109803963	872
ENSP00000384273	RELA	CID111349170	273
ENSP00000384273	RELA	CID117756770	659
ENSP00000401303	SHC1	CID100000765	175
ENSP00000401303	SHC1	CID100001134	249
ENSP00000401303	SHC1	CID100005040	162
ENSP00000401303	SHC1	CID100005291	261
ENSP00000401303	SHC1	CID100016886	150
ENSP00000401303	SHC1	CID100025439	167
ENSP00000401303	SHC1	CID100123631	182
ENSP00000401303	SHC1	CID103081361	206
ENSP00000401303	SHC1	CID105310985	155
ENSP00000401303	SHC1	CID105745214	176
ENSP00000401303	SHC1	CID109829523	267
ENSP00000401303	SHC1	CID110297043	199
ENSP00000401303	SHC1	CID116129672	735
